# Supplementary material for: Sensitive protein alignments at tree-of-life scale using DIAMOND
Source: Nat Methods. 2021 Apr 7;18(4):366–8. doi: 10.1038/s41592-021-01101-x (PMC8026399; doi:10.1038/s41592-021-01101-x)
Supplement: Source Data Fig. 1 — Run time and sensitivity statistics of benchmarking runs, and data points consisting of coverage and errors per query that are the basis of the ROC curves. [file 41592_2021_1101_MOESM3_ESM.xlsx]

## Sheet: Fig. 1a
Tool	Version	Mode	Time (s)	Time	BLAST_speedup	AUC1	AUC
BLAST	v2.10.0		4055210	46 days 22:26:50	1	0.622	2.2	Runtime estimated based on query subsample of 10,000 sequences.
DIAMOND	v2.0.7	default (fast)	508	00:08:28	7983	0.249	1.2
DIAMOND	v2.0.7	sensitive	3064	00:51:04	1324	0.543	2.23
DIAMOND	v2.0.7	very-sensitive	11257	03:07:37	360	0.601	2.39
DIAMOND	v2.0.7	ultra-sensitive	49469	13:44:29	82	0.623	2.42
MMSeqs2	release 11	s=1.0	3206	00:53:26	1265	0.154	0.82
MMSeqs2	release 11	s=2.5	6145	01:42:25	660	0.255	1.17
MMSeqs2	release 11	s=6.0	46553	12:55:53	87	0.535	1.94
MMSeqs2	release 11	s=7.5	147764	1 day 17:02:44	27	0.596	2.11
MMSeqs2	release 11	s=7.5**	303916	3 days 12:25:16	13	0.605	1.98	Using --max-seqs 100000; runtime estimated based on query subsample of 200,000 sequences.
DIAMOND	v0.7.12	default (fast)	4124	01:08:44	983	0.253	0.411
DIAMOND	v0.7.12	sensitive	16860	04:41:00	241	0.458	0.472
QuickBLAST	v0.0.0	default	22806	06:20:06	178	0.0611	0.339

## Sheet: Fig. 1b
BLAST v2.10.0 default_Coverage	BLAST v2.10.0 default_Errors/query	DIAMOND v2.0.7 default_Coverage	DIAMOND v2.0.7 default_Errors/query	DIAMOND v2.0.7 sensitive_Coverage	DIAMOND v2.0.7 sensitive_Errors/query	DIAMOND v2.0.7 very-sensitive_Coverage	DIAMOND v2.0.7 very-sensitive_Errors/query	DIAMOND v2.0.7 ultra-sensitive_Coverage	DIAMOND v2.0.7 ultra-sensitive_Errors/query	MMSeqs2 release11 s1.0_Coverage	MMSeqs2 release11 s1.0_Errors/query	MMSeqs2 release11 s2.5_Coverage	MMSeqs2 release11 s2.5_Errors/query	MMSeqs2 release11 s6.0_Coverage	MMSeqs2 release11 s6.0_Errors/query	MMSeqs2 release11 s7.5_Coverage	MMSeqs2 release11 s7.5_Errors/query	MMSeqs2 release11 s7.5**_Coverage	MMSeqs2 release11 s7.5**_Errors/query	DIAMOND v0.7.12 fast_Coverage	DIAMOND v0.7.12 fast_Errors/query	DIAMOND v0.7.12 sensitive_Coverage	DIAMOND v0.7.12 sensitive_Errors/query
0.00402894	1.17072e-06	0.000755133	0	0.00080214	0	0.000802749	0	0.000802787	0	0.00064239	0	0.000642407	0	0.000642922	0	0.000639474	0	0.000638737	0	0.000314433	0.00094828	0.000315556	0.000770331
0.00402894	1.17072e-06	0.000757176	0	0.000804268	0	0.000804877	0	0.00080492	0	0.000644362	0	0.000644374	0	0.000644895	0	0.000641447	0	0.000640698	0	0.000315746	0.000950622	0.00031685	0.000773258
0.00402894	1.17072e-06	0.000759446	0	0.000806582	0	0.000807192	0	0.000807232	0	0.000646405	0	0.000646417	0	0.000646938	0	0.00064349	0	0.000642735	0	0.000316812	0.000957646	0.000317922	0.000778526
0.00402894	1.17072e-06	0.000761619	0	0.000808776	0	0.000809388	0	0.000809429	0	0.00064829	0	0.000648302	0	0.000648823	0	0.000645375	0	0.000644608	0	0.000317974	0.000966426	0.000319092	0.000782624
0.00402894	1.17072e-06	0.000763949	0	0.000811178	0	0.000811787	0	0.000811816	0	0.000650327	0	0.000650345	0	0.000650866	0	0.000647412	0	0.000646628	0	0.000318976	0.000971694	0.000320103	0.000788477
0.00402894	1.17072e-06	0.000766341	0	0.000813592	0	0.000814199	0	0.000814225	0	0.000652136	0	0.000652153	0	0.000652674	0	0.000649221	0	0.000648425	0	0.000319886	0.000974621	0.000321006	0.000790819
0.00402894	1.17072e-06	0.00076873	0	0.000816097	0	0.000816711	0	0.000816732	0	0.000654261	0	0.000654278	0	0.000654799	0	0.000651346	0	0.000650532	0	0.000320755	0.000979889	0.00032188	0.000793746
0.00402894	1.17072e-06	0.000771041	0	0.000818428	0	0.000819051	0	0.000819073	0	0.00065652	0	0.000656538	0	0.000657059	0	0.000653605	0	0.000652768	0	0.000321819	0.000980475	0.000322934	0.000797258
0.00402894	1.17072e-06	0.000773209	0	0.000820629	0	0.000821254	0	0.000821278	0	0.000659014	0	0.000659031	0	0.000659552	0	0.000656099	0	0.00065525	0	0.000322878	0.000985743	0.000323982	0.000799014
0.00402894	1.17072e-06	0.000775329	0	0.000822807	0	0.000823437	0	0.00082346	0	0.00066276	0	0.000662783	0	0.000663299	0	0.000659845	0	0.000658996	0	0.000323781	0.000992182	0.000324908	0.000804282
0.00402894	1.17072e-06	0.000777838	0	0.000825374	0	0.000826003	0	0.000826026	0	0.000666173	0	0.000666196	0	0.000666711	0	0.000663246	0	0.000662397	0	0.000325045	0.00099745	0.000326167	0.000805453
0.00402894	1.17072e-06	0.000779827	0	0.000827426	0	0.000828055	0	0.000828083	0	0.000668994	0	0.000669012	0	0.000669527	0	0.000666061	0	0.000665195	0	0.000326221	0.00100096	0.000327336	0.000807794
0.00402894	1.17072e-06	0.000782174	0	0.000829824	0	0.000830453	0	0.000830475	0	0.00067418	0	0.000674204	0	0.000674719	0	0.000671254	0	0.00067037	0	0.000327308	0.00100506	0.000328436	0.000814233
0.00402894	1.17072e-06	0.000784527	0	0.00083235	0	0.000832979	0	0.000833001	0	0.000677769	0	0.000677792	0	0.000678307	0	0.000674818	0	0.00067394	0	0.000328564	0.0010074	0.000329691	0.00081716
0.00402894	1.17072e-06	0.000786856	0	0.000834716	0	0.000835346	0	0.000835366	0	0.000681509	0	0.000681527	0	0.000682048	0	0.000678559	0	0.000677657	0	0.000329753	0.00100974	0.000330887	0.000820672
0.00402894	1.17072e-06	0.000789597	0	0.000837436	0	0.000838065	0	0.000838088	0	0.000684547	0	0.000684565	0	0.000685086	0	0.000681591	0	0.000680678	0	0.000330914	0.00101443	0.000332047	0.00082477
0.00402894	1.17072e-06	0.000792001	0	0.000839921	0	0.000840551	0	0.000840579	0	0.00068731	0	0.000687327	0	0.000687848	0	0.000684354	0	0.000683423	0	0.000332222	0.00101794	0.000333356	0.000828867
0.00402894	1.17072e-06	0.000794586	0	0.00084256	0	0.000843188	0	0.000843219	0	0.000690401	0	0.000690424	0	0.000690939	0	0.000687439	0	0.000686508	0	0.000333628	0.00102379	0.000334773	0.00083355
0.00402894	1.17072e-06	0.000797051	0	0.000845078	0	0.000845707	0	0.000845737	0	0.000692701	0	0.000692724	0	0.000693245	0	0.000689733	0	0.000688791	0	0.000334918	0.0010273	0.000336066	0.000837062
0.00402894	1.17072e-06	0.000799556	0	0.000847676	0	0.000848305	0	0.00084834	0	0.000694873	0	0.000694896	0	0.000695411	0	0.000691899	0	0.000690945	0	0.000336147	0.00103023	0.000337299	0.00084116
0.00402894	1.17072e-06	0.000801927	0	0.000850139	0	0.000850761	0	0.000850791	0	0.000697718	0	0.000697735	0	0.000698256	0	0.000694738	0	0.000693772	0	0.000337133	0.00103316	0.000338288	0.000846428
0.00402894	1.17072e-06	0.000804083	0	0.000852319	0	0.000852948	0	0.000852983	0	0.000700346	0	0.000700363	0	0.000700884	0	0.000697361	0	0.000696371	0	0.000338497	0.00103725	0.000339625	0.000850525
0.00402894	1.17072e-06	0.000806421	0	0.00085473	0	0.000855364	0	0.0008554	0	0.000703103	0	0.00070312	0	0.000703641	0	0.000700118	0	0.000699087	0	0.000339614	0.0010396	0.000340767	0.000854037
0.00402894	1.17072e-06	0.000808713	0	0.00085706	0	0.000857694	0	0.000857728	0	0.000705491	0	0.000705509	0	0.00070603	0	0.000702488	0	0.000701446	0	0.000340503	0.00104369	0.000341672	0.000858135
0.00402894	1.17072e-06	0.000811117	0	0.000859592	0	0.000860223	0	0.000860257	0	0.000708266	0	0.000708283	0	0.000708804	0	0.000705239	0	0.000704209	0	0.000341584	0.00105013	0.000342762	0.000861647
0.00402894	1.17072e-06	0.000813593	0	0.000862139	0	0.000862776	0	0.0008628	0	0.000711011	0	0.000711034	0	0.00071155	0	0.000707979	0	0.000706955	0	0.000342656	0.0010554	0.000343829	0.000864574
0.00402894	1.17072e-06	0.000816119	0	0.0008647	0	0.000865338	0	0.000865362	0	0.000713598	0	0.000713622	0	0.000714137	0	0.000710549	0	0.000709524	0	0.000343983	0.00105833	0.000345158	0.000868671
0.00402894	1.17072e-06	0.000818598	0	0.000867274	0	0.000867913	0	0.000867938	0	0.000715846	0	0.00071587	0	0.000716385	0	0.000712791	0	0.00071176	0	0.000345281	0.00106243	0.000346447	0.000872184
0.00402894	1.17072e-06	0.00082133	0	0.000870103	0	0.000870741	0	0.000870769	0	0.000718445	0	0.000718469	0	0.000718989	0	0.000715384	0	0.000714342	0	0.000346509	0.00106652	0.000347675	0.000876866
0.00402894	1.17072e-06	0.000823857	0	0.000872715	0	0.000873344	0	0.000873374	0	0.000721091	0	0.000721114	0	0.000721635	0	0.000718029	0	0.000716952	0	0.000347889	0.0010712	0.00034905	0.00088272
0.00402894	1.17072e-06	0.0008263	0	0.000875337	0	0.000875971	0	0.000876002	0	0.000723391	0	0.000723415	0	0.00072393	0	0.000720318	0	0.000719212	0	0.000349059	0.00107647	0.000350203	0.000889744
0.00402894	1.17072e-06	0.000828835	0	0.000877976	0	0.000878617	0	0.00087865	0	0.000725475	0	0.000725499	0	0.000726014	0	0.00072239	0	0.000721284	0	0.000350136	0.00108057	0.000351294	0.000895013
0.00402894	1.17072e-06	0.000831252	0	0.000880505	0	0.000881154	0	0.000881188	0	0.000727782	0	0.000727811	0	0.000728326	0	0.000724697	0	0.000723596	0	0.000351262	0.00108643	0.000352428	0.000900866
0.00402894	1.17072e-06	0.000833554	0	0.000882898	0	0.000883548	0	0.000883585	0	0.000729883	0	0.000729912	0	0.000730433	0	0.000726792	0	0.000725686	0	0.000352332	0.00109403	0.000353504	0.000903793
0.00402894	1.17072e-06	0.00083594	0	0.000885314	0	0.000885974	0	0.000886013	0	0.000732002	0	0.000732031	0	0.000732546	0	0.0007289	0	0.000727787	0	0.000353388	0.00110047	0.000354545	0.000908476
0.00402894	1.17072e-06	0.000838382	0	0.000887831	0	0.000888492	0	0.000888531	0	0.000734513	0	0.000734542	0	0.000735058	0	0.000731411	0	0.000730299	0	0.000354475	0.00110457	0.000355651	0.000911403
0.00402894	1.17072e-06	0.000840983	0	0.0008905	0	0.000891161	0	0.000891201	0	0.000736825	0	0.000736855	0	0.00073737	0	0.000733717	0	0.000732599	0	0.000355824	0.00111159	0.000356979	0.000916671
0.00402894	1.17072e-06	0.000843389	0	0.000892994	0	0.000893664	0	0.000893718	0	0.000738868	0	0.000738903	0	0.000739418	0	0.000735766	0	0.000734624	0	0.000356846	0.00111569	0.000358002	0.000921939
0.00402894	1.17072e-06	0.000845696	0	0.000895395	0	0.000896068	0	0.000896117	0	0.000741362	0	0.000741391	0	0.000741906	0	0.00073823	0	0.000737083	0	0.000357826	0.0011233	0.000359031	0.000925451
0.00402894	1.17072e-06	0.000848231	0	0.000897965	0	0.000898637	0	0.000898682	0	0.000743797	0	0.000743832	0	0.000744347	0	0.000740665	0	0.000739506	0	0.000359096	0.00112916	0.000360311	0.000927207
0.00402894	1.17072e-06	0.000850815	0	0.000900598	0	0.000901277	0	0.000901314	0	0.000746326	0	0.000746355	0	0.00074687	0	0.000743176	0	0.000742029	0	0.000360308	0.00113325	0.000361514	0.000931305
0.00402894	1.17072e-06	0.00085336	0	0.000903235	0	0.000903914	0	0.000903949	0	0.000748345	0	0.00074838	0	0.000748895	0	0.000745202	0	0.000744019	0	0.000361397	0.00113735	0.000362605	0.000934232
0.00402894	1.17072e-06	0.000856112	0	0.000906064	0	0.000906746	0	0.000906782	0	0.000750417	0	0.000750447	0	0.000750962	0	0.000747256	0	0.00074608	0	0.000362646	0.00114262	0.000363863	0.000936573
0.00402894	1.17072e-06	0.000858831	0	0.000908797	0	0.000909479	0	0.000909513	0	0.0007527	0	0.00075273	0	0.000753245	0	0.000749516	0	0.000748363	0	0.000363866	0.00114613	0.000365069	0.000938329
0.00402894	1.17072e-06	0.000861703	0	0.000911792	0	0.000912475	0	0.000912509	0	0.000754849	0	0.000754884	0	0.000755399	0	0.000751647	0	0.00075047	0	0.000365169	0.0011514	0.00036637	0.000942427
0.00402894	1.17072e-06	0.000864322	0	0.000914478	0	0.000915162	0	0.000915196	0	0.000756979	0	0.000757008	0	0.000757524	0	0.000753748	0	0.000752571	0	0.000366422	0.00115491	0.000367628	0.000947695
0.00402894	1.17072e-06	0.00086727	0	0.000917465	0	0.000918149	0	0.000918185	0	0.000759327	0	0.000759362	0	0.000759877	0	0.000756072	0	0.000754895	0	0.000367651	0.00116194	0.00036886	0.000950036
0.00402894	1.17072e-06	0.000869809	0	0.000920072	0	0.000920757	0	0.000920791	0	0.000761469	0	0.000761498	0	0.000762013	0	0.000758197	0	0.000757003	0	0.000369124	0.00116896	0.000370329	0.000953548
0.00402894	1.17072e-06	0.000872503	0	0.000922874	0	0.000923558	0	0.000923598	0	0.000763658	0	0.000763693	0	0.000764208	0	0.000760386	0	0.000759151	0	0.000370462	0.00117306	0.000371666	0.00095706
0.00402894	1.17072e-06	0.000874896	0	0.000925397	0	0.000926083	0	0.000926135	0	0.000765678	0	0.000765707	0	0.000766222	0	0.000762394	0	0.000761165	0	0.00037179	0.00117657	0.000372985	0.000963499
0.00402894	1.17072e-06	0.000877616	0	0.000928187	0	0.000928876	0	0.000928938	0	0.000767767	0	0.000767797	0	0.000768312	0	0.000764478	0	0.000763237	0	0.000373195	0.00118242	0.000374385	0.000966426
0.00402894	1.17072e-06	0.000880131	0	0.000930724	0	0.000931403	0	0.00093147	0	0.000769834	0	0.000769869	0	0.000770384	0	0.000766544	0	0.000765285	0	0.000374634	0.00118652	0.000375832	0.000971109
0.00402894	1.17072e-06	0.000882646	0	0.000933281	0	0.00093396	0	0.00093405	0	0.000771783	0	0.000771818	0	0.000772333	0	0.000768487	0	0.000767217	0	0.000375839	0.00119355	0.00037703	0.000980475
0.00402894	1.17072e-06	0.000885243	0	0.000935929	0	0.000936602	0	0.000936688	0	0.000773861	0	0.000773896	0	0.000774411	0	0.00077053	0	0.00076926	0	0.000377577	0.00119706	0.000378765	0.000986914
0.00402894	1.17072e-06	0.000888189	0	0.000938941	0	0.000939605	0	0.0009397	0	0.000776027	0	0.000776056	0	0.000776571	0	0.000772649	0	0.000771385	0	0.000379114	0.00120291	0.000380308	0.000991011
0.00402894	1.17072e-06	0.000890868	0	0.000941692	0	0.00094235	0	0.000942444	0	0.000778316	0	0.000778351	0	0.000778866	0	0.000774938	0	0.000773662	0	0.000380844	0.00120759	0.000382043	0.000995694
0.00402894	1.17072e-06	0.000893572	0	0.000944425	0	0.000945086	0	0.000945176	0	0.000780511	0	0.000780546	0	0.000781061	0	0.00077711	0	0.000775822	0	0.000382439	0.00121579	0.000383645	0.00100096
0.00402894	1.17072e-06	0.000896229	0	0.000947157	0	0.000947819	0	0.000947913	0	0.000782893	0	0.000782928	0	0.000783443	0	0.000779463	0	0.000778187	0	0.00038391	0.0012234	0.000385108	0.00100857
0.00402894	1.17072e-06	0.000899142	0	0.000950098	0	0.000950761	0	0.000950855	0	0.000785193	0	0.000785229	0	0.000785744	0	0.000781763	0	0.000780458	0	0.000385715	0.00122867	0.000386941	0.00101326
0.00402894	1.17072e-06	0.000901884	0	0.00095294	0	0.000953598	0	0.000953694	0	0.000787371	0	0.000787406	0	0.000787921	0	0.000783917	0	0.000782612	0	0.000387666	0.00123569	0.000388859	0.00101852
0.00402894	1.17072e-06	0.000904628	0	0.000955796	0	0.000956453	0	0.000956551	0	0.000789472	0	0.000789508	0	0.000790029	0	0.000785995	0	0.000784673	0	0.000389671	0.00124096	0.000390878	0.00102203
0.00402894	1.17072e-06	0.000907521	0	0.000958798	0	0.000959457	0	0.000959545	0	0.000791732	0	0.000791767	0	0.000792288	0	0.000788214	0	0.000786903	0	0.000391407	0.00124798	0.000392627	0.00102847
0.00402894	1.17072e-06	0.000910331	0	0.000961628	0	0.00096229	0	0.000962379	0	0.000793968	0	0.000794003	0	0.000794518	0	0.000790432	0	0.000789069	0	0.000393649	0.00125208	0.000394865	0.00103199
0.00402894	1.17072e-06	0.000913251	0	0.00096459	0	0.000965251	0	0.000965349	0	0.000796268	0	0.000796304	0	0.000796819	0	0.000792669	0	0.000791299	0	0.000395925	0.0012591	0.000397133	0.0010355
0.00402894	1.17072e-06	0.000916498	0	0.000967887	0	0.000968545	0	0.000968651	0	0.000798592	0	0.000798627	0	0.000799143	0	0.000794963	0	0.000793605	0	0.000397741	0.00126613	0.000398931	0.0010396
0.00402894	1.17072e-06	0.000919521	0	0.000970929	0	0.000971587	0	0.0009717	0	0.000800969	0	0.000801004	0	0.000801519	0	0.000797328	0	0.00079597	0	0.000400078	0.00127432	0.000401292	0.00104662
0.00402894	1.17072e-06	0.000922848	0	0.000974407	0	0.000975063	0	0.000975186	0	0.000803258	0	0.000803299	0	0.000803814	0	0.000799576	0	0.000798235	0	0.00040214	0.00127842	0.000403347	0.00105189
0.00402894	1.17072e-06	0.000926011	0	0.000977631	0	0.000978287	0	0.000978424	0	0.000805324	0	0.000805359	0	0.000805874	0	0.00080163	0	0.000800243	0	0.000404299	0.00128486	0.000405483	0.00106125
0.00402894	1.17072e-06	0.000928875	0	0.000980588	0	0.000981251	0	0.000981384	0	0.000807478	0	0.000807519	0	0.000808034	0	0.000803732	0	0.000802385	0	0.000405799	0.0012872	0.000406991	0.00106886
0.00402894	1.17072e-06	0.000932066	0	0.000983859	0	0.000984522	0	0.000984642	0	0.000809866	0	0.000809901	0	0.000810417	0	0.000806102	0	0.000804715	0	0.000407441	0.00129481	0.000408639	0.00107296
0.00402894	1.17072e-06	0.000936063	0	0.000987927	0	0.000988606	0	0.00098872	0	0.00081219	0	0.000812225	0	0.00081274	0	0.000808415	0	0.000807021	0	0.000409014	0.00130359	0.000410199	0.00108116
0.00402894	1.17072e-06	0.000939438	0	0.000991405	0	0.000992083	0	0.000992195	0	0.000814532	0	0.000814567	0	0.000815088	0	0.00081075	0	0.000809328	0	0.000410342	0.00130945	0.000411537	0.00108701
0.00402894	1.17072e-06	0.000943275	0	0.000995286	0	0.000995962	0	0.000996076	0	0.000817043	0	0.000817084	0	0.000817599	0	0.00081322	0	0.000811798	0	0.000411852	0.00131647	0.000413027	0.00108935
0.00402894	1.17072e-06	0.000946838	0	0.000998967	0	0.000999644	0	0.000999756	0	0.000819665	0	0.000819706	0	0.000820221	0	0.000815814	0	0.000814385	0	0.000413602	0.00132467	0.00041478	0.00109286
0.00402894	1.17072e-06	0.000950709	0	0.00100297	0	0.00100365	0	0.00100377	0	0.00082227	0	0.000822311	0	0.000822826	0	0.000818395	0	0.000816926	0	0.000415206	0.00133052	0.000416401	0.00109989
0.00402894	1.17072e-06	0.000954032	0	0.00100634	0	0.00100703	0	0.00100716	0	0.000825097	0	0.000825138	0	0.000825653	0	0.000821211	0	0.000819724	0	0.000416849	0.00133871	0.000418002	0.00110867
0.00402894	1.17072e-06	0.000957566	0	0.00101	0	0.00101069	0	0.00101084	0	0.000827573	0	0.000827626	0	0.000828141	0	0.000823652	0	0.000822182	0	0.000418249	0.00134398	0.00041938	0.00111511
0.00402894	1.17072e-06	0.000960971	0	0.00101347	0	0.00101416	0	0.00101432	0	0.000830418	0	0.000830471	0	0.000830986	0	0.000826461	0	0.000824998	0	0.000420008	0.00135159	0.000421162	0.00112447
0.00402894	1.17072e-06	0.000964966	0	0.00101753	0	0.00101822	0	0.00101838	0	0.000833123	0	0.000833169	0	0.000833685	0	0.000829107	0	0.000827667	0	0.000421684	0.00135862	0.000422789	0.00113033
0.00402894	1.17072e-06	0.000968419	0	0.00102106	0	0.00102176	0	0.00102194	0	0.000835827	0	0.00083588	0	0.000836395	0	0.0008318	0	0.000830342	0	0.000423205	0.00136623	0.000424308	0.00113735
0.00402894	1.17072e-06	0.000972173	0	0.00102492	0	0.00102562	0	0.00102582	0	0.000838555	0	0.000838602	0	0.000839123	0	0.000834498	0	0.000833041	0	0.000424993	0.00137208	0.000426144	0.00114203
0.00402894	1.17072e-06	0.000975788	0	0.00102872	0	0.00102941	0	0.00102961	0	0.000841435	0	0.000841487	0	0.000842002	0	0.000837361	0	0.000835897	0	0.000426896	0.00138086	0.000428051	0.0011473
0.00402894	1.17072e-06	0.000979439	0	0.00103248	0	0.00103319	0	0.00103339	0	0.000844157	0	0.000844209	0	0.000844719	0	0.000840042	0	0.000838578	0	0.000428541	0.00138613	0.000429676	0.00115374
0.00402894	1.17072e-06	0.00098295	0	0.00103605	0	0.00103678	0	0.00103697	0	0.000846785	0	0.000846832	0	0.000847347	0	0.000842664	0	0.000841177	0	0.00043016	0.00139198	0.000431302	0.00115842
0.00402894	1.17072e-06	0.000986595	0	0.00103984	0	0.00104057	0	0.00104076	0	0.000849688	0	0.000849735	0	0.00085025	0	0.00084555	0	0.000844016	0	0.00043169	0.0014031	0.000432847	0.00116194
0.00402894	1.17072e-06	0.000990713	0	0.00104407	0	0.0010448	0	0.001045	0	0.000852592	0	0.000852644	0	0.000853154	0	0.000848406	0	0.000846826	0	0.0004331	0.00140954	0.000434229	0.00116896
0.00402894	1.17072e-06	0.00099489	0	0.00104841	0	0.00104915	0	0.00104935	0	0.000855454	0	0.000855507	0	0.000856016	0	0.000851257	0	0.000849665	0	0.000434641	0.00141598	0.000435736	0.00117774
0.00402894	1.17072e-06	0.000998928	0	0.00105259	0	0.00105332	0	0.00105353	0	0.000858398	0	0.000858445	0	0.000858954	0	0.00085416	0	0.000852586	0	0.000436256	0.0014271	0.000437334	0.00118769
0.00402894	1.17072e-06	0.00100287	0	0.00105665	0	0.00105738	0	0.0010576	0	0.000861319	0	0.000861366	0	0.000861875	0	0.000857075	0	0.000855489	0	0.000440286	0.0014312	0.000441343	0.00119647
0.00402894	1.17072e-06	0.00100677	0	0.0010607	0	0.00106145	0	0.00106169	0	0.000864088	0	0.000864141	0	0.00086465	0	0.000859815	0	0.000858205	0	0.000442237	0.00143588	0.000443276	0.00120408
0.00402894	1.17072e-06	0.00101054	0	0.00106465	0	0.0010654	0	0.00106565	0	0.000867144	0	0.000867196	0	0.000867706	0	0.000862853	0	0.000861231	0	0.000444741	0.00144349	0.000445768	0.00120818
0.00402894	1.17072e-06	0.00101452	0	0.00106895	0	0.00106969	0	0.00106994	0	0.000870076	0	0.000870141	0	0.00087065	0	0.000865791	0	0.000864111	0	0.000446341	0.00145286	0.000447337	0.00121872
0.00402894	1.17072e-06	0.00101846	0	0.00107306	0	0.00107379	0	0.00107406	0	0.000873056	0	0.00087312	0	0.000873629	0	0.000868777	0	0.000867073	0	0.000448301	0.0014593	0.000449296	0.00122632
0.00402894	1.17072e-06	0.00102227	0	0.00107721	0	0.00107793	0	0.0010782	0	0.000876427	0	0.000876492	0	0.000877001	0	0.000872119	0	0.000870416	0	0.000449937	0.00146339	0.000450899	0.00123276
0.00402894	1.17072e-06	0.00102619	0	0.00108123	0	0.00108195	0	0.00108221	0	0.000879817	0	0.000879881	0	0.00088039	0	0.000875473	0	0.000873746	0	0.000451515	0.00146983	0.000452482	0.00123686
0.00402894	1.17072e-06	0.00103004	0	0.00108525	0	0.00108597	0	0.00108625	0	0.000883177	0	0.000883235	0	0.00088375	0	0.000878798	0	0.00087706	0	0.000453241	0.00147627	0.000454194	0.00124506
0.00402894	1.17072e-06	0.00103432	0	0.00108961	0	0.00109034	0	0.00109061	0	0.000887327	0	0.000887391	0	0.0008879	0	0.000882948	0	0.000881163	0	0.000455061	0.00148388	0.000456009	0.00125325
0.00402894	1.17072e-06	0.00103866	0	0.00109405	0	0.0010948	0	0.00109509	0	0.000890412	0	0.00089047	0	0.000890979	0	0.00088601	0	0.000884236	0	0.000456723	0.00149091	0.000457677	0.00126028
0.00402894	1.17072e-06	0.00104261	0	0.00109805	0	0.0010988	0	0.00109908	0	0.000894029	0	0.000894094	0	0.000894603	0	0.000889621	0	0.000887783	0	0.000458428	0.00149735	0.000459387	0.00126847
0.00402894	1.17072e-06	0.00104676	0	0.00110226	0	0.00110303	0	0.00110331	0	0.000897073	0	0.000897137	0	0.000897647	0	0.000892642	0	0.000890798	0	0.000460466	0.00150554	0.000461432	0.00127608
0.00402894	1.17072e-06	0.00105047	0	0.00110618	0	0.00110695	0	0.00110724	0	0.000900246	0	0.000900316	0	0.000900825	0	0.000895803	0	0.000893924	0	0.000462365	0.00151666	0.000463347	0.00128369
0.00402894	1.17072e-06	0.00105494	0	0.00111077	0	0.00111153	0	0.00111181	0	0.000903512	0	0.000903582	0	0.000904097	0	0.000899034	0	0.000897149	0	0.00046448	0.00152193	0.000465471	0.00128954
0.00402894	1.17072e-06	0.00105892	0	0.00111485	0	0.00111563	0	0.00111592	0	0.000906603	0	0.000906673	0	0.000907188	0	0.000902101	0	0.000900205	0	0.000466314	0.0015272	0.00046731	0.00129657
0.00402894	1.17072e-06	0.00106287	0	0.00111893	0	0.00111972	0	0.00112004	0	0.000909845	0	0.000909922	0	0.000910431	0	0.000905315	0	0.000903389	0	0.000468439	0.00153422	0.000469424	0.00130125
0.00402894	1.17072e-06	0.001067	0	0.00112315	0	0.00112395	0	0.00112426	0	0.000913522	0	0.000913598	0	0.000914107	0	0.000908985	0	0.000907047	0	0.000470103	0.00154183	0.00047108	0.0013112
0.00402894	1.17072e-06	0.00107113	0	0.00112741	0	0.00112822	0	0.00112851	0	0.000916636	0	0.000916706	0	0.000917215	0	0.000912076	0	0.000910126	0	0.000472193	0.0015553	0.000473153	0.00131706
0.00402894	1.17072e-06	0.00107504	0	0.00113141	0	0.00113223	0	0.00113253	0	0.000919931	0	0.000920001	0	0.000920517	0	0.000915307	0	0.000913375	0	0.000474408	0.00156291	0.000475368	0.00132525
0.00402894	1.17072e-06	0.00107931	0	0.0011358	0	0.00113661	0	0.00113692	0	0.000923443	0	0.000923514	0	0.000924023	0	0.000918796	0	0.000916846	0	0.000476536	0.00156934	0.000477509	0.00133462
0.00402894	1.17072e-06	0.00108285	0	0.00113942	0	0.00114024	0	0.00114054	0	0.000926768	0	0.000926838	0	0.000927354	0	0.000922103	0	0.000920148	0	0.000478502	0.00157695	0.00047947	0.00134047
0.00402894	1.17072e-06	0.00108741	0	0.00114413	0	0.00114494	0	0.00114523	0	0.000930374	0	0.000930444	0	0.000930954	0	0.000925685	0	0.00092373	0	0.000480367	0.00158515	0.000481336	0.00134632
0.00402894	1.17072e-06	0.00109154	0	0.00114837	0	0.00114917	0	0.00114948	0	0.000933623	0	0.000933693	0	0.000934202	0	0.000928911	0	0.00092695	0	0.000482112	0.00159861	0.000483089	0.00135042
0.00402894	1.17072e-06	0.00109543	0	0.00115236	0	0.00115317	0	0.0011535	0	0.000936889	0	0.000936959	0	0.000937474	0	0.000932142	0	0.000930181	0	0.000483887	0.00160447	0.000484896	0.00136037
0.00402894	1.17072e-06	0.00109969	0	0.00115683	0	0.00115765	0	0.00115799	0	0.000940466	0	0.000940536	0	0.000941045	0	0.000935677	0	0.000933734	0	0.000485925	0.00161383	0.000486939	0.00136915
0.00402894	1.17072e-06	0.00110404	0	0.0011612	0	0.00116203	0	0.00116236	0	0.000944282	0	0.000944358	0	0.000944867	0	0.000939459	0	0.000937498	0	0.000487871	0.00162261	0.000488844	0.00137852
0.00402894	1.17072e-06	0.00110817	0	0.00116552	0	0.00116632	0	0.00116667	0	0.00094773	0	0.0009478	0	0.000948309	0	0.000942889	0	0.000940905	0	0.000489957	0.00163198	0.000490937	0.00138613
0.00402894	1.17072e-06	0.0011128	0	0.00117017	0	0.00117099	0	0.00117132	0	0.000950879	0	0.000950955	0	0.000951464	0	0.000946015	0	0.000944036	0	0.000491753	0.00164017	0.00049273	0.00139432
0.00402894	1.17072e-06	0.00111754	0	0.00117501	0	0.00117583	0	0.00117616	0	0.000954783	0	0.00095486	0	0.000955369	0	0.00094989	0	0.0009479	0	0.000493543	0.00164603	0.000494512	0.00140603
0.00402894	1.17072e-06	0.00112188	0	0.00117938	0	0.00118023	0	0.00118054	0	0.000958419	0	0.000958495	0	0.00095901	0	0.000953507	0	0.0009515	0	0.000495527	0.00165539	0.000496507	0.00141481
0.00402894	1.17072e-06	0.0011263	0	0.00118394	0	0.00118479	0	0.00118509	0	0.00096203	0	0.000962112	0	0.000962621	0	0.000957072	0	0.000955088	0	0.000497752	0.00166417	0.000498731	0.00142066
0.00402894	1.17072e-06	0.00113082	0	0.00118848	0	0.00118934	0	0.00118965	0	0.000965595	0	0.000965677	0	0.000966186	0	0.000960625	0	0.000958623	0	0.000500312	0.00167354	0.000501294	0.00143062
0.00402894	1.17072e-06	0.0011351	0	0.00119277	0	0.00119361	0	0.00119392	0	0.000969306	0	0.000969388	0	0.000969897	0	0.000964301	0	0.000962299	0	0.000503128	0.00168525	0.000504096	0.00144115
0.00402894	1.17072e-06	0.00113946	0	0.00119717	0	0.00119801	0	0.00119834	0	0.000972894	0	0.000972976	0	0.000973486	0	0.000967866	0	0.000965864	0	0.000505922	0.00169286	0.000506857	0.00145169
0.00402894	1.17072e-06	0.00114379	0	0.00120154	0	0.00120237	0	0.0012027	0	0.000976793	0	0.000976881	0	0.000977384	0	0.000971759	0	0.000969728	0	0.000509508	0.00170164	0.000510432	0.00145988
0.00402894	1.17072e-06	0.00114817	0	0.00120608	0	0.00120693	0	0.00120723	0	0.000980422	0	0.000980516	0	0.000981019	0	0.000975388	0	0.000973351	0	0.0005127	0.00171451	0.000513575	0.00146808
0.00402894	1.17072e-06	0.00115221	0	0.00121024	0	0.00121108	0	0.00121136	0	0.000984367	0	0.000984461	0	0.000984964	0	0.000979304	0	0.000977244	0	0.000516395	0.00172856	0.000517254	0.00148271
0.00402894	1.17072e-06	0.00115687	0	0.00121511	0	0.00121596	0	0.00121624	0	0.000988102	0	0.000988196	0	0.000988699	0	0.000983015	0	0.000980961	0	0.000519384	0.00173793	0.000520171	0.00148857
0.00402894	1.17072e-06	0.00116144	0	0.00121987	0	0.00122073	0	0.00122099	0	0.000992082	0	0.000992182	0	0.000992685	0	0.000986972	0	0.000984935	0	0.00052175	0.00175081	0.000522502	0.00149266
0.00402894	1.17072e-06	0.00116656	0	0.0012252	0	0.00122608	0	0.00122633	0	0.000996543	0	0.000996648	0	0.000997152	0	0.000991398	0	0.000989366	0	0.000524175	0.00175959	0.000524908	0.0015032
0.00402894	1.17072e-06	0.00117104	0	0.00123008	0	0.00123096	0	0.00123122	0	0.00100083	0	0.00100093	0	0.00100144	0	0.000995682	0	0.000993639	0	0.000526762	0.00177129	0.000527456	0.00150964
0.00402894	1.17072e-06	0.00117541	0	0.00123494	0	0.00123582	0	0.00123605	0	0.00100479	0	0.0010049	0	0.0010054	0	0.00099961	0	0.000997585	0	0.000529042	0.00178183	0.000529679	0.00151608
0.00402894	1.17072e-06	0.0011799	0	0.00123996	0	0.00124085	0	0.00124108	0	0.00100962	0	0.00100973	0	0.00101023	0	0.00100438	0	0.00100236	0	0.000531251	0.00179295	0.000531809	0.00152252
0.00402894	1.17072e-06	0.00118454	0	0.00124496	0	0.00124586	0	0.00124608	0	0.00101437	0	0.00101448	0	0.00101498	0	0.0010091	0	0.0010071	0	0.000533865	0.00180232	0.000534368	0.00153422
0.00402894	1.17072e-06	0.00118947	0	0.00125041	0	0.00125129	0	0.00125152	0	0.00101911	0	0.00101923	0	0.00101973	0	0.00101385	0	0.00101184	0	0.000536048	0.00181051	0.000536561	0.00154008
0.00402894	1.17072e-06	0.00119411	0	0.00125528	0	0.00125617	0	0.00125637	0	0.00102361	0	0.00102373	0	0.00102423	0	0.00101832	0	0.00101633	0	0.00053842	0.00181695	0.00053886	0.00155237
0.00402894	1.17072e-06	0.00119902	0	0.00126043	0	0.00126132	0	0.00126152	0	0.00102843	0	0.00102855	0	0.00102905	0	0.00102312	0	0.00102112	0	0.00054079	0.00182924	0.000541171	0.00156291
0.00402894	1.17072e-06	0.00120376	0	0.00126527	0	0.00126619	0	0.00126636	0	0.0010331	0	0.00103322	0	0.00103372	0	0.00102772	0	0.00102575	0	0.000543292	0.00183861	0.000543563	0.00157813
0.00402894	1.17072e-06	0.00120811	0	0.00126979	0	0.00127071	0	0.00127088	0	0.0010376	0	0.00103772	0	0.00103822	0	0.00103216	0	0.0010302	0	0.000546091	0.00184856	0.000546376	0.00158574
0.00402894	1.17072e-06	0.0012125	0	0.00127435	0	0.00127527	0	0.00127544	0	0.00104219	0	0.00104231	0	0.00104282	0	0.00103673	0	0.00103477	0	0.000550281	0.00186085	0.000550546	0.00159686
0.00402894	1.17072e-06	0.00121688	0	0.00127881	0	0.00127975	0	0.00127992	0	0.00104674	0	0.00104687	0	0.00104737	0	0.00104126	0	0.00103933	0	0.000554738	0.00187256	0.000554989	0.0016109
0.00402894	1.17072e-06	0.00122136	0	0.00128333	0	0.00128429	0	0.00128444	0	0.00105127	0	0.0010514	0	0.0010519	0	0.00104576	0	0.00104383	0	0.000560165	0.00188251	0.00056037	0.00162086
0.00402894	1.17072e-06	0.00122615	0	0.00128828	0	0.00128924	0	0.00128937	0	0.00105572	0	0.00105585	0	0.00105635	0	0.00105017	0	0.00104825	0	0.000564786	0.00188954	0.00056499	0.00163491
0.00402894	1.17072e-06	0.00123093	0	0.00129308	0	0.00129404	0	0.00129417	0	0.00106039	0	0.00106052	0	0.00106102	0	0.00105481	0	0.0010529	0	0.000569881	0.00190066	0.000570069	0.00164427
0.00402894	1.17072e-06	0.00123574	0	0.00129807	0	0.00129902	0	0.00129913	0	0.00106507	0	0.0010652	0	0.0010657	0	0.00105946	0	0.00105755	0	0.000573332	0.00191237	0.000573502	0.00165656
0.00402894	1.17072e-06	0.00124033	0	0.00130275	0	0.00130369	0	0.00130381	0	0.00106941	0	0.00106954	0	0.00107004	0	0.00106376	0	0.00106187	0	0.000577123	0.00191997	0.000577224	0.00166886
0.00402894	1.17072e-06	0.00124484	0	0.00130733	0	0.00130827	0	0.00130838	0	0.00107397	0	0.0010741	0	0.00107461	0	0.0010683	0	0.00106642	0	0.000580913	0.00193578	0.000581008	0.00167588
0.00402894	1.17072e-06	0.00125039	0	0.00131299	0	0.00131392	0	0.00131403	0	0.001078	0	0.00107814	0	0.00107864	0	0.00107229	0	0.00107044	0	0.0005837	0.00194632	0.000583799	0.00168583
0.00402894	1.17072e-06	0.0012554	0	0.0013181	0	0.00131906	0	0.00131917	0	0.00108247	0	0.00108261	0	0.00108311	0	0.00107673	0	0.00107489	0	0.000586716	0.00195451	0.000586763	0.00169578
0.00402894	1.17072e-06	0.00126045	0	0.0013232	0	0.00132417	0	0.00132428	0	0.00108676	0	0.0010869	0	0.0010874	0	0.00108099	0	0.00107915	0	0.000589895	0.00196095	0.00058993	0.00170339
0.00402894	1.17072e-06	0.0012655	0	0.00132841	0	0.00132935	0	0.00132947	0	0.00109086	0	0.00109101	0	0.00109151	0	0.00108504	0	0.00108321	0	0.000593296	0.00197031	0.000593319	0.00172154
0.00402894	1.17072e-06	0.00127064	0	0.0013336	0	0.00133455	0	0.00133465	0	0.00109468	0	0.00109483	0	0.00109533	0	0.00108885	0	0.00108702	0	0.000596796	0.00198085	0.00059672	0.00173208
0.00402894	1.17072e-06	0.0012755	0	0.00133855	0	0.00133948	0	0.00133957	0	0.00109868	0	0.00109882	0	0.00109933	0	0.00109281	0	0.00109099	0	0.000600203	0.00198963	0.000600179	0.0017432
0.00402894	1.17072e-06	0.00128071	0	0.0013438	0	0.00134472	0	0.00134481	0	0.00110253	0	0.00110269	0	0.00110318	0	0.00109663	0	0.00109484	0	0.000602931	0.00200134	0.000602907	0.00175373
0.00402894	1.17072e-06	0.0012872	0	0.00135045	0	0.00135135	0	0.00135145	0	0.00110661	0	0.00110677	0	0.00110726	0	0.00110068	0	0.0010989	0	0.000605875	0.00201129	0.000605887	0.00176134
0.00402894	1.17072e-06	0.00129225	0	0.00135563	0	0.00135652	0	0.00135662	0	0.00111075	0	0.00111091	0	0.00111141	0	0.00110479	0	0.00110301	0	0.000609059	0.00202768	0.000608971	0.00177246
0.00402894	1.17072e-06	0.00129801	0	0.0013615	0	0.00136241	0	0.0013625	0	0.00111472	0	0.00111488	0	0.00111538	0	0.00110871	0	0.00110696	0	0.000612167	0.00203939	0.000612068	0.00178417
0.00402894	1.17072e-06	0.00130327	0	0.00136697	0	0.00136789	0	0.00136796	0	0.00111903	0	0.00111921	0	0.0011197	0	0.00111298	0	0.00111126	0	0.0006152	0.00204934	0.000615094	0.00179471
0.00402894	1.17072e-06	0.00130864	0	0.00137244	0	0.00137334	0	0.00137341	0	0.00112341	0	0.00112357	0	0.00112407	0	0.00111729	0	0.0011156	0	0.000618273	0.0020628	0.00061815	0.00180583
0.00402894	1.17072e-06	0.00131361	0	0.00137763	0	0.00137851	0	0.00137859	0	0.00112749	0	0.00112766	0	0.00112816	0	0.00112136	0	0.00111968	0	0.000621042	0.00207334	0.000620924	0.00181988
0.00402894	1.17072e-06	0.00131875	0	0.00138283	0	0.00138371	0	0.00138379	0	0.00113154	0	0.00113171	0	0.00113221	0	0.00112539	0	0.00112372	0	0.000624009	0.00208446	0.000623869	0.00182866
0.00402894	1.17072e-06	0.00132392	0	0.00138812	0	0.001389	0	0.00138908	0	0.00113551	0	0.00113568	0	0.00113618	0	0.00112932	0	0.00112766	0	0.000626907	0.00210261	0.000626708	0.00183568
0.00402894	1.17072e-06	0.00132926	0	0.00139358	0	0.00139443	0	0.00139452	0	0.00113975	0	0.00113993	0	0.00114043	0	0.00113354	0	0.00113188	0	0.000629804	0.00211197	0.000629623	0.00184622
0.00402894	1.17072e-06	0.00133458	0	0.00139899	0	0.00139984	0	0.00139992	0	0.00114404	0	0.00114422	0	0.00114472	0	0.00113779	0	0.00113615	0	0.000632813	0.00212485	0.000632667	0.00185851
0.00402894	1.17072e-06	0.00133969	0	0.00140425	0	0.00140507	0	0.00140516	0	0.0011482	0	0.00114839	0	0.00114888	0	0.00114193	0	0.00114028	0	0.000635213	0.00213363	0.000635061	0.00186846
0.00402894	1.17072e-06	0.00134495	0	0.00140975	0	0.00141057	0	0.00141066	0	0.00115354	0	0.00115372	0	0.00115423	0	0.00114724	0	0.0011456	0	0.00063804	0.00215119	0.000637847	0.00188485
0.00402894	1.17072e-06	0.0013502	0	0.00141511	0	0.00141592	0	0.001416	0	0.00115797	0	0.00115816	0	0.00115866	0	0.00115165	0	0.00115001	0	0.000640557	0.00216114	0.00064037	0.00189539
0.00402894	1.17072e-06	0.00135504	0	0.0014202	0	0.00142101	0	0.0014211	0	0.00116274	0	0.00116294	0	0.00116344	0	0.0011564	0	0.00115478	0	0.000643145	0.00217461	0.000642934	0.00190358
0.00402894	1.17072e-06	0.00136006	0	0.00142538	0	0.00142619	0	0.00142628	0	0.0011673	0	0.0011675	0	0.00116801	0	0.00116094	0	0.00115933	0	0.000645931	0.00218631	0.000645685	0.00191295
0.00402894	1.17072e-06	0.00136555	0	0.00143105	0	0.00143186	0	0.00143196	0	0.00117159	0	0.00117182	0	0.00117233	0	0.00116524	0	0.00116365	0	0.000648267	0.00219743	0.00064805	0.00192056
0.00402894	1.17072e-06	0.00137091	0	0.00143655	0	0.00143735	0	0.00143745	0	0.00117553	0	0.00117578	0	0.00117628	0	0.00116916	0	0.0011676	0	0.000651088	0.00220797	0.000650866	0.00192876
0.00402894	1.17072e-06	0.00137627	0	0.00144209	0	0.0014429	0	0.001443	0	0.00117948	0	0.00117975	0	0.00118025	0	0.00117312	0	0.00117155	0	0.000653605	0.00222085	0.000653406	0.00193753
0.00402894	1.17072e-06	0.00138156	0	0.00144757	0	0.00144838	0	0.00144848	0	0.00118408	0	0.00118435	0	0.00118485	0	0.00117771	0	0.00117615	0	0.00065659	0.0022349	0.000656397	0.00194924
0.00402894	1.17072e-06	0.00138683	0	0.00145303	0	0.00145384	0	0.00145393	0	0.00118873	0	0.00118901	0	0.00118952	0	0.00118235	0	0.00118078	0	0.000659371	0.00225187	0.000659183	0.00196446
0.00402894	1.17072e-06	0.00139196	0	0.00145828	0	0.00145909	0	0.00145918	0	0.00119305	0	0.00119333	0	0.00119384	0	0.00118664	0	0.00118509	0	0.000662491	0.00226768	0.000662315	0.00197558
0.00402894	1.17072e-06	0.00139726	0	0.00146366	0	0.00146447	0	0.00146456	0	0.00119772	0	0.00119801	0	0.00119852	0	0.00119127	0	0.00118976	0	0.000665195	0.0022788	0.000665037	0.00198495
0.00402894	1.17072e-06	0.00140275	0	0.0014693	0	0.00147011	0	0.0014702	0	0.00120236	0	0.00120265	0	0.00120315	0	0.00119588	0	0.00119437	0	0.00066794	0.00229402	0.000667771	0.00199724
0.00402894	1.17072e-06	0.00140819	0	0.00147481	0	0.00147561	0	0.0014757	0	0.00120719	0	0.00120748	0	0.00120799	0	0.00120069	0	0.00119918	0	0.000670504	0.00230397	0.000670323	0.00200953
0.00402894	1.17072e-06	0.00141398	0	0.00148081	0	0.00148161	0	0.00148171	0	0.00121185	0	0.00121215	0	0.00121265	0	0.00120535	0	0.00120385	0	0.000673074	0.00231743	0.000672922	0.00202007
0.00402894	1.17072e-06	0.00141991	0	0.0014868	0	0.00148759	0	0.0014877	0	0.00121631	0	0.00121661	0	0.00121711	0	0.0012098	0	0.0012083	0	0.000675573	0.00233324	0.000675433	0.00203236
0.00402894	1.17072e-06	0.00142528	0	0.00149227	0	0.00149304	0	0.00149313	0	0.00122096	0	0.00122127	0	0.00122177	0	0.00121444	0	0.00121293	0	0.000677932	0.00234553	0.000677798	0.00204992
0.00402894	1.17072e-06	0.00143104	0	0.00149818	0	0.00149895	0	0.00149905	0	0.00122562	0	0.00122593	0	0.00122642	0	0.00121909	0	0.00121759	0	0.000680549	0.00236133	0.000680426	0.00206456
0.00402894	1.17072e-06	0.00143685	0	0.00150419	0	0.00150496	0	0.00150506	0	0.00123039	0	0.0012307	0	0.0012312	0	0.00122384	0	0.00122234	0	0.000683136	0.00238007	0.000682978	0.00207626
0.00402894	1.17072e-06	0.00144244	0	0.00151001	0	0.00151077	0	0.00151088	0	0.00123498	0	0.00123529	0	0.0012358	0	0.00122842	0	0.00122693	0	0.000685893	0.00240055	0.00068577	0.0020909
0.00402894	1.17072e-06	0.00144809	0	0.00151578	0	0.00151653	0	0.00151665	0	0.00123986	0	0.00124018	0	0.00124068	0	0.00123328	0	0.0012318	0	0.000688615	0.00241343	0.000688504	0.00210436
0.00402894	1.17072e-06	0.00145421	0	0.00152206	0	0.00152281	0	0.00152292	0	0.00124456	0	0.00124488	0	0.00124538	0	0.00123797	0	0.0012365	0	0.000691162	0.0024228	0.000691033	0.00211607
0.00402894	1.17072e-06	0.00146014	0	0.00152822	0	0.00152896	0	0.00152908	0	0.00124913	0	0.00124945	0	0.00124995	0	0.00124251	0	0.00124105	0	0.000693995	0.00243626	0.000693913	0.00212895
0.00402894	1.17072e-06	0.00146651	0	0.00153469	0	0.00153543	0	0.00153554	0	0.00125379	0	0.00125411	0	0.00125461	0	0.00124715	0	0.00124571	0	0.000696594	0.00244445	0.000696471	0.00214241
0.00402894	1.17072e-06	0.00147235	0	0.0015406	0	0.00154135	0	0.00154146	0	0.00125856	0	0.00125888	0	0.00125939	0	0.00125191	0	0.00125048	0	0.000699403	0.0024585	0.000699275	0.00215119
0.00402894	1.17072e-06	0.00147843	0	0.00154692	0	0.00154767	0	0.00154778	0	0.00126326	0	0.00126358	0	0.00126409	0	0.0012566	0	0.00125518	0	0.000702289	0.00247431	0.000702131	0.00216056
0.00402894	1.17072e-06	0.00148479	0	0.0015534	0	0.00155415	0	0.00155426	0	0.00126853	0	0.00126885	0	0.00126936	0	0.00126185	0	0.00126045	0	0.000704917	0.00248719	0.000704754	0.00216992
0.00402894	1.17072e-06	0.00149146	0	0.00156015	0	0.00156091	0	0.00156101	0	0.00127411	0	0.00127444	0	0.00127494	0	0.00126741	0	0.00126601	0	0.000707686	0.00249655	0.000707557	0.00218397
0.00402894	1.17072e-06	0.0014974	0	0.00156627	0	0.00156702	0	0.00156711	0	0.00127919	0	0.00127952	0	0.00128003	0	0.00127247	0	0.00127109	0	0.000710227	0.00251001	0.00071011	0.00219509
0.00402894	1.17072e-06	0.00150336	0	0.00157236	0	0.00157311	0	0.0015732	0	0.00128401	0	0.00128433	0	0.00128484	0	0.00127726	0	0.00127589	0	0.000713066	0.00251938	0.000712949	0.00220973
0.00402894	1.17072e-06	0.00150985	0	0.00157901	0	0.00157975	0	0.00157984	0	0.00128997	0	0.00129031	0	0.00129082	0	0.00128323	0	0.00128185	0	0.000715987	0.00253226	0.000715905	0.00222143
0.00402894	1.17072e-06	0.00151614	0	0.00158539	0	0.00158615	0	0.00158622	0	0.00129505	0	0.00129539	0	0.0012959	0	0.00128829	0	0.00128692	0	0.000718855	0.00254865	0.000718779	0.00223256
0.00402894	1.17072e-06	0.00152275	0	0.0015922	0	0.00159297	0	0.00159304	0	0.00129975	0	0.0013001	0	0.00130061	0	0.00129297	0	0.00129163	0	0.000721717	0.00256094	0.0007217	0.00224543
0.00402894	1.17072e-06	0.00152965	0	0.00159924	0	0.0016	0	0.00160009	0	0.00130477	0	0.00130512	0	0.00130563	0	0.00129798	0	0.00129665	0	0.000724492	0.00257441	0.000724539	0.00225421
0.00402894	1.17072e-06	0.00153622	0	0.00160594	0	0.0016067	0	0.00160679	0	0.00130961	0	0.00130997	0	0.00131048	0	0.00130281	0	0.00130149	0	0.000727483	0.00259314	0.000727547	0.00226534
0.00402894	1.17072e-06	0.0015424	0	0.00161237	0	0.00161312	0	0.00161323	0	0.00131462	0	0.00131497	0	0.00131547	0	0.00130779	0	0.00130649	0	0.00073048	0.00260484	0.000730521	0.0022747
0.00402894	1.17072e-06	0.00154872	0	0.00161874	0	0.00161949	0	0.0016196	0	0.00131955	0	0.00131991	0	0.00132042	0	0.00131271	0	0.00131142	0	0.000734279	0.00262416	0.000734326	0.00229285
0.00402894	1.17072e-06	0.00155484	0	0.00162504	0	0.0016258	0	0.0016259	0	0.00132465	0	0.00132502	0	0.00132552	0	0.00131781	0	0.00131653	0	0.000737194	0.00263704	0.000737241	0.00230455
0.00402894	1.17072e-06	0.00156134	0	0.00163173	0	0.00163249	0	0.00163257	0	0.00132966	0	0.00133004	0	0.00133054	0	0.00132283	0	0.00132154	0	0.000740548	0.00265401	0.000740595	0.00231743
0.00402894	1.17072e-06	0.00156757	0	0.00163808	0	0.00163884	0	0.00163891	0	0.00133505	0	0.00133542	0	0.00133593	0	0.00132819	0	0.00132693	0	0.000743504	0.00266513	0.000743534	0.00232972
0.00402894	1.17072e-06	0.00157431	0	0.00164497	0	0.00164571	0	0.00164577	0	0.00134038	0	0.00134076	0	0.00134126	0	0.0013335	0	0.00133224	0	0.000746513	0.00267743	0.000746554	0.00234553
0.00402894	1.17072e-06	0.001581	0	0.00165177	0	0.0016525	0	0.00165256	0	0.00134576	0	0.00134615	0	0.00134665	0	0.00133886	0	0.0013376	0	0.000749323	0.00268855	0.000749381	0.00235431
0.00402894	1.17072e-06	0.00158783	0	0.00165884	0	0.00165955	0	0.00165961	0	0.00135128	0	0.00135166	0	0.00135217	0	0.00134436	0	0.00134312	0	0.000752753	0.00270026	0.000752823	0.00236485
0.00402894	1.17072e-06	0.00159415	0	0.00166531	0	0.00166602	0	0.00166607	0	0.00135676	0	0.00135715	0	0.00135765	0	0.00134984	0	0.00134861	0	0.00075558	0.00271255	0.000755686	0.00238241
0.00402894	1.17072e-06	0.00160107	0	0.00167251	0	0.00167322	0	0.00167326	0	0.00136235	0	0.00136274	0	0.00136325	0	0.00135541	0	0.00135419	0	0.000758671	0.00272835	0.00075877	0.00239529
0.00402894	1.17072e-06	0.00160801	0	0.00167971	0	0.00168042	0	0.00168047	0	0.00136856	0	0.00136896	0	0.00136947	0	0.0013616	0	0.0013604	0	0.000761516	0.00274182	0.000761639	0.00240816
0.00402894	1.17072e-06	0.0016146	0	0.0016864	0	0.00168712	0	0.00168717	0	0.00137453	0	0.00137493	0	0.00137544	0	0.00136755	0	0.00136634	0	0.000764671	0.00275938	0.000764823	0.00242163
0.00402894	1.17072e-06	0.00162133	0	0.00169326	0	0.00169397	0	0.00169402	0	0.00138087	0	0.00138127	0	0.00138178	0	0.00137386	0	0.00137265	0	0.000767832	0.00277343	0.000767978	0.00243392
0.00402894	1.17072e-06	0.00162823	0	0.00170031	0	0.001701	0	0.00170106	0	0.00138702	0	0.00138743	0	0.00138793	0	0.00137999	0	0.00137877	0	0.000770917	0.0027945	0.000771081	0.0024468
0.00402894	1.17072e-06	0.00163546	0	0.00170762	0	0.00170831	0	0.00170836	0	0.00139301	0	0.00139343	0	0.00139393	0	0.00138595	0	0.00138476	0	0.000773855	0.0028027	0.000774019	0.00246553
0.00402894	1.17072e-06	0.00164276	0	0.00171498	0	0.00171567	0	0.00171572	0	0.00139837	0	0.00139879	0	0.0013993	0	0.00139128	0	0.00139011	0	0.000776993	0.00282143	0.000777162	0.00248075
0.00402894	1.17072e-06	0.00165001	0	0.00172237	0	0.00172307	0	0.00172312	0	0.00140379	0	0.00140422	0	0.00140473	0	0.00139669	0	0.00139554	0	0.000780124	0.00283957	0.000780271	0.00249011
0.00402894	1.17072e-06	0.0016576	0	0.00173013	0	0.00173082	0	0.00173086	0	0.00140966	0	0.0014101	0	0.00141061	0	0.00140254	0	0.0014014	0	0.000783385	0.00285655	0.000783537	0.00250475
0.00402894	1.17072e-06	0.00166495	0	0.00173759	0	0.00173827	0	0.00173831	0	0.00141537	0	0.00141583	0	0.00141633	0	0.00140825	0	0.00140712	0	0.000786657	0.00287528	0.00078685	0.00252172
0.00402894	1.17072e-06	0.00167227	0	0.00174506	0	0.00174575	0	0.00174579	0	0.00142168	0	0.00142215	0	0.00142265	0	0.00141453	0	0.0014134	0	0.000789777	0.00289167	0.000789993	0.00253343
0.00402894	1.17072e-06	0.00167948	0	0.00175233	0	0.00175301	0	0.00175305	0	0.00142761	0	0.00142808	0	0.00142858	0	0.00142043	0	0.00141932	0	0.000793189	0.00290747	0.0007934	0.00254338
0.00402894	1.17072e-06	0.00168728	0	0.00176028	0	0.00176096	0	0.001761	0	0.0014329	0	0.00143336	0	0.00143386	0	0.0014257	0	0.0014246	0	0.000796403	0.00291977	0.000796626	0.0025545
0.00402894	1.17072e-06	0.00169465	0	0.00176774	0	0.00176843	0	0.00176846	0	0.00143906	0	0.00143952	0	0.00144003	0	0.00143184	0	0.00143076	0	0.000799798	0.00294142	0.000800062	0.00257089
0.00402894	1.17072e-06	0.00170229	0	0.00177558	0	0.00177626	0	0.0017763	0	0.00144497	0	0.00144545	0	0.00144596	0	0.00143775	0	0.00143668	0	0.000803158	0.00295957	0.000803416	0.00258787
0.00402894	1.17072e-06	0.00170992	0	0.00178341	0	0.00178409	0	0.00178415	0	0.00145116	0	0.00145163	0	0.00145214	0	0.00144391	0	0.00144286	0	0.000806975	0.00297303	0.000807238	0.0025984
0.00402894	1.17072e-06	0.00171769	0	0.00179135	0	0.00179203	0	0.00179208	0	0.00145707	0	0.00145756	0	0.00145807	0	0.00144979	0	0.00144876	0	0.000811113	0.00299176	0.000811365	0.00260894
0.00402894	1.17072e-06	0.00172532	0	0.00179919	0	0.00179986	0	0.00179992	0	0.00146339	0	0.00146389	0	0.0014644	0	0.0014561	0	0.00145506	0	0.000815269	0.00300581	0.000815492	0.00262416
0.00402894	1.17072e-06	0.00173277	0	0.00180692	0	0.00180759	0	0.00180765	0	0.00146952	0	0.00147002	0	0.00147053	0	0.00146222	0	0.00146119	0	0.000819255	0.00301811	0.000819484	0.00264289
0.00402894	1.17072e-06	0.00174065	0	0.00181499	0	0.00181566	0	0.00181573	0	0.00147559	0	0.0014761	0	0.00147661	0	0.00146826	0	0.00146725	0	0.000823394	0.00303215	0.000823587	0.00265811
0.00402894	1.17072e-06	0.00174788	0	0.00182237	0	0.00182305	0	0.00182311	0	0.00148159	0	0.0014821	0	0.00148261	0	0.00147422	0	0.00147324	0	0.000827491	0.0030544	0.00082765	0.00267099
0.00402894	1.17072e-06	0.00175549	0	0.0018301	0	0.00183078	0	0.00183086	0	0.00148752	0	0.00148804	0	0.00148855	0	0.00148013	0	0.00147916	0	0.000831577	0.00306669	0.000831648	0.00268211
0.00402894	1.17072e-06	0.00176302	0	0.00183782	0	0.0018385	0	0.00183858	0	0.00149379	0	0.00149431	0	0.00149482	0	0.00148637	0	0.00148542	0	0.000835827	0.00308484	0.00083585	0.00269967
0.00402894	1.17072e-06	0.00177048	0	0.00184552	0	0.0018462	0	0.00184628	0	0.00149996	0	0.00150048	0	0.001501	0	0.00149251	0	0.00149154	0	0.000840293	0.00309889	0.000840241	0.00271372
0.00402894	1.17072e-06	0.00177785	0	0.00185299	0	0.00185367	0	0.00185373	0	0.00150629	0	0.00150682	0	0.00150733	0	0.00149881	0	0.00149786	0	0.00084377	0.00311118	0.000843653	0.00272953
0.00402894	1.17072e-06	0.00178558	0	0.00186083	0	0.00186151	0	0.0018616	0	0.00151265	0	0.0015132	0	0.00151371	0	0.00150515	0	0.00150421	0	0.000848295	0.00312757	0.00084809	0.0027506
0.00402894	1.17072e-06	0.00179309	0	0.00186845	0	0.00186913	0	0.00186922	0	0.00151871	0	0.00151926	0	0.00151977	0	0.00151119	0	0.00151026	0	0.000852533	0.00315274	0.000852223	0.00276289
0.00402894	1.17072e-06	0.00180026	0	0.00187581	0	0.00187649	0	0.00187659	0	0.00152533	0	0.00152589	0	0.0015264	0	0.00151778	0	0.00151686	0	0.000856601	0.00316971	0.00085625	0.00277987
0.00402894	1.17072e-06	0.00180745	0	0.00188318	0	0.00188387	0	0.00188397	0	0.00153149	0	0.00153205	0	0.00153256	0	0.0015239	0	0.00152298	0	0.000861056	0.00318552	0.000860552	0.00279684
0.00402894	1.17072e-06	0.00181479	0	0.0018908	0	0.00189148	0	0.00189159	0	0.00153751	0	0.00153808	0	0.00153858	0	0.00152986	0	0.00152897	0	0.00086537	0.00320308	0.000864732	0.00281499
0.00402894	1.17072e-06	0.00182221	0	0.00189854	0	0.00189923	0	0.00189931	0	0.00154423	0	0.0015448	0	0.00154531	0	0.00153655	0	0.00153567	0	0.000869637	0.00322064	0.000868929	0.00283255
0.00402894	1.17072e-06	0.00183063	0	0.00190719	0	0.00190787	0	0.00190795	0	0.00154994	0	0.00155051	0	0.00155103	0	0.00154224	0	0.00154137	0	0.000873764	0.0032382	0.000872863	0.00284777
0.00402894	1.17072e-06	0.00183793	0	0.00191467	0	0.00191535	0	0.00191543	0	0.00155721	0	0.00155779	0	0.00155831	0	0.00154947	0	0.00154861	0	0.000877873	0.00325342	0.000876919	0.00286884
0.00402894	1.17072e-06	0.00184521	0	0.00192215	0	0.00192284	0	0.00192292	0	0.0015633	0	0.00156388	0	0.0015644	0	0.00155551	0	0.00155467	0	0.000882193	0.00327098	0.00088114	0.00288523
0.00402894	1.17072e-06	0.00185278	0	0.00192996	0	0.00193065	0	0.00193073	0	0.00157002	0	0.00157063	0	0.00157114	0	0.00156222	0	0.00156137	0	0.000886835	0.00328854	0.000885582	0.00290513
0.00402894	1.17072e-06	0.00185989	0	0.00193727	0	0.00193797	0	0.00193803	0	0.00157692	0	0.00157752	0	0.00157804	0	0.00156906	0	0.00156821	0	0.000891495	0.00331079	0.000890119	0.00292386
0.00402894	1.17072e-06	0.00186708	0	0.00194465	0	0.00194534	0	0.00194542	0	0.00158352	0	0.00158412	0	0.00158464	0	0.00157562	0	0.00157477	0	0.000895838	0.00332893	0.000894363	0.00294142
0.00402894	1.17072e-06	0.00187431	0	0.00195193	0	0.00195263	0	0.0019527	0	0.00159045	0	0.00159106	0	0.00159158	0	0.0015825	0	0.00158168	0	0.000899953	0.00335059	0.000898425	0.00295898
0.00402894	1.17072e-06	0.00188153	0	0.00195939	0	0.00196008	0	0.00196016	0	0.00159778	0	0.0015984	0	0.00159892	0	0.00158976	0	0.00158891	0	0.00090422	0.00336639	0.000902587	0.00296659
0.00402894	1.17072e-06	0.00188936	0	0.00196735	0	0.00196806	0	0.00196814	0	0.00160518	0	0.00160581	0	0.00160633	0	0.00159711	0	0.00159626	0	0.000908757	0.00339683	0.000907024	0.00298181
0.00402894	1.17072e-06	0.00189689	5.85358e-07	0.00197519	5.85358e-07	0.0019759	5.85358e-07	0.00197598	5.85358e-07	0.00161231	0	0.00161294	0	0.00161346	0	0.00160418	0	0.00160334	0	0.000913012	0.00341615	0.000911227	0.00300289
0.00402894	1.17072e-06	0.00190371	5.85358e-07	0.00198214	5.85358e-07	0.00198286	5.85358e-07	0.00198295	5.85358e-07	0.00161928	0	0.00161992	0	0.00162043	0	0.00161105	0	0.00161024	0	0.000917578	0.00343722	0.000915804	0.00302923
0.00402894	1.17072e-06	0.00191066	5.85358e-07	0.00198918	5.85358e-07	0.00198989	5.85358e-07	0.00199001	5.85358e-07	0.00162567	0	0.00162631	0	0.00162683	0	0.0016174	0	0.00161659	0	0.000922284	0.00345595	0.000920394	0.00305206
0.00402894	1.17072e-06	0.00191829	5.85358e-07	0.00199702	5.85358e-07	0.00199773	5.85358e-07	0.00199783	5.85358e-07	0.00163245	0	0.00163309	0	0.00163361	0	0.00162411	0	0.00162331	0	0.000926423	0.00347351	0.000924433	0.00306962
0.00402894	1.17072e-06	0.00192522	5.85358e-07	0.00200416	5.85358e-07	0.00200488	5.85358e-07	0.00200499	5.85358e-07	0.0016394	0	0.00164006	0	0.00164057	0	0.00163101	0	0.00163017	0	0.000931147	0.00348873	0.000929197	0.00308484
0.00402894	1.17072e-06	0.00193216	5.85358e-07	0.00201114	5.85358e-07	0.00201186	5.85358e-07	0.00201196	5.85358e-07	0.0016466	0	0.00164727	0	0.00164778	0	0.00163814	0	0.00163733	0	0.000935373	0.00351215	0.000933406	0.00310357
0.00402894	1.17072e-06	0.0019392	5.85358e-07	0.00201845	5.85358e-07	0.00201917	5.85358e-07	0.00201928	5.85358e-07	0.00165368	0	0.00165437	0	0.00165488	0	0.00164517	0	0.00164438	0	0.00093964	0.00353849	0.000937632	0.00312054
0.00402894	1.17072e-06	0.00194765	5.85358e-07	0.00202705	5.85358e-07	0.00202777	5.85358e-07	0.00202788	5.85358e-07	0.0016607	0	0.00166139	0	0.00166191	0	0.00165214	0	0.00165135	0	0.000944786	0.00356893	0.000942795	0.00314045
0.00402894	1.17072e-06	0.00195512	5.85358e-07	0.00203465	5.85358e-07	0.00203536	5.85358e-07	0.00203548	5.85358e-07	0.00166804	0	0.00166874	0	0.00166927	0	0.00165942	0	0.00165862	0	0.000949597	0.00358415	0.000947665	0.00315976
0.00402894	1.17072e-06	0.00196252	5.85358e-07	0.00204218	5.85358e-07	0.00204289	5.85358e-07	0.00204301	5.85358e-07	0.00167505	0	0.00167576	0	0.00167628	0	0.00166637	0	0.00166561	0	0.000954169	0.00360171	0.000952284	0.00318084
0.00402894	1.17072e-06	0.00196986	5.85358e-07	0.00204967	5.85358e-07	0.00205038	5.85358e-07	0.0020505	5.85358e-07	0.0016823	0	0.00168302	0	0.00168354	0	0.00167357	0	0.00167281	0	0.000958717	0.00362044	0.000956809	0.00320425
0.00402894	1.17072e-06	0.00197705	5.85358e-07	0.00205701	5.85358e-07	0.00205773	5.85358e-07	0.00205785	5.85358e-07	0.00168901	0	0.00168975	0	0.00169027	0	0.00168021	0	0.00167947	0	0.000963125	0.00364268	0.000961176	0.00322474
0.00402894	1.17072e-06	0.00198493	5.85358e-07	0.00206531	5.85358e-07	0.00206603	5.85358e-07	0.00206616	5.85358e-07	0.00169639	0	0.00169714	0	0.00169766	0	0.00168752	0	0.00168677	0	0.000967462	0.00366668	0.000965554	0.00324464
0.00402894	1.17072e-06	0.00199234	5.85358e-07	0.0020729	5.85358e-07	0.00207361	5.85358e-07	0.00207374	5.85358e-07	0.00170377	0	0.00170452	0	0.00170504	0	0.00169483	0	0.00169411	0	0.000971542	0.00368132	0.000969681	0.0032622
0.00402894	1.17072e-06	0.0019997	5.85358e-07	0.00208051	5.85358e-07	0.00208124	5.85358e-07	0.00208138	5.85358e-07	0.00171103	0	0.00171179	0	0.00171231	0	0.00170198	0	0.00170127	0	0.000976506	0.00369771	0.000974633	0.00328737
0.00402894	1.17072e-06	0.00200728	5.85358e-07	0.00208829	5.85358e-07	0.00208902	5.85358e-07	0.00208918	5.85358e-07	0.00171894	0	0.00171971	0	0.00172023	0	0.00170981	0	0.00170911	0	0.000981493	0.00371995	0.000979603	0.0033102
0.00402894	1.17072e-06	0.00201463	5.85358e-07	0.00209582	5.85358e-07	0.00209655	5.85358e-07	0.00209674	5.85358e-07	0.00172623	0	0.001727	0	0.00172753	0	0.00171706	0	0.00171636	0	0.000986001	0.0037381	0.000984127	0.00332074
0.00402894	1.17072e-06	0.002022	5.85358e-07	0.00210334	5.85358e-07	0.00210408	5.85358e-07	0.00210426	5.85358e-07	0.00173338	0	0.00173416	0	0.00173468	0	0.00172416	0	0.00172344	0	0.000991081	0.00375273	0.000989261	0.00333771
0.00402894	1.17072e-06	0.00203051	5.85358e-07	0.00211193	5.85358e-07	0.00211266	5.85358e-07	0.00211287	5.85358e-07	0.00174102	0	0.00174182	0	0.00174234	0	0.00173171	0	0.00173104	0	0.000996075	0.00377322	0.000994266	0.00336054
0.00402894	1.17072e-06	0.00203828	5.85358e-07	0.00211982	5.85358e-07	0.00212057	5.85358e-07	0.00212077	5.85358e-07	0.0017495	0	0.00175031	0	0.00175084	0	0.00174014	0	0.00173948	0	0.00100066	0.0037978	0.000998814	0.0033822
0.00402894	1.17072e-06	0.00204563	5.85358e-07	0.00212737	5.85358e-07	0.00212812	5.85358e-07	0.00212833	5.85358e-07	0.00175749	0	0.00175832	0	0.00175884	0	0.00174804	0	0.00174739	0	0.00100509	0.00381361	0.00100329	0.00340503
0.00402894	1.17072e-06	0.00205364	5.85358e-07	0.00213559	5.85358e-07	0.00213634	5.85358e-07	0.00213655	5.85358e-07	0.00176596	0	0.00176681	0	0.00176732	0	0.00175644	0	0.00175581	0	0.00100997	0.00383644	0.00100824	0.00341849
0.00402894	1.17072e-06	0.00206161	5.85358e-07	0.0021438	5.85358e-07	0.00214455	5.85358e-07	0.00214478	5.85358e-07	0.00177374	0	0.00177459	0	0.00177512	0	0.00176411	0	0.00176351	0	0.00101488	0.00386161	0.00101311	0.00343781
0.00402894	1.17072e-06	0.00206898	5.85358e-07	0.00215147	5.85358e-07	0.00215223	5.85358e-07	0.00215249	5.85358e-07	0.0017818	0	0.00178267	0	0.00178319	0	0.00177211	0	0.00177154	0	0.00101964	0.00389263	0.0010178	0.0034583
0.00402894	1.17072e-06	0.00207681	5.85358e-07	0.00215949	5.85358e-07	0.00216026	5.85358e-07	0.00216053	5.85358e-07	0.00179056	0	0.00179144	0	0.00179196	0	0.00178076	0	0.00178024	0	0.00102407	0.00391312	0.00102222	0.00348347
0.00402894	1.17072e-06	0.00208502	5.85358e-07	0.00216794	5.85358e-07	0.00216871	5.85358e-07	0.00216899	5.85358e-07	0.00179899	0	0.00179989	0	0.00180041	0	0.00178911	0	0.00178864	0	0.00102885	0.00393712	0.00102703	0.00351332
0.00402894	1.17072e-06	0.00209243	5.85358e-07	0.0021755	5.85358e-07	0.00217628	5.85358e-07	0.00217657	5.85358e-07	0.00180703	0	0.00180794	0	0.00180846	0	0.00179708	0	0.00179661	0	0.00103338	0.00395409	0.00103151	0.00353381
0.00402894	1.17072e-06	0.00210004	5.85358e-07	0.00218341	5.85358e-07	0.00218419	5.85358e-07	0.00218448	5.85358e-07	0.00181559	0	0.00181651	0	0.00181703	0	0.00180557	0	0.0018051	0	0.00103803	0.00398395	0.00103623	0.00355781
0.00402894	1.17072e-06	0.00210765	5.85358e-07	0.00219124	5.85358e-07	0.00219202	5.85358e-07	0.00219235	5.85358e-07	0.00182354	0	0.00182447	0	0.001825	0	0.00181343	0	0.001813	0	0.00104282	0.00400853	0.00104098	0.00357946
0.00402894	1.17072e-06	0.00211586	5.85358e-07	0.0021998	5.85358e-07	0.00220057	5.85358e-07	0.0022009	5.85358e-07	0.00183231	0	0.00183325	0	0.00183377	0	0.00182211	0	0.00182171	0	0.00104758	0.00403136	0.00104569	0.00360522
0.00402894	1.17072e-06	0.00212369	5.85358e-07	0.00220787	5.85358e-07	0.00220864	5.85358e-07	0.00220897	5.85358e-07	0.00184036	0	0.00184132	0	0.00184184	0	0.00183008	0	0.00182973	0	0.00105244	0.00405946	0.0010506	0.00362629
0.00402894	1.17072e-06	0.00213151	5.85358e-07	0.00221599	5.85358e-07	0.00221678	5.85358e-07	0.00221713	5.85358e-07	0.00184839	0	0.00184936	0	0.00184988	0	0.00183802	0	0.0018377	0	0.00105729	0.00408697	0.00105555	0.00365146
0.00402894	1.17072e-06	0.00213969	5.85358e-07	0.00222441	5.85358e-07	0.0022252	5.85358e-07	0.00222556	5.85358e-07	0.00185681	0	0.00185779	0	0.00185831	0	0.00184639	0	0.0018461	0	0.00106187	0.00411331	0.00106011	0.00367078
0.00402894	1.17072e-06	0.00214805	5.85358e-07	0.00223308	5.85358e-07	0.00223387	5.85358e-07	0.00223424	5.85358e-07	0.00186487	0	0.00186585	0	0.00186638	0	0.00185432	0	0.00185407	0	0.00106646	0.00413555	0.00106477	0.00368659
0.00402894	1.17072e-06	0.00215583	5.85358e-07	0.00224115	5.85358e-07	0.00224195	5.85358e-07	0.00224232	5.85358e-07	0.00187315	0	0.00187414	0	0.00187466	0	0.00186253	0	0.00186229	0	0.00107133	0.00415721	0.00106964	0.00370824
0.00402894	1.17072e-06	0.00216356	5.85358e-07	0.00224917	5.85358e-07	0.00224996	5.85358e-07	0.00225033	5.85358e-07	0.00188168	0	0.00188268	0	0.00188321	0	0.00187101	0	0.0018708	0	0.00107612	0.00417536	0.00107443	0.00372639
0.00402894	1.17072e-06	0.0021716	5.85358e-07	0.00225747	5.85358e-07	0.00225828	5.85358e-07	0.00225866	5.85358e-07	0.00188968	0	0.00189069	0	0.00189122	0	0.00187892	0	0.00187874	0	0.00108094	0.00419234	0.00107927	0.00375156
0.00402894	1.17072e-06	0.00217981	5.85358e-07	0.00226599	5.85358e-07	0.0022668	5.85358e-07	0.00226719	5.85358e-07	0.00189823	5.85358e-07	0.00189925	5.85358e-07	0.00189978	5.85358e-07	0.00188739	5.85358e-07	0.00188724	5.85358e-07	0.00108594	0.00421399	0.00108435	0.00377556
0.00402894	1.17072e-06	0.00218781	5.85358e-07	0.00227439	5.85358e-07	0.00227521	5.85358e-07	0.00227562	5.85358e-07	0.00190717	5.85358e-07	0.00190822	5.85358e-07	0.00190875	5.85358e-07	0.00189628	5.85358e-07	0.0018962	5.85358e-07	0.00109071	0.00423682	0.00108903	0.00379605
0.00402894	1.17072e-06	0.0021955	5.85358e-07	0.00228244	5.85358e-07	0.00228327	5.85358e-07	0.00228369	5.85358e-07	0.00191596	5.85358e-07	0.00191702	5.85358e-07	0.00191756	5.85358e-07	0.00190497	5.85358e-07	0.00190493	5.85358e-07	0.00109569	0.00426609	0.00109401	0.00381712
0.00402894	1.17072e-06	0.00220382	5.85358e-07	0.00229106	5.85358e-07	0.0022919	5.85358e-07	0.00229233	5.85358e-07	0.00192425	5.85358e-07	0.00192531	5.85358e-07	0.00192585	5.85358e-07	0.00191316	5.85358e-07	0.00191318	5.85358e-07	0.00110056	0.0042895	0.00109883	0.0038417
0.00402894	1.17072e-06	0.00221235	5.85358e-07	0.00229993	5.85358e-07	0.00230078	5.85358e-07	0.00230124	5.85358e-07	0.00193293	5.85358e-07	0.00193401	5.85358e-07	0.00193456	5.85358e-07	0.00192172	5.85358e-07	0.0019218	5.85358e-07	0.00110534	0.00431467	0.00110365	0.00387741
0.00402894	1.17072e-06	0.00222114	5.85358e-07	0.002309	5.85358e-07	0.00230986	5.85358e-07	0.00231031	5.85358e-07	0.00194155	5.85358e-07	0.00194264	5.85358e-07	0.0019432	5.85358e-07	0.00193027	5.85358e-07	0.0019304	5.85358e-07	0.00111063	0.00433809	0.00110895	0.00389907
0.00402894	1.17072e-06	0.0022296	5.85358e-07	0.00231777	5.85358e-07	0.00231864	5.85358e-07	0.00231911	5.85358e-07	0.00195064	5.85358e-07	0.00195175	5.85358e-07	0.00195231	5.85358e-07	0.0019393	5.85358e-07	0.00193945	5.85358e-07	0.00111562	0.00436794	0.00111395	0.00392775
0.00402894	1.17072e-06	0.00223822	5.85358e-07	0.00232673	5.85358e-07	0.0023276	5.85358e-07	0.00232807	5.85358e-07	0.00195947	5.85358e-07	0.00196057	5.85358e-07	0.00196114	5.85358e-07	0.00194802	5.85358e-07	0.00194823	5.85358e-07	0.00112106	0.00438784	0.00111946	0.00395351
0.00402894	1.17072e-06	0.00224709	5.85358e-07	0.00233602	5.85358e-07	0.00233691	5.85358e-07	0.00233744	5.85358e-07	0.00196817	5.85358e-07	0.0019693	5.85358e-07	0.00196986	5.85358e-07	0.00195664	5.85358e-07	0.00195689	5.85358e-07	0.00112681	0.00441302	0.0011251	0.00397751
0.00402894	1.17072e-06	0.00225638	5.85358e-07	0.00234582	5.85358e-07	0.00234671	5.85358e-07	0.00234724	5.85358e-07	0.001978	5.85358e-07	0.00197913	5.85358e-07	0.0019797	5.85358e-07	0.00196641	5.85358e-07	0.00196664	5.85358e-07	0.00113301	0.00444228	0.00113127	0.00400385
0.00402894	1.17072e-06	0.00226596	5.85358e-07	0.00235567	5.85358e-07	0.00235656	5.85358e-07	0.00235709	5.85358e-07	0.00198693	5.85358e-07	0.00198809	5.85358e-07	0.00198866	5.85358e-07	0.00197529	5.85358e-07	0.00197557	5.85358e-07	0.00113867	0.00447331	0.00113688	0.00403722
0.00402894	1.17072e-06	0.00227468	5.85358e-07	0.00236494	5.85358e-07	0.00236583	5.85358e-07	0.00236639	5.85358e-07	0.00199624	5.85358e-07	0.00199744	5.85358e-07	0.001998	5.85358e-07	0.00198452	5.85358e-07	0.00198486	5.85358e-07	0.0011443	0.00449497	0.00114247	0.00405419
0.00402894	1.17072e-06	0.00228407	5.85358e-07	0.00237465	5.85358e-07	0.00237555	5.85358e-07	0.00237611	5.85358e-07	0.00200507	5.85358e-07	0.00200628	5.85358e-07	0.00200685	5.85358e-07	0.00199329	5.85358e-07	0.00199365	5.85358e-07	0.00114985	0.00452248	0.00114798	0.00407702
0.00402894	1.17072e-06	0.002293	5.85358e-07	0.00238415	5.85358e-07	0.00238507	5.85358e-07	0.00238565	5.85358e-07	0.00201404	5.85358e-07	0.00201527	5.85358e-07	0.00201584	5.85358e-07	0.00200217	5.85358e-07	0.0020026	5.85358e-07	0.00115548	0.0045494	0.00115357	0.00410395
0.00402894	1.17072e-06	0.00230181	5.85358e-07	0.00239346	5.85358e-07	0.00239438	5.85358e-07	0.00239496	5.85358e-07	0.00202287	5.85358e-07	0.0020241	5.85358e-07	0.00202468	5.85358e-07	0.00201092	5.85358e-07	0.0020114	5.85358e-07	0.00116137	0.00457867	0.00115948	0.00413204
0.00402894	1.17072e-06	0.00231056	5.85358e-07	0.00240247	5.85358e-07	0.00240338	5.85358e-07	0.00240396	5.85358e-07	0.00203171	5.85358e-07	0.00203297	5.85358e-07	0.00203354	5.85358e-07	0.00201965	5.85358e-07	0.0020202	5.85358e-07	0.00116657	0.00460618	0.00116467	0.00415897
0.00402894	1.17072e-06	0.00231898	5.85358e-07	0.00241136	5.85358e-07	0.00241231	5.85358e-07	0.0024129	5.85358e-07	0.00204023	5.85358e-07	0.0020415	5.85358e-07	0.00204207	5.85358e-07	0.00202807	5.85358e-07	0.00202869	5.85358e-07	0.00117206	0.00463545	0.0011702	0.00417887
0.00402894	1.17072e-06	0.00232761	5.85358e-07	0.00242039	5.85358e-07	0.00242134	5.85358e-07	0.00242196	5.85358e-07	0.00204929	5.85358e-07	0.0020506	5.85358e-07	0.00205118	5.85358e-07	0.00203703	5.85358e-07	0.00203773	5.85358e-07	0.00117683	0.00465886	0.0011749	0.00420638
0.00402894	1.17072e-06	0.00233681	5.85358e-07	0.00242984	5.85358e-07	0.0024308	5.85358e-07	0.00243144	5.85358e-07	0.00205804	5.85358e-07	0.00205937	5.85358e-07	0.00205995	5.85358e-07	0.00204567	5.85358e-07	0.00204644	5.85358e-07	0.00118312	0.00468228	0.00118109	0.00423624
0.00402894	1.17072e-06	0.00234567	5.85358e-07	0.00243896	5.85358e-07	0.00243993	5.85358e-07	0.00244057	5.85358e-07	0.00206759	5.85358e-07	0.00206893	5.85358e-07	0.0020695	5.85358e-07	0.00205507	5.85358e-07	0.00205585	5.85358e-07	0.00118934	0.00470511	0.00118722	0.00426082
0.00402894	1.17072e-06	0.00235489	5.85358e-07	0.0024486	5.85358e-07	0.00244957	5.85358e-07	0.00245024	5.85358e-07	0.00207665	5.85358e-07	0.00207801	5.85358e-07	0.00207859	5.85358e-07	0.00206405	5.85358e-07	0.00206484	5.85358e-07	0.00119488	0.00473203	0.00119269	0.00428424
0.00402894	1.17072e-06	0.00236353	5.85358e-07	0.00245754	5.85358e-07	0.00245852	5.85358e-07	0.00245921	5.85358e-07	0.00208574	5.85358e-07	0.00208712	5.85358e-07	0.0020877	5.85358e-07	0.00207303	5.85358e-07	0.00207384	5.85358e-07	0.0012002	0.00475955	0.00119787	0.00430706
0.00402894	1.17072e-06	0.00237265	5.85358e-07	0.00246697	5.85358e-07	0.00246794	5.85358e-07	0.00246865	5.85358e-07	0.00209465	5.85358e-07	0.00209605	5.85358e-07	0.00209664	5.85358e-07	0.00208186	5.85358e-07	0.00208268	5.85358e-07	0.00120604	0.00478121	0.00120364	0.00433867
0.00402894	1.17072e-06	0.00238207	5.85358e-07	0.0024768	5.85358e-07	0.00247778	5.85358e-07	0.00247846	5.85358e-07	0.00210376	5.85358e-07	0.00210518	5.85358e-07	0.00210577	5.85358e-07	0.00209089	5.85358e-07	0.00209174	5.85358e-07	0.00121216	0.00481106	0.00120971	0.00436092
0.00402894	1.17072e-06	0.00239086	5.85358e-07	0.00248606	5.85358e-07	0.00248703	5.85358e-07	0.00248771	5.85358e-07	0.0021128	5.85358e-07	0.00211425	5.85358e-07	0.00211483	5.85358e-07	0.00209984	5.85358e-07	0.0021007	5.85358e-07	0.00121811	0.0048333	0.00121551	0.00438316
0.00402894	1.17072e-06	0.00239941	5.85358e-07	0.00249547	5.85358e-07	0.00249642	5.85358e-07	0.00249713	5.85358e-07	0.00212199	5.85358e-07	0.00212347	5.85358e-07	0.00212405	5.85358e-07	0.00210895	5.85358e-07	0.00210985	5.85358e-07	0.00122409	0.00486433	0.0012214	0.00441536
0.00402894	1.17072e-06	0.0024081	5.85358e-07	0.00250456	5.85358e-07	0.00250553	5.85358e-07	0.00250623	5.85358e-07	0.00213137	5.85358e-07	0.00213288	5.85358e-07	0.00213347	5.85358e-07	0.00211822	5.85358e-07	0.00211913	5.85358e-07	0.0012301	0.00489418	0.00122729	0.00444287
0.00402894	1.17072e-06	0.00241706	5.85358e-07	0.00251393	5.85358e-07	0.00251491	5.85358e-07	0.00251562	5.85358e-07	0.00214023	5.85358e-07	0.00214176	5.85358e-07	0.00214234	5.85358e-07	0.00212698	5.85358e-07	0.00212791	5.85358e-07	0.00123629	0.00492286	0.00123324	0.00447682
0.00402894	1.17072e-06	0.00242661	5.85358e-07	0.00252394	5.85358e-07	0.00252492	5.85358e-07	0.00252561	5.85358e-07	0.00214972	5.85358e-07	0.00215125	5.85358e-07	0.00215184	5.85358e-07	0.00213632	5.85358e-07	0.00213728	5.85358e-07	0.00124226	0.00495154	0.00123894	0.00450199
0.00402894	1.17072e-06	0.00243556	5.85358e-07	0.00253309	5.85358e-07	0.00253407	5.85358e-07	0.00253477	5.85358e-07	0.00215863	5.85358e-07	0.0021602	5.85358e-07	0.00216079	5.85358e-07	0.00214515	5.85358e-07	0.00214613	5.85358e-07	0.00124811	0.00497847	0.00124459	0.00452774
0.00402894	1.17072e-06	0.0024448	5.85358e-07	0.00254249	5.85358e-07	0.00254347	5.85358e-07	0.00254417	5.85358e-07	0.0021683	5.85358e-07	0.00216989	5.85358e-07	0.00217048	5.85358e-07	0.00215471	5.85358e-07	0.00215569	5.85358e-07	0.00125412	0.00501008	0.00125048	0.00455057
0.00402894	1.17072e-06	0.00245399	5.85358e-07	0.002552	5.85358e-07	0.00255299	5.85358e-07	0.00255371	5.85358e-07	0.00217739	5.85358e-07	0.00217901	5.85358e-07	0.0021796	5.85358e-07	0.0021637	5.85358e-07	0.00216475	5.85358e-07	0.00126057	0.00502998	0.00125665	0.0045816
0.00402894	1.17072e-06	0.00246331	5.85358e-07	0.00256165	5.85358e-07	0.00256267	5.85358e-07	0.00256343	5.85358e-07	0.00218673	5.85358e-07	0.00218836	5.85358e-07	0.00218896	5.85358e-07	0.00217291	5.85358e-07	0.00217396	5.85358e-07	0.00126677	0.00505457	0.0012626	0.00461672
0.00402894	1.17072e-06	0.00247293	5.85358e-07	0.00257165	5.85358e-07	0.00257267	5.85358e-07	0.0025734	5.85358e-07	0.00219595	5.85358e-07	0.00219762	5.85358e-07	0.00219822	5.85358e-07	0.00218204	5.85358e-07	0.0021831	5.85358e-07	0.00127353	0.00508384	0.00126904	0.00464248
0.00402894	1.17072e-06	0.00248253	5.85358e-07	0.00258147	5.85358e-07	0.0025825	5.85358e-07	0.00258321	5.85358e-07	0.00220537	5.85358e-07	0.00220707	5.85358e-07	0.00220767	5.85358e-07	0.00219134	5.85358e-07	0.0021924	5.85358e-07	0.00127982	0.0051131	0.00127499	0.0046653
0.00402894	1.17072e-06	0.0024923	5.85358e-07	0.00259139	5.85358e-07	0.00259241	5.85358e-07	0.00259313	5.85358e-07	0.00221405	5.85358e-07	0.00221578	5.85358e-07	0.00221639	5.85358e-07	0.00219989	5.85358e-07	0.002201	5.85358e-07	0.00128663	0.00514413	0.0012816	0.00469516
0.00402894	1.17072e-06	0.0025017	5.85358e-07	0.00260113	5.85358e-07	0.00260216	5.85358e-07	0.00260291	5.85358e-07	0.00222325	5.85358e-07	0.002225	5.85358e-07	0.00222561	5.85358e-07	0.00220895	5.85358e-07	0.00221006	5.85358e-07	0.00129377	0.00517749	0.00128839	0.00472033
0.00402894	1.17072e-06	0.00251145	5.85358e-07	0.00261109	5.85358e-07	0.00261214	5.85358e-07	0.00261287	5.85358e-07	0.00223194	5.85358e-07	0.00223372	5.85358e-07	0.00223433	5.85358e-07	0.00221747	5.85358e-07	0.00221865	5.85358e-07	0.00130085	0.00520735	0.00129536	0.00475545
0.00402894	1.17072e-06	0.00252082	5.85358e-07	0.00262072	5.85358e-07	0.00262178	5.85358e-07	0.00262251	5.85358e-07	0.00224126	5.85358e-07	0.00224306	5.85358e-07	0.00224368	5.85358e-07	0.00222662	5.85358e-07	0.00222783	5.85358e-07	0.00130773	0.00523076	0.00130202	0.00478823
0.00402894	1.17072e-06	0.00253109	5.85358e-07	0.00263109	5.85358e-07	0.00263214	5.85358e-07	0.00263289	5.85358e-07	0.00225072	5.85358e-07	0.00225255	5.85358e-07	0.00225317	5.85358e-07	0.00223594	5.85358e-07	0.0022372	5.85358e-07	0.00131589	0.00526237	0.00130997	0.00481984
0.00402894	1.17072e-06	0.00254167	5.85358e-07	0.00264176	5.85358e-07	0.00264281	5.85358e-07	0.00264354	5.85358e-07	0.00225996	5.85358e-07	0.00226182	5.85358e-07	0.00226245	5.85358e-07	0.00224508	5.85358e-07	0.00224639	5.85358e-07	0.00132312	0.00529398	0.00131692	0.00486081
0.00402894	1.17072e-06	0.00255235	5.85358e-07	0.00265271	5.85358e-07	0.00265375	5.85358e-07	0.00265447	5.85358e-07	0.00226913	5.85358e-07	0.00227101	5.85358e-07	0.00227165	5.85358e-07	0.00225415	5.85358e-07	0.00225544	5.85358e-07	0.00133175	0.00532793	0.00132522	0.00489008
0.00402894	1.17072e-06	0.00256258	5.85358e-07	0.00266316	5.85358e-07	0.00266419	5.85358e-07	0.0026649	5.85358e-07	0.00227852	5.85358e-07	0.00228043	5.85358e-07	0.00228107	5.85358e-07	0.00226349	5.85358e-07	0.00226479	5.85358e-07	0.00133906	0.0053572	0.0013324	0.00492462
0.00402894	1.17072e-06	0.00257322	5.85358e-07	0.00267399	5.85358e-07	0.00267503	5.85358e-07	0.0026757	5.85358e-07	0.00228732	5.85358e-07	0.00228929	5.85358e-07	0.00228993	5.85358e-07	0.00227222	5.85358e-07	0.00227356	5.85358e-07	0.00134749	0.00538295	0.00134063	0.00496442
0.00402894	1.17072e-06	0.0025839	5.85358e-07	0.00268503	5.85358e-07	0.00268607	5.85358e-07	0.00268671	5.85358e-07	0.00229616	5.85358e-07	0.00229817	5.85358e-07	0.00229882	5.85358e-07	0.00228102	5.85358e-07	0.00228238	5.85358e-07	0.00135576	0.00541573	0.00134868	0.00499486
0.00402894	1.17072e-06	0.00259419	5.85358e-07	0.0026957	5.85358e-07	0.00269675	5.85358e-07	0.00269737	5.85358e-07	0.00230595	5.85358e-07	0.00230799	5.85358e-07	0.00230863	5.85358e-07	0.00229067	5.85358e-07	0.00229201	5.85358e-07	0.00136311	0.0054532	0.00135592	0.0050294
0.00402894	1.17072e-06	0.0026049	5.85358e-07	0.00270669	5.85358e-07	0.00270774	5.85358e-07	0.00270835	5.85358e-07	0.002315	5.85358e-07	0.00231706	5.85358e-07	0.0023177	5.85358e-07	0.00229968	5.85358e-07	0.00230098	5.85358e-07	0.00137114	0.00548832	0.0013637	0.00505925
0.00402894	1.17072e-06	0.00261557	5.85358e-07	0.0027176	5.85358e-07	0.00271864	5.85358e-07	0.00271925	5.85358e-07	0.00232467	5.85358e-07	0.00232676	5.85358e-07	0.00232741	5.85358e-07	0.00230922	5.85358e-07	0.00231052	5.85358e-07	0.00137809	0.00551232	0.00137059	0.00509379
0.00402894	1.17072e-06	0.00262595	5.85358e-07	0.00272832	5.85358e-07	0.00272935	5.85358e-07	0.00272989	5.85358e-07	0.00233444	5.85358e-07	0.00233658	5.85358e-07	0.00233723	5.85358e-07	0.00231896	5.85358e-07	0.00232029	5.85358e-07	0.00138636	0.00555505	0.00137869	0.00512539
0.00402894	1.17072e-06	0.0026369	5.85358e-07	0.00273949	5.85358e-07	0.00274052	5.85358e-07	0.00274103	5.85358e-07	0.00234387	5.85358e-07	0.00234605	5.85358e-07	0.0023467	5.85358e-07	0.00232833	5.85358e-07	0.00232967	5.85358e-07	0.00139363	0.00559485	0.00138578	0.00516344
0.00402894	1.17072e-06	0.00264795	5.85358e-07	0.00275084	5.85358e-07	0.00275186	5.85358e-07	0.00275236	5.85358e-07	0.00235381	5.85358e-07	0.00235604	5.85358e-07	0.00235669	5.85358e-07	0.00233824	5.85358e-07	0.00233958	5.85358e-07	0.00140097	0.00562822	0.00139314	0.00519388
0.00402894	1.17072e-06	0.00265942	5.85358e-07	0.00276273	5.85358e-07	0.00276374	5.85358e-07	0.00276421	5.85358e-07	0.00236358	5.85358e-07	0.00236585	5.85358e-07	0.0023665	5.85358e-07	0.00234797	5.85358e-07	0.00234928	5.85358e-07	0.00140817	0.00565807	0.00140028	0.00522725
0.00402894	1.17072e-06	0.00267095	5.85358e-07	0.00277458	5.85358e-07	0.0027756	5.85358e-07	0.00277601	5.85358e-07	0.00237307	5.85358e-07	0.00237536	5.85358e-07	0.00237601	5.85358e-07	0.00235739	5.85358e-07	0.00235871	5.85358e-07	0.00141531	0.00569378	0.00140742	0.00526939
0.00402894	1.17072e-06	0.00268357	5.85358e-07	0.00278762	5.85358e-07	0.00278865	5.85358e-07	0.00278909	5.85358e-07	0.00238323	5.85358e-07	0.00238557	5.85358e-07	0.00238622	5.85358e-07	0.00236748	5.85358e-07	0.00236876	5.85358e-07	0.00142237	0.00572714	0.00141446	0.00530744
0.00402894	1.17072e-06	0.00269579	5.85358e-07	0.00280024	5.85358e-07	0.00280128	5.85358e-07	0.0028017	5.85358e-07	0.00239342	5.85358e-07	0.00239582	5.85358e-07	0.00239647	5.85358e-07	0.00237764	5.85358e-07	0.00237888	5.85358e-07	0.00142911	0.00575817	0.00142118	0.00534139
0.00402894	1.17072e-06	0.00270807	5.85358e-07	0.00281338	5.85358e-07	0.00281442	5.85358e-07	0.00281482	5.85358e-07	0.00240291	5.85358e-07	0.00240535	5.85358e-07	0.002406	5.85358e-07	0.00238708	5.85358e-07	0.00238827	5.85358e-07	0.00143616	0.00578743	0.00142822	0.00537242
0.00402894	1.17072e-06	0.0027207	5.85358e-07	0.00282658	5.85358e-07	0.00282762	5.85358e-07	0.00282798	5.85358e-07	0.0024131	5.85358e-07	0.00241557	5.85358e-07	0.00241622	5.85358e-07	0.00239718	5.85358e-07	0.00239835	5.85358e-07	0.00144272	0.00582314	0.0014347	0.0054052
0.00402894	1.17072e-06	0.00273546	5.85358e-07	0.00284185	5.85358e-07	0.00284287	5.85358e-07	0.00284318	5.85358e-07	0.00242288	5.85358e-07	0.00242539	5.85358e-07	0.00242604	5.85358e-07	0.0024069	5.85358e-07	0.00240805	5.85358e-07	0.00144943	0.00586763	0.00144144	0.00544851
0.00402894	1.17072e-06	0.00274892	5.85358e-07	0.00285631	5.85358e-07	0.00285732	5.85358e-07	0.00285759	5.85358e-07	0.00243256	5.85358e-07	0.0024351	5.85358e-07	0.00243576	5.85358e-07	0.00241655	5.85358e-07	0.00241766	5.85358e-07	0.00145596	0.00590392	0.001448	0.00548305
0.00402894	1.17072e-06	0.00276168	5.85358e-07	0.00286967	5.85358e-07	0.00287067	5.85358e-07	0.00287094	5.85358e-07	0.00244236	5.85358e-07	0.00244494	5.85358e-07	0.0024456	5.85358e-07	0.00242632	5.85358e-07	0.00242743	5.85358e-07	0.00146211	0.0059367	0.00145412	0.00552578
0.00402894	1.17072e-06	0.00277387	5.85358e-07	0.00288275	5.85358e-07	0.00288376	5.85358e-07	0.002884	5.85358e-07	0.00245218	5.85358e-07	0.0024548	5.85358e-07	0.00245546	5.85358e-07	0.00243611	5.85358e-07	0.00243716	5.85358e-07	0.00146915	0.00597358	0.00146111	0.00556851
0.00402894	1.17072e-06	0.0027879	5.85358e-07	0.00289749	5.85358e-07	0.00289849	5.85358e-07	0.00289869	5.85358e-07	0.00246238	5.85358e-07	0.00246504	5.85358e-07	0.0024657	5.85358e-07	0.00244628	5.85358e-07	0.00244729	5.85358e-07	0.00147541	0.00600753	0.00146741	0.00560305
0.00402894	1.17072e-06	0.00280186	5.85358e-07	0.00291226	5.85358e-07	0.00291325	5.85358e-07	0.00291344	5.85358e-07	0.00247265	5.85358e-07	0.00247534	5.85358e-07	0.00247599	5.85358e-07	0.00245649	5.85358e-07	0.00245743	5.85358e-07	0.00148185	0.00604909	0.00147387	0.00563407
0.00402894	1.17072e-06	0.00281559	5.85358e-07	0.00292726	5.85358e-07	0.00292824	5.85358e-07	0.00292842	5.85358e-07	0.00248312	5.85358e-07	0.00248585	5.85358e-07	0.0024865	5.85358e-07	0.00246692	5.85358e-07	0.00246784	5.85358e-07	0.00148843	0.00608128	0.00148046	0.00566568
0.00402894	1.17072e-06	0.00282894	5.85358e-07	0.00294151	5.85358e-07	0.0029425	5.85358e-07	0.0029427	5.85358e-07	0.00249346	5.85358e-07	0.00249623	5.85358e-07	0.00249689	5.85358e-07	0.00247723	5.85358e-07	0.00247814	5.85358e-07	0.00149584	0.00612226	0.00148788	0.00570256
0.00402894	1.17072e-06	0.00284285	5.85358e-07	0.00295607	5.85358e-07	0.00295707	5.85358e-07	0.00295727	5.85358e-07	0.0025037	5.85358e-07	0.00250651	5.85358e-07	0.00250717	5.85358e-07	0.00248744	5.85358e-07	0.00248831	5.85358e-07	0.00150245	0.00616089	0.00149448	0.00574588
0.00402894	1.17072e-06	0.00285688	5.85358e-07	0.0029713	5.85358e-07	0.00297231	5.85358e-07	0.00297253	5.85358e-07	0.00251474	5.85358e-07	0.00251758	5.85358e-07	0.00251825	5.85358e-07	0.0024984	5.85358e-07	0.00249925	5.85358e-07	0.00150877	0.00619836	0.00150076	0.00579212
0.00402894	1.17072e-06	0.0028713	5.85358e-07	0.00298629	5.85358e-07	0.0029873	5.85358e-07	0.00298753	5.85358e-07	0.0025251	5.85358e-07	0.002528	5.85358e-07	0.00252865	5.85358e-07	0.00250875	5.85358e-07	0.0025096	5.85358e-07	0.00151541	0.00623289	0.0015074	0.0058407
0.00402894	1.17072e-06	0.00288453	5.85358e-07	0.00300003	5.85358e-07	0.00300101	5.85358e-07	0.00300122	5.85358e-07	0.00253567	5.85358e-07	0.00253858	5.85358e-07	0.00253925	5.85358e-07	0.00251927	5.85358e-07	0.00252011	5.85358e-07	0.0015213	0.00627972	0.00151326	0.00587582
0.00402894	1.17072e-06	0.00289852	5.85358e-07	0.0030147	5.85358e-07	0.00301565	5.85358e-07	0.00301588	5.85358e-07	0.00254599	5.85358e-07	0.00254894	5.85358e-07	0.00254961	5.85358e-07	0.00252951	5.85358e-07	0.00253037	5.85358e-07	0.00152875	0.00632011	0.00152074	0.00591504
0.00402894	1.17072e-06	0.00291233	5.85358e-07	0.0030291	5.85358e-07	0.00303007	5.85358e-07	0.00303028	5.85358e-07	0.00255696	5.85358e-07	0.00255999	5.85358e-07	0.00256067	5.85358e-07	0.00254052	5.85358e-07	0.00254134	5.85358e-07	0.00153562	0.00635231	0.00152761	0.00595134
0.00402894	1.17072e-06	0.00292574	5.85358e-07	0.00304309	5.85358e-07	0.00304404	5.85358e-07	0.00304425	5.85358e-07	0.0025678	5.85358e-07	0.00257088	5.85358e-07	0.00257155	5.85358e-07	0.00255132	5.85358e-07	0.00255215	5.85358e-07	0.00154309	0.00639445	0.0015351	0.00599582
0.00402894	1.17072e-06	0.00293902	5.85358e-07	0.00305693	5.85358e-07	0.00305787	5.85358e-07	0.00305808	5.85358e-07	0.00257874	5.85358e-07	0.00258187	5.85358e-07	0.00258255	5.85358e-07	0.00256226	5.85358e-07	0.00256307	5.85358e-07	0.00154965	0.0064325	0.00154166	0.00604031
0.00402894	1.17072e-06	0.00295285	5.85358e-07	0.00307148	5.85358e-07	0.00307241	5.85358e-07	0.00307261	5.85358e-07	0.0025901	5.85358e-07	0.00259328	5.85358e-07	0.00259397	5.85358e-07	0.00257356	5.85358e-07	0.00257437	5.85358e-07	0.00155704	0.00646762	0.00154904	0.00607953
0.00402894	1.17072e-06	0.00296621	5.85358e-07	0.0030854	5.85358e-07	0.00308632	5.85358e-07	0.00308653	5.85358e-07	0.00260096	5.85358e-07	0.00260419	5.85358e-07	0.00260489	5.85358e-07	0.0025844	5.85358e-07	0.00258525	5.85358e-07	0.00156447	0.00651562	0.00155639	0.00611758
0.00402894	1.17072e-06	0.00298009	5.85358e-07	0.00309987	5.85358e-07	0.00310081	5.85358e-07	0.00310102	5.85358e-07	0.0026127	5.85358e-07	0.002616	5.85358e-07	0.0026167	5.85358e-07	0.0025961	5.85358e-07	0.00259698	5.85358e-07	0.00157186	0.0065525	0.0015638	0.00615914
0.00402894	1.17072e-06	0.00299361	5.85358e-07	0.00311393	5.85358e-07	0.00311487	5.85358e-07	0.00311509	5.85358e-07	0.00262357	5.85358e-07	0.00262691	5.85358e-07	0.0026276	5.85358e-07	0.00260693	5.85358e-07	0.00260785	5.85358e-07	0.00157898	0.00661103	0.00157094	0.00620187
0.00402894	1.17072e-06	0.00300718	5.85358e-07	0.00312816	5.85358e-07	0.00312909	5.85358e-07	0.00312934	5.85358e-07	0.00263538	5.85358e-07	0.0026388	5.85358e-07	0.00263947	5.85358e-07	0.00261875	5.85358e-07	0.00261965	5.85358e-07	0.00158694	0.00666079	0.00157889	0.0062446
0.00402894	1.17072e-06	0.0030206	5.85358e-07	0.00314235	5.85358e-07	0.00314326	5.85358e-07	0.00314352	5.85358e-07	0.00264684	5.85358e-07	0.00265031	5.85358e-07	0.00265099	5.85358e-07	0.00263016	5.85358e-07	0.00263107	5.85358e-07	0.00159454	0.00671055	0.00158649	0.0062885
0.00402894	1.17072e-06	0.00303433	5.85358e-07	0.00315679	5.85358e-07	0.00315767	5.85358e-07	0.00315792	5.85358e-07	0.00265819	5.85358e-07	0.00266172	5.85358e-07	0.0026624	5.85358e-07	0.00264147	5.85358e-07	0.00264242	5.85358e-07	0.00160297	0.00675913	0.00159495	0.00633006
0.00402894	1.17072e-06	0.00304781	5.85358e-07	0.00317102	5.85358e-07	0.00317188	5.85358e-07	0.00317212	5.85358e-07	0.00266986	5.85358e-07	0.00267344	5.85358e-07	0.00267413	5.85358e-07	0.00265312	5.85358e-07	0.00265412	5.85358e-07	0.00161023	0.0068001	0.00160225	0.00637104
0.00402894	1.17072e-06	0.00306106	5.85358e-07	0.00318497	5.85358e-07	0.00318585	5.85358e-07	0.0031861	5.85358e-07	0.00268155	5.85358e-07	0.00268518	5.85358e-07	0.00268586	5.85358e-07	0.00266478	5.85358e-07	0.00266578	5.85358e-07	0.00161822	0.00684459	0.00161028	0.00642899
0.00402894	1.17072e-06	0.00307445	5.85358e-07	0.00319925	5.85358e-07	0.00320013	5.85358e-07	0.00320042	5.85358e-07	0.00269304	5.85358e-07	0.00269671	5.85358e-07	0.00269739	5.85358e-07	0.00267623	5.85358e-07	0.00267725	5.85358e-07	0.00162607	0.00688674	0.00161812	0.00647757
0.00402894	1.17072e-06	0.00308877	5.85358e-07	0.00321461	5.85358e-07	0.00321548	5.85358e-07	0.00321575	5.85358e-07	0.00270538	5.85358e-07	0.00270914	5.85358e-07	0.00270983	5.85358e-07	0.00268856	5.85358e-07	0.00268959	5.85358e-07	0.00163341	0.0069324	0.00162551	0.00654021
0.00402894	1.17072e-06	0.00310277	5.85358e-07	0.00322968	5.85358e-07	0.00323055	5.85358e-07	0.0032308	5.85358e-07	0.00271718	5.85358e-07	0.002721	5.85358e-07	0.0027217	5.85358e-07	0.00270034	5.85358e-07	0.00270139	5.85358e-07	0.00164096	0.00697279	0.00163307	0.00657884
0.00402894	1.17072e-06	0.00311686	5.85358e-07	0.00324479	5.85358e-07	0.00324567	5.85358e-07	0.00324592	5.85358e-07	0.00272906	5.85358e-07	0.00273292	5.85358e-07	0.00273362	5.85358e-07	0.0027122	5.85358e-07	0.00271324	5.85358e-07	0.00164926	0.00701786	0.0016414	0.00662216
0.00402894	1.17072e-06	0.00313003	5.85358e-07	0.00325885	5.85358e-07	0.00325971	5.85358e-07	0.00325995	5.85358e-07	0.00274079	5.85358e-07	0.00274469	5.85358e-07	0.00274539	5.85358e-07	0.00272386	5.85358e-07	0.00272497	5.85358e-07	0.00165786	0.00707405	0.00164997	0.00667894
0.00402894	1.17072e-06	0.00314378	5.85358e-07	0.00327337	5.85358e-07	0.00327423	5.85358e-07	0.00327447	5.85358e-07	0.00275216	5.85358e-07	0.00275611	5.85358e-07	0.00275681	5.85358e-07	0.00273516	5.85358e-07	0.00273632	5.85358e-07	0.0016667	0.00712322	0.0016588	0.00672576
0.00402894	1.17072e-06	0.00315703	5.85358e-07	0.00328741	5.85358e-07	0.00328824	5.85358e-07	0.00328847	5.85358e-07	0.00276377	5.85358e-07	0.00276776	5.85358e-07	0.00276848	5.85358e-07	0.00274675	5.85358e-07	0.00274796	5.85358e-07	0.00167459	0.00716186	0.0016667	0.00678137
0.00402894	1.17072e-06	0.0031708	5.85358e-07	0.00330183	5.85358e-07	0.00330266	5.85358e-07	0.00330289	5.85358e-07	0.00277539	5.85358e-07	0.00277944	5.85358e-07	0.00278016	5.85358e-07	0.00275833	5.85358e-07	0.00275958	5.85358e-07	0.00168306	0.00721864	0.00167525	0.00682352
0.00402894	1.17072e-06	0.00318442	5.85358e-07	0.00331624	5.85358e-07	0.00331708	5.85358e-07	0.0033173	5.85358e-07	0.00278697	5.85358e-07	0.00279108	5.85358e-07	0.0027918	5.85358e-07	0.00276986	5.85358e-07	0.00277114	5.85358e-07	0.00169199	0.00727483	0.00168419	0.00687679
0.00402894	1.17072e-06	0.00319789	5.85358e-07	0.00333078	5.85358e-07	0.0033316	5.85358e-07	0.00333183	5.85358e-07	0.00279899	5.85358e-07	0.00280318	5.85358e-07	0.00280389	5.85358e-07	0.00278187	5.85358e-07	0.00278319	5.85358e-07	0.00170025	0.00731346	0.0016925	0.0069242
0.00402894	1.17072e-06	0.0032115	5.85358e-07	0.00334531	5.85358e-07	0.00334612	5.85358e-07	0.00334635	5.85358e-07	0.00281088	5.85358e-07	0.00281511	5.85358e-07	0.00281583	5.85358e-07	0.00279372	5.85358e-07	0.00279509	5.85358e-07	0.00170819	0.0073562	0.00170045	0.00697161
0.00402894	1.17072e-06	0.00322481	5.85358e-07	0.00335982	5.85358e-07	0.00336063	5.85358e-07	0.00336088	5.85358e-07	0.00282249	5.85358e-07	0.00282676	5.85358e-07	0.00282749	5.85358e-07	0.00280523	5.85358e-07	0.00280667	5.85358e-07	0.00171662	0.00740361	0.00170891	0.00703074
0.00402894	1.17072e-06	0.00323936	5.85358e-07	0.00337592	5.85358e-07	0.00337674	5.85358e-07	0.00337698	5.85358e-07	0.00283446	5.85358e-07	0.00283878	5.85358e-07	0.00283951	5.85358e-07	0.00281715	5.85358e-07	0.00281865	5.85358e-07	0.00172551	0.00745453	0.0017178	0.00708108
0.00402894	1.17072e-06	0.00325338	5.85358e-07	0.00339178	5.85358e-07	0.00339259	5.85358e-07	0.00339283	5.85358e-07	0.00284629	5.85358e-07	0.00285067	5.85358e-07	0.0028514	5.85358e-07	0.00282892	5.85358e-07	0.00283048	5.85358e-07	0.0017335	0.00749434	0.00172582	0.0071402
0.00402894	1.17072e-06	0.00326703	5.85358e-07	0.00340738	5.85358e-07	0.00340819	5.85358e-07	0.00340844	5.85358e-07	0.00285794	5.85358e-07	0.00286239	5.85358e-07	0.00286312	5.85358e-07	0.00284053	5.85358e-07	0.00284214	5.85358e-07	0.00174191	0.00754819	0.00173426	0.00720049
0.00402894	1.17072e-06	0.0032807	5.85358e-07	0.00342306	5.85358e-07	0.00342387	5.85358e-07	0.00342412	5.85358e-07	0.00286967	5.85358e-07	0.00287417	5.85358e-07	0.0028749	5.85358e-07	0.00285217	5.85358e-07	0.00285388	5.85358e-07	0.0017504	0.00760965	0.00174273	0.00726137
0.00402894	1.17072e-06	0.00329504	5.85358e-07	0.00343901	5.85358e-07	0.00343982	5.85358e-07	0.00344008	5.85358e-07	0.00288211	5.85358e-07	0.00288665	5.85358e-07	0.0028874	5.85358e-07	0.00286454	5.85358e-07	0.00286629	5.85358e-07	0.00175819	0.00765414	0.00175047	0.00731112
0.00402894	1.17072e-06	0.00330861	5.85358e-07	0.00345467	5.85358e-07	0.00345547	5.85358e-07	0.00345572	5.85358e-07	0.0028941	5.85358e-07	0.00289868	5.85358e-07	0.00289942	5.85358e-07	0.00287644	5.85358e-07	0.00287826	5.85358e-07	0.00176654	0.00769863	0.00175884	0.00735912
0.00402894	1.17072e-06	0.00332183	5.85358e-07	0.0034695	5.85358e-07	0.0034703	5.85358e-07	0.00347058	5.85358e-07	0.00290615	5.85358e-07	0.00291077	5.85358e-07	0.00291152	5.85358e-07	0.00288843	5.85358e-07	0.00289029	5.85358e-07	0.00177465	0.00775014	0.001767	0.00740595
0.00402894	1.17072e-06	0.0033356	5.85358e-07	0.00348472	5.85358e-07	0.00348552	5.85358e-07	0.0034858	5.85358e-07	0.0029179	5.85358e-07	0.00292261	5.85358e-07	0.00292335	5.85358e-07	0.00290012	5.85358e-07	0.00290203	5.85358e-07	0.00178296	0.00780985	0.00177527	0.00747092
0.00402894	1.17072e-06	0.00334908	5.85358e-07	0.00349939	5.85358e-07	0.0035002	5.85358e-07	0.00350047	5.85358e-07	0.00292995	5.85358e-07	0.00293472	5.85358e-07	0.00293546	5.85358e-07	0.00291206	5.85358e-07	0.00291404	5.85358e-07	0.00179193	0.00785199	0.00178426	0.00751366
0.00402894	1.17072e-06	0.0033632	5.85358e-07	0.00351428	5.85358e-07	0.00351508	5.85358e-07	0.00351534	5.85358e-07	0.00294214	5.85358e-07	0.00294696	5.85358e-07	0.0029477	5.85358e-07	0.00292417	5.85358e-07	0.00292622	5.85358e-07	0.00180049	0.00791638	0.00179287	0.00756283
0.00402894	1.17072e-06	0.00337613	5.85358e-07	0.00352787	5.85358e-07	0.00352866	5.85358e-07	0.00352892	5.85358e-07	0.00295552	5.85358e-07	0.00296041	5.85358e-07	0.00296115	5.85358e-07	0.00293749	5.85358e-07	0.00293963	5.85358e-07	0.00180883	0.00797433	0.00180132	0.00761785
0.00402894	1.17072e-06	0.00338933	5.85358e-07	0.0035416	5.85358e-07	0.00354239	5.85358e-07	0.00354266	5.85358e-07	0.00296848	5.85358e-07	0.00297341	5.85358e-07	0.00297417	5.85358e-07	0.00295038	5.85358e-07	0.0029526	5.85358e-07	0.00181705	0.00803053	0.00180952	0.00766292
0.00402894	1.17072e-06	0.00340299	5.85358e-07	0.00355584	5.85358e-07	0.00355663	5.85358e-07	0.00355691	5.85358e-07	0.00298122	5.85358e-07	0.00298623	5.85358e-07	0.00298698	5.85358e-07	0.00296301	5.85358e-07	0.00296532	5.85358e-07	0.00182535	0.00808438	0.00181783	0.00771912
0.00402894	1.17072e-06	0.00341658	5.85358e-07	0.00356969	5.85358e-07	0.00357049	5.85358e-07	0.00357076	5.85358e-07	0.00299411	5.85358e-07	0.00299918	5.85358e-07	0.00299994	5.85358e-07	0.00297581	5.85358e-07	0.00297818	5.85358e-07	0.00183371	0.00813589	0.00182628	0.00776536
0.00402894	1.17072e-06	0.00343036	5.85358e-07	0.00358393	5.85358e-07	0.00358473	5.85358e-07	0.00358502	5.85358e-07	0.00300782	5.85358e-07	0.00301297	5.85358e-07	0.00301373	5.85358e-07	0.00298945	5.85358e-07	0.00299188	5.85358e-07	0.00184283	0.00819677	0.00183547	0.00782682
0.00402894	1.17072e-06	0.00344422	5.85358e-07	0.00359824	5.85358e-07	0.00359905	5.85358e-07	0.00359934	5.85358e-07	0.00302204	5.85358e-07	0.00302724	5.85358e-07	0.00302802	5.85358e-07	0.00300356	5.85358e-07	0.00300611	5.85358e-07	0.00185165	0.00824945	0.00184429	0.00787658
0.00402894	1.17072e-06	0.00345803	5.85358e-07	0.00361241	5.85358e-07	0.00361322	5.85358e-07	0.00361355	5.85358e-07	0.0030358	5.85358e-07	0.00304106	5.85358e-07	0.00304184	5.85358e-07	0.00301723	5.85358e-07	0.00301985	5.85358e-07	0.00186094	0.00828516	0.00185361	0.00793043
0.00402894	1.17072e-06	0.00347203	5.85358e-07	0.00362679	5.85358e-07	0.00362761	5.85358e-07	0.00362795	5.85358e-07	0.00304899	5.85358e-07	0.00305432	5.85358e-07	0.0030551	5.85358e-07	0.00303029	5.85358e-07	0.00303296	5.85358e-07	0.00187028	0.00834721	0.00186292	0.00799424
0.00402894	1.17072e-06	0.00348646	5.85358e-07	0.00364165	5.85358e-07	0.00364247	5.85358e-07	0.00364281	5.85358e-07	0.0030631	5.85358e-07	0.00306851	5.85358e-07	0.00306931	5.85358e-07	0.00304436	5.85358e-07	0.00304706	5.85358e-07	0.00187963	0.00839755	0.00187229	0.00805628
0.00402894	1.17072e-06	0.00350116	5.85358e-07	0.00365666	5.85358e-07	0.00365748	5.85358e-07	0.00365783	5.85358e-07	0.00307662	5.85358e-07	0.00308209	5.85358e-07	0.00308289	5.85358e-07	0.00305775	5.85358e-07	0.00306048	5.85358e-07	0.0018892	0.0084596	0.00188193	0.0081195
0.00402894	1.17072e-06	0.00351569	5.85358e-07	0.0036716	5.85358e-07	0.00367243	5.85358e-07	0.00367279	5.85358e-07	0.00309087	5.85358e-07	0.00309639	5.85358e-07	0.00309721	5.85358e-07	0.00307193	5.85358e-07	0.00307472	5.85358e-07	0.00189822	0.0085234	0.00189102	0.00816575
0.00402894	1.17072e-06	0.00353008	5.85358e-07	0.00368649	5.85358e-07	0.00368733	5.85358e-07	0.0036877	5.85358e-07	0.00310479	5.85358e-07	0.00311038	5.85358e-07	0.0031112	5.85358e-07	0.00308573	5.85358e-07	0.00308862	5.85358e-07	0.00190746	0.00857023	0.00190033	0.00821609
0.00402894	1.17072e-06	0.00354581	5.85358e-07	0.00370253	5.85358e-07	0.00370338	5.85358e-07	0.00370376	5.85358e-07	0.00311922	5.85358e-07	0.00312489	5.85358e-07	0.00312571	5.85358e-07	0.0031001	5.85358e-07	0.00310304	5.85358e-07	0.00191699	0.00862993	0.00190994	0.00826877
0.00402894	1.17072e-06	0.00356076	5.85358e-07	0.00371798	5.85358e-07	0.00371882	5.85358e-07	0.00371919	5.85358e-07	0.00313402	5.85358e-07	0.00313977	5.85358e-07	0.00314059	5.85358e-07	0.00311475	5.85358e-07	0.0031178	5.85358e-07	0.00192749	0.00868554	0.00192052	0.00832262
0.00402894	1.17072e-06	0.00357586	5.85358e-07	0.00373353	5.85358e-07	0.00373438	5.85358e-07	0.00373475	5.85358e-07	0.00314899	5.85358e-07	0.00315479	5.85358e-07	0.00315562	5.85358e-07	0.00312961	5.85358e-07	0.00313271	5.85358e-07	0.00193806	0.00874876	0.00193109	0.00838467
0.00402894	1.17072e-06	0.00359043	5.85358e-07	0.00374883	5.85358e-07	0.00374967	5.85358e-07	0.00375007	5.85358e-07	0.0031643	5.85358e-07	0.00317015	5.85358e-07	0.00317098	5.85358e-07	0.00314478	5.85358e-07	0.003148	5.85358e-07	0.00194832	0.00880613	0.00194142	0.00845023
0.00402894	1.17072e-06	0.00360583	5.85358e-07	0.00376486	5.85358e-07	0.0037657	5.85358e-07	0.00376612	5.85358e-07	0.00317995	1.17072e-06	0.00318587	1.17072e-06	0.00318671	1.17072e-06	0.00316036	1.17072e-06	0.00316361	1.17072e-06	0.00195847	0.00885764	0.00195173	0.0085152
0.00402894	1.17072e-06	0.00362148	5.85358e-07	0.0037811	5.85358e-07	0.00378194	5.85358e-07	0.00378237	5.85358e-07	0.00319581	1.17072e-06	0.00320182	1.17072e-06	0.00320265	1.17072e-06	0.00317611	1.17072e-06	0.0031794	1.17072e-06	0.00196775	0.00890915	0.00196111	0.00856262
0.00402894	1.17072e-06	0.00363665	5.85358e-07	0.00379702	5.85358e-07	0.00379786	5.85358e-07	0.00379829	5.85358e-07	0.00321252	1.17072e-06	0.0032186	1.17072e-06	0.00321943	1.17072e-06	0.00319271	1.17072e-06	0.0031961	1.17072e-06	0.00197806	0.00897237	0.00197142	0.00861706
0.00402894	1.17072e-06	0.00365239	5.85358e-07	0.00381352	5.85358e-07	0.00381437	5.85358e-07	0.00381479	5.85358e-07	0.00322889	1.17072e-06	0.00323502	1.17072e-06	0.00323587	1.17072e-06	0.00320894	1.17072e-06	0.00321243	1.17072e-06	0.00198812	0.00903676	0.00198162	0.00868086
0.00402894	1.17072e-06	0.00366823	5.85358e-07	0.0038301	5.85358e-07	0.00383094	5.85358e-07	0.00383136	5.85358e-07	0.00324769	1.17072e-06	0.00325388	1.17072e-06	0.00325474	1.17072e-06	0.00322764	1.17072e-06	0.00323119	1.17072e-06	0.00199778	0.00909354	0.00199132	0.00874408
0.00402894	1.17072e-06	0.00368435	5.85358e-07	0.00384721	5.85358e-07	0.00384806	5.85358e-07	0.00384849	5.85358e-07	0.00326485	1.17072e-06	0.0032711	1.17072e-06	0.00327197	1.17072e-06	0.00324467	1.17072e-06	0.0032483	1.17072e-06	0.00200871	0.0091591	0.00200228	0.00880788
0.00402894	1.17072e-06	0.00370078	5.85358e-07	0.00386445	5.85358e-07	0.0038653	5.85358e-07	0.00386575	5.85358e-07	0.00328257	1.17072e-06	0.00328891	1.17072e-06	0.00328978	1.17072e-06	0.00326228	1.17072e-06	0.00326603	1.17072e-06	0.00201924	0.00922641	0.00201281	0.00886525
0.00402894	1.17072e-06	0.00371708	5.85358e-07	0.00388161	5.85358e-07	0.00388246	5.85358e-07	0.00388292	5.85358e-07	0.00329971	1.17072e-06	0.00330613	1.17072e-06	0.00330699	1.17072e-06	0.00327931	1.17072e-06	0.00328312	1.17072e-06	0.00202998	0.00927851	0.0020236	0.00892496
0.00402894	1.17072e-06	0.00373325	5.85358e-07	0.0038987	5.85358e-07	0.00389955	5.85358e-07	0.00390003	5.85358e-07	0.0033172	1.17072e-06	0.00332366	1.17072e-06	0.00332453	1.17072e-06	0.00329663	1.17072e-06	0.00330054	1.17072e-06	0.00204089	0.00934466	0.00203455	0.00898642
0.00402894	1.17072e-06	0.00375057	5.85358e-07	0.00391687	5.85358e-07	0.00391773	5.85358e-07	0.00391822	5.85358e-07	0.00333601	1.17072e-06	0.00334255	1.17072e-06	0.00334343	1.17072e-06	0.00331534	1.17072e-06	0.00331933	1.17072e-06	0.00205089	0.00940729	0.00204455	0.00904612
0.00402894	1.17072e-06	0.00376732	5.85358e-07	0.00393428	5.85358e-07	0.00393513	5.85358e-07	0.00393564	5.85358e-07	0.00335427	1.17072e-06	0.00336089	1.17072e-06	0.00336178	1.17072e-06	0.00333347	1.17072e-06	0.00333753	1.17072e-06	0.00206147	0.00947812	0.00205514	0.00910993
0.00402894	1.17072e-06	0.00378425	5.85358e-07	0.00395206	5.85358e-07	0.00395291	5.85358e-07	0.00395341	5.85358e-07	0.00337292	1.17072e-06	0.00337962	1.17072e-06	0.0033805	1.17072e-06	0.00335202	1.17072e-06	0.00335616	1.17072e-06	0.00207162	0.00953724	0.00206541	0.00917842
0.00402894	1.17072e-06	0.00380166	5.85358e-07	0.00397021	5.85358e-07	0.00397108	5.85358e-07	0.0039716	5.85358e-07	0.00339212	1.17072e-06	0.00339892	1.17072e-06	0.00339981	1.17072e-06	0.00337108	1.17072e-06	0.00337535	1.17072e-06	0.00208276	0.0096028	0.00207659	0.00925334
0.00402894	1.17072e-06	0.0038186	5.85358e-07	0.00398773	5.85358e-07	0.00398859	5.85358e-07	0.00398912	5.85358e-07	0.00341106	1.17072e-06	0.00341793	1.17072e-06	0.00341882	1.17072e-06	0.00338987	1.17072e-06	0.00339421	1.17072e-06	0.00209268	0.00965782	0.00208657	0.00931305
0.00402894	1.17072e-06	0.00383637	5.85358e-07	0.00400604	5.85358e-07	0.00400689	5.85358e-07	0.00400744	5.85358e-07	0.00342972	1.17072e-06	0.00343669	1.17072e-06	0.00343758	1.17072e-06	0.00340842	1.17072e-06	0.00341284	1.17072e-06	0.00210397	0.00973216	0.00209788	0.00937685
0.00402894	1.17072e-06	0.00385404	5.85358e-07	0.00402434	5.85358e-07	0.0040252	5.85358e-07	0.00402574	5.85358e-07	0.00344875	1.17072e-06	0.0034558	1.17072e-06	0.00345671	1.17072e-06	0.00342729	1.17072e-06	0.00343181	1.17072e-06	0.00211565	0.00980124	0.00210949	0.00945119
0.00402894	1.17072e-06	0.00387247	5.85358e-07	0.00404358	5.85358e-07	0.00404444	5.85358e-07	0.00404498	5.85358e-07	0.00346752	1.17072e-06	0.00347465	1.17072e-06	0.00347556	1.17072e-06	0.0034459	1.17072e-06	0.00345047	1.17072e-06	0.00212671	0.00985977	0.00212062	0.00952202
0.00402894	1.17072e-06	0.00389085	5.85358e-07	0.00406292	5.85358e-07	0.00406378	5.85358e-07	0.00406433	5.85358e-07	0.00348729	1.17072e-06	0.00349451	1.17072e-06	0.00349542	1.17072e-06	0.00346547	1.17072e-06	0.00347013	1.17072e-06	0.00213824	0.00993645	0.00213204	0.00958348
0.00402894	1.17072e-06	0.00390885	5.85358e-07	0.00408161	5.85358e-07	0.00408247	5.85358e-07	0.00408303	5.85358e-07	0.00350618	1.17072e-06	0.00351348	1.17072e-06	0.00351439	1.17072e-06	0.00348417	1.17072e-06	0.00348894	1.17072e-06	0.00214938	0.00998796	0.00214316	0.00964085
0.00402894	1.17072e-06	0.00392848	5.85358e-07	0.00410186	5.85358e-07	0.00410274	5.85358e-07	0.00410335	5.85358e-07	0.00352696	1.17072e-06	0.00353438	1.17072e-06	0.00353528	1.17072e-06	0.00350476	1.17072e-06	0.00350963	1.17072e-06	0.00216098	0.01005	0.00215486	0.00970641
0.00403746	1.17072e-06	0.00394705	5.85358e-07	0.00412147	5.85358e-07	0.00412235	5.85358e-07	0.00412296	5.85358e-07	0.00354635	1.17072e-06	0.00355387	1.17072e-06	0.00355477	1.17072e-06	0.00352399	1.17072e-06	0.003529	1.17072e-06	0.00217279	0.0101156	0.00216659	0.0097749
0.0040562	1.17072e-06	0.00396504	5.85358e-07	0.00414027	5.85358e-07	0.00414115	5.85358e-07	0.00414179	5.85358e-07	0.00356573	1.17072e-06	0.00357333	1.17072e-06	0.00357424	1.17072e-06	0.00354317	1.17072e-06	0.00354826	1.17072e-06	0.00218466	0.0101923	0.0021784	0.00985392
0.00407523	1.17072e-06	0.00398337	5.85358e-07	0.0041596	5.85358e-07	0.00416049	5.85358e-07	0.00416115	5.85358e-07	0.00358412	1.17072e-06	0.0035918	1.17072e-06	0.00359271	1.17072e-06	0.00356144	1.17072e-06	0.0035665	1.17072e-06	0.00219653	0.0102713	0.00219014	0.00991772
0.00409482	1.17072e-06	0.00400216	5.85358e-07	0.00417938	5.85358e-07	0.00418027	5.85358e-07	0.00418096	5.85358e-07	0.00360397	1.17072e-06	0.00361174	1.17072e-06	0.00361265	1.17072e-06	0.0035811	1.17072e-06	0.00358625	1.17072e-06	0.00220811	0.0103398	0.00220173	0.0099786
0.00411363	1.17072e-06	0.00402097	5.85358e-07	0.00419937	5.85358e-07	0.00420028	5.85358e-07	0.00420104	5.85358e-07	0.0036235	1.17072e-06	0.00363135	1.17072e-06	0.00363228	1.17072e-06	0.00360047	1.17072e-06	0.00360571	1.17072e-06	0.00222039	0.0104141	0.00221398	0.0100553
0.00413272	1.17072e-06	0.00403919	5.85358e-07	0.00421859	5.85358e-07	0.00421951	5.85358e-07	0.00422026	5.85358e-07	0.00364354	1.17072e-06	0.00365152	1.17072e-06	0.00365245	1.17072e-06	0.00362035	1.17072e-06	0.00362572	1.17072e-06	0.00223281	0.0104879	0.00222637	0.0101325
0.00415208	1.17072e-06	0.00405835	5.85358e-07	0.00423875	5.85358e-07	0.00423968	5.85358e-07	0.00424047	5.85358e-07	0.00366343	1.17072e-06	0.00367152	1.17072e-06	0.00367246	1.17072e-06	0.00364006	1.17072e-06	0.00364557	1.17072e-06	0.0022447	0.0105651	0.00223821	0.0101993
0.00417216	1.17072e-06	0.00407762	5.85358e-07	0.00425923	5.85358e-07	0.00426015	5.85358e-07	0.00426098	5.85358e-07	0.00368433	1.17072e-06	0.00369247	1.17072e-06	0.00369342	1.17072e-06	0.00366074	1.17072e-06	0.00366629	1.17072e-06	0.00225622	0.0106436	0.00224968	0.0102637
0.00419126	1.17072e-06	0.00409622	5.85358e-07	0.004279	5.85358e-07	0.00427992	5.85358e-07	0.0042808	5.85358e-07	0.00370343	1.17072e-06	0.00371166	1.17072e-06	0.00371262	1.17072e-06	0.00367968	1.17072e-06	0.0036853	1.17072e-06	0.00226856	0.0107226	0.00226178	0.0103304
0.00421068	1.17072e-06	0.0041154	5.85358e-07	0.00429924	5.85358e-07	0.00430019	5.85358e-07	0.00430111	5.85358e-07	0.00372236	1.17072e-06	0.00373071	1.17072e-06	0.00373167	1.17072e-06	0.00369836	1.17072e-06	0.00370409	1.75607e-06	0.00228111	0.0108004	0.00227407	0.0104159
0.00423021	1.17072e-06	0.00413527	5.85358e-07	0.00432025	5.85358e-07	0.0043212	5.85358e-07	0.00432214	5.85358e-07	0.00374133	1.17072e-06	0.00374978	1.17072e-06	0.00375075	1.17072e-06	0.00371713	1.17072e-06	0.00372293	1.75607e-06	0.00229271	0.0108812	0.00228561	0.0104896
0.0042505	1.17072e-06	0.00415454	5.85358e-07	0.0043405	5.85358e-07	0.00434146	5.85358e-07	0.00434241	5.85358e-07	0.00376028	1.17072e-06	0.00376884	1.17072e-06	0.00376982	1.17072e-06	0.00373579	1.17072e-06	0.0037417	1.75607e-06	0.00230535	0.010955	0.00229825	0.0105704
0.00427042	1.17072e-06	0.00417439	5.85358e-07	0.00436135	5.85358e-07	0.00436231	5.85358e-07	0.0043633	5.85358e-07	0.0037786	1.17072e-06	0.00378728	1.17072e-06	0.00378827	1.17072e-06	0.00375397	1.17072e-06	0.00375997	1.75607e-06	0.00231829	0.0110328	0.00231106	0.0106523
0.00429064	1.17072e-06	0.00419349	5.85358e-07	0.00438125	5.85358e-07	0.00438221	5.85358e-07	0.00438324	5.85358e-07	0.00379739	1.17072e-06	0.00380617	1.17072e-06	0.00380717	1.17072e-06	0.00377249	1.17072e-06	0.00377861	1.75607e-06	0.00233263	0.0111206	0.00232528	0.0107366
0.00431083	1.75607e-06	0.00421325	5.85358e-07	0.00440186	5.85358e-07	0.00440282	5.85358e-07	0.00440395	5.85358e-07	0.00381639	1.17072e-06	0.0038253	1.17072e-06	0.00382629	1.17072e-06	0.00379131	1.17072e-06	0.00379751	1.75607e-06	0.00234523	0.0112043	0.0023378	0.0108086
0.00433034	1.75607e-06	0.00423322	5.85358e-07	0.00442285	5.85358e-07	0.00442383	5.85358e-07	0.00442499	5.85358e-07	0.00383451	1.17072e-06	0.00384355	1.17072e-06	0.00384456	1.17072e-06	0.00380931	1.17072e-06	0.0038156	1.75607e-06	0.0023585	0.011281	0.00235093	0.0108801
0.00435037	1.75607e-06	0.00425287	5.85358e-07	0.00444322	5.85358e-07	0.00444421	5.85358e-07	0.00444545	5.85358e-07	0.00385287	1.17072e-06	0.00386208	1.17072e-06	0.00386308	1.17072e-06	0.00382751	1.17072e-06	0.00383386	1.75607e-06	0.00237161	0.0113706	0.00236388	0.0109608
0.00437047	1.75607e-06	0.00427322	5.85358e-07	0.00446434	5.85358e-07	0.00446534	5.85358e-07	0.00446665	5.85358e-07	0.00387085	1.17072e-06	0.0038802	1.17072e-06	0.00388121	1.17072e-06	0.00384539	1.17072e-06	0.00385184	1.75607e-06	0.00238485	0.011442	0.00237703	0.0110317
0.00439055	1.75607e-06	0.00429335	5.85358e-07	0.0044852	5.85358e-07	0.00448622	5.85358e-07	0.00448755	5.85358e-07	0.00388985	1.17072e-06	0.00389929	1.17072e-06	0.0039003	1.17072e-06	0.00386411	1.17072e-06	0.00387063	1.75607e-06	0.00239852	0.0115193	0.00239048	0.0110966
0.00441128	1.75607e-06	0.00431299	5.85358e-07	0.00450575	5.85358e-07	0.00450677	5.85358e-07	0.00450812	5.85358e-07	0.00390779	1.17072e-06	0.00391735	1.17072e-06	0.00391836	1.17072e-06	0.00388192	1.17072e-06	0.00388849	1.75607e-06	0.00241129	0.0115995	0.00240311	0.0111833
0.00443226	1.75607e-06	0.00433314	5.85358e-07	0.00452678	5.85358e-07	0.0045278	5.85358e-07	0.00452916	5.85358e-07	0.00392588	1.17072e-06	0.00393553	1.17072e-06	0.00393654	1.17072e-06	0.00389977	1.17072e-06	0.00390635	1.75607e-06	0.00242418	0.011672	0.00241577	0.0112769
0.00445341	1.75607e-06	0.00435368	5.85358e-07	0.00454822	5.85358e-07	0.00454924	5.85358e-07	0.00455064	5.85358e-07	0.00394422	1.17072e-06	0.00395395	1.17072e-06	0.00395497	1.17072e-06	0.00391788	1.17072e-06	0.0039245	1.75607e-06	0.00243656	0.0117552	0.00242807	0.0113548
0.00447473	1.75607e-06	0.00437468	5.85358e-07	0.0045702	5.85358e-07	0.00457122	5.85358e-07	0.00457268	5.85358e-07	0.003964	1.17072e-06	0.0039738	1.17072e-06	0.00397484	1.17072e-06	0.00393737	1.17072e-06	0.00394404	1.75607e-06	0.00244972	0.011826	0.0024412	0.0114408
0.00449657	1.75607e-06	0.00439497	5.85358e-07	0.00459134	5.85358e-07	0.00459239	5.85358e-07	0.00459388	5.85358e-07	0.00398387	1.17072e-06	0.00399377	1.17072e-06	0.00399481	1.17072e-06	0.00395699	1.17072e-06	0.0039637	1.75607e-06	0.00246236	0.0119097	0.00245369	0.0115304
0.0045185	1.75607e-06	0.0044156	5.85358e-07	0.0046128	5.85358e-07	0.00461385	5.85358e-07	0.0046154	5.85358e-07	0.00400369	1.17072e-06	0.0040137	1.17072e-06	0.00401474	1.17072e-06	0.00397658	1.17072e-06	0.00398339	1.75607e-06	0.00247511	0.0119875	0.00246643	0.0116129
0.00454126	1.75607e-06	0.00443675	5.85358e-07	0.00463477	5.85358e-07	0.00463583	5.85358e-07	0.00463741	5.85358e-07	0.00402389	1.17072e-06	0.00403402	1.17072e-06	0.00403507	1.17072e-06	0.00399659	1.17072e-06	0.00400349	1.75607e-06	0.00248853	0.0120713	0.00247978	0.0116919
0.00456434	1.75607e-06	0.0044582	5.85358e-07	0.00465707	5.85358e-07	0.00465813	5.85358e-07	0.00465977	5.85358e-07	0.00404404	1.17072e-06	0.00405428	1.17072e-06	0.00405533	1.17072e-06	0.00401651	1.17072e-06	0.00402345	1.75607e-06	0.00250156	0.0121397	0.00249275	0.0117739
0.00458667	1.75607e-06	0.00447922	5.85358e-07	0.00467913	5.85358e-07	0.00468021	5.85358e-07	0.00468194	5.85358e-07	0.0040645	1.17072e-06	0.00407487	1.17072e-06	0.00407591	1.17072e-06	0.00403671	1.17072e-06	0.00404377	1.75607e-06	0.002515	0.0122246	0.00250615	0.0118705
0.00460917	1.75607e-06	0.00450019	5.85358e-07	0.00470126	5.85358e-07	0.00470235	5.85358e-07	0.00470415	5.85358e-07	0.00408502	1.17072e-06	0.00409551	1.17072e-06	0.00409655	1.17072e-06	0.004057	1.17072e-06	0.00406412	1.75607e-06	0.00252797	0.0123019	0.0025191	0.0119653
0.00463144	1.75607e-06	0.00452059	5.85358e-07	0.00472278	5.85358e-07	0.00472388	5.85358e-07	0.00472576	5.85358e-07	0.00410529	1.17072e-06	0.00411588	1.17072e-06	0.00411692	1.17072e-06	0.00407709	1.17072e-06	0.00408428	1.75607e-06	0.00254192	0.012378	0.0025331	0.0120648
0.00465465	1.75607e-06	0.00454278	5.85358e-07	0.00474598	5.85358e-07	0.0047471	5.85358e-07	0.00474904	5.85358e-07	0.00412623	1.17072e-06	0.00413693	1.17072e-06	0.00413797	1.17072e-06	0.00409776	1.17072e-06	0.00410508	1.75607e-06	0.00255532	0.0124664	0.00254643	0.0121403
0.00467733	1.75607e-06	0.00456424	5.85358e-07	0.0047686	5.85358e-07	0.00476973	5.85358e-07	0.0047717	5.85358e-07	0.00414675	1.17072e-06	0.00415756	1.17072e-06	0.00415861	1.17072e-06	0.00411804	1.17072e-06	0.00412549	1.75607e-06	0.00256924	0.0125436	0.0025603	0.0122252
0.00470068	1.75607e-06	0.00458573	5.85358e-07	0.00479135	5.85358e-07	0.0047925	5.85358e-07	0.00479455	5.85358e-07	0.0041674	1.17072e-06	0.00417834	1.17072e-06	0.0041794	1.17072e-06	0.00413851	1.17072e-06	0.00414609	1.75607e-06	0.00258317	0.0126273	0.00257434	0.0123089
0.00472365	1.75607e-06	0.00460826	5.85358e-07	0.00481501	5.85358e-07	0.00481615	5.85358e-07	0.00481828	5.85358e-07	0.00418844	1.17072e-06	0.0041995	1.17072e-06	0.00420057	1.17072e-06	0.00415933	1.17072e-06	0.00416708	1.75607e-06	0.00259594	0.0127087	0.00258713	0.0123897
0.00474652	1.75607e-06	0.00463038	5.85358e-07	0.00483837	5.85358e-07	0.00483952	5.85358e-07	0.00484174	5.85358e-07	0.00420901	1.17072e-06	0.00422022	1.17072e-06	0.0042213	1.17072e-06	0.00417974	1.17072e-06	0.00418768	1.75607e-06	0.00260997	0.0128024	0.00260117	0.0124833
0.00476899	1.75607e-06	0.00465267	5.85358e-07	0.00486203	5.85358e-07	0.00486318	5.85358e-07	0.00486548	5.85358e-07	0.00423111	1.17072e-06	0.00424245	1.17072e-06	0.00424354	1.17072e-06	0.00420163	1.17072e-06	0.00420969	1.75607e-06	0.0026231	0.0128785	0.0026143	0.01256
0.00479179	1.75607e-06	0.00467414	5.85358e-07	0.00488497	5.85358e-07	0.00488613	5.85358e-07	0.00488847	5.85358e-07	0.00425174	1.17072e-06	0.00426317	1.17072e-06	0.00426427	1.17072e-06	0.00422213	1.17072e-06	0.00423022	1.75607e-06	0.00263652	0.0129745	0.00262775	0.0126484
0.00481567	1.75607e-06	0.00469668	5.85358e-07	0.00490891	5.85358e-07	0.00491008	5.85358e-07	0.00491254	5.85358e-07	0.00427341	1.17072e-06	0.00428497	1.17072e-06	0.00428608	1.17072e-06	0.00424358	1.17072e-06	0.00425182	1.75607e-06	0.00264977	0.0130593	0.002641	0.012745
0.0048389	1.75607e-06	0.00471965	5.85358e-07	0.00493391	5.85358e-07	0.00493507	5.85358e-07	0.00493756	5.85358e-07	0.00429485	1.17072e-06	0.00430654	1.17072e-06	0.00430766	1.17072e-06	0.00426488	1.17072e-06	0.00427324	1.75607e-06	0.00266312	0.0131565	0.00265433	0.0128504
0.00486316	1.75607e-06	0.00474235	5.85358e-07	0.00495797	5.85358e-07	0.00495914	5.85358e-07	0.00496166	5.85358e-07	0.00431676	1.17072e-06	0.00432858	1.17072e-06	0.00432972	1.17072e-06	0.00428656	1.17072e-06	0.00429506	1.75607e-06	0.00267616	0.0132537	0.00266735	0.0129534
0.00488693	1.75607e-06	0.00476495	5.85358e-07	0.00498156	5.85358e-07	0.00498274	5.85358e-07	0.00498529	5.85358e-07	0.00433911	1.17072e-06	0.0043511	1.75607e-06	0.00435229	1.75607e-06	0.00430885	1.75607e-06	0.00431751	2.34143e-06	0.00268976	0.0133491	0.00268093	0.01305
0.0049109	1.75607e-06	0.00478865	5.85358e-07	0.00500637	5.85358e-07	0.00500756	5.85358e-07	0.00501019	5.85358e-07	0.00436148	1.17072e-06	0.00437363	1.75607e-06	0.00437483	1.75607e-06	0.00433106	1.75607e-06	0.00433983	2.34143e-06	0.0027048	0.0134269	0.00269593	0.0131419
0.00493472	1.75607e-06	0.00481149	5.85358e-07	0.00503047	5.85358e-07	0.00503169	5.85358e-07	0.00503436	5.85358e-07	0.00438349	1.17072e-06	0.00439583	1.75607e-06	0.00439706	1.75607e-06	0.00435299	1.75607e-06	0.00436186	2.34143e-06	0.0027199	0.0135329	0.00271101	0.0132344
0.00495858	1.75607e-06	0.00483439	5.85358e-07	0.00505451	5.85358e-07	0.00505573	5.85358e-07	0.00505843	5.85358e-07	0.0044061	1.17072e-06	0.0044186	1.75607e-06	0.00441986	1.75607e-06	0.00437546	1.75607e-06	0.00438446	2.34143e-06	0.00273407	0.0136154	0.00272516	0.0133146
0.00498254	1.75607e-06	0.00485799	5.85358e-07	0.00507937	5.85358e-07	0.00508059	5.85358e-07	0.00508334	5.85358e-07	0.00442771	1.17072e-06	0.00444043	1.75607e-06	0.0044417	1.75607e-06	0.00439708	1.75607e-06	0.00440611	2.34143e-06	0.00274972	0.0137132	0.00274089	0.0134135
0.00500668	1.75607e-06	0.00488212	5.85358e-07	0.00510476	5.85358e-07	0.00510598	5.85358e-07	0.00510873	5.85358e-07	0.00444928	1.17072e-06	0.00446227	1.75607e-06	0.00446358	1.75607e-06	0.0044187	1.75607e-06	0.00442781	2.34143e-06	0.00276446	0.0137992	0.0027556	0.0135118
0.00503119	1.75607e-06	0.00490702	5.85358e-07	0.00513075	5.85358e-07	0.00513197	5.85358e-07	0.00513473	5.85358e-07	0.00447016	1.17072e-06	0.00448332	1.75607e-06	0.00448463	1.75607e-06	0.00443947	1.75607e-06	0.0044487	2.34143e-06	0.00278062	0.0138958	0.00277173	0.013602
0.00505552	1.75607e-06	0.00493169	5.85358e-07	0.0051566	5.85358e-07	0.00515783	5.85358e-07	0.00516059	5.85358e-07	0.00449225	1.17072e-06	0.00450564	1.75607e-06	0.00450699	1.75607e-06	0.00446155	1.75607e-06	0.00447096	2.34143e-06	0.00279795	0.0139842	0.00278907	0.0137062
0.00507997	1.75607e-06	0.00495754	5.85358e-07	0.00518363	5.85358e-07	0.00518485	5.85358e-07	0.0051876	5.85358e-07	0.00451432	1.17072e-06	0.00452789	1.75607e-06	0.00452925	1.75607e-06	0.00448352	1.75607e-06	0.00449304	2.34143e-06	0.00281441	0.014072	0.00280552	0.0138063
0.0051045	1.75607e-06	0.0049832	5.85358e-07	0.00521065	5.85358e-07	0.00521188	5.85358e-07	0.00521462	5.85358e-07	0.00453568	1.17072e-06	0.00454949	1.75607e-06	0.00455086	1.75607e-06	0.00450485	1.75607e-06	0.00451453	2.34143e-06	0.00283187	0.0141581	0.002823	0.013911
0.00512911	1.75607e-06	0.00500844	5.85358e-07	0.00523724	5.85358e-07	0.00523847	5.85358e-07	0.00524121	5.85358e-07	0.00455842	1.17072e-06	0.00457238	1.75607e-06	0.00457375	1.75607e-06	0.00452741	1.75607e-06	0.00453725	2.34143e-06	0.00284776	0.0142623	0.00283884	0.0140217
0.00515354	1.75607e-06	0.00503453	5.85358e-07	0.00526465	5.85358e-07	0.0052659	5.85358e-07	0.00526861	5.85358e-07	0.00458058	1.17072e-06	0.00459471	1.75607e-06	0.00459608	1.75607e-06	0.0045495	1.75607e-06	0.00455945	2.34143e-06	0.0028643	0.0143559	0.00285546	0.0141329
0.00517834	1.75607e-06	0.00506027	5.85358e-07	0.00529195	5.85358e-07	0.0052932	5.85358e-07	0.00529588	5.85358e-07	0.00460344	1.17072e-06	0.00461776	1.75607e-06	0.00461912	1.75607e-06	0.00457219	1.75607e-06	0.00458232	2.34143e-06	0.00288088	0.0144548	0.00287207	0.0142283
0.00520505	1.75607e-06	0.00508589	5.85358e-07	0.00531871	5.85358e-07	0.00531998	5.85358e-07	0.00532266	5.85358e-07	0.00462672	1.17072e-06	0.0046412	1.75607e-06	0.00464257	1.75607e-06	0.00459537	1.75607e-06	0.00460559	2.34143e-06	0.00289818	0.0145567	0.00288949	0.0143255
0.00523056	1.75607e-06	0.00511089	5.85358e-07	0.00534511	5.85358e-07	0.0053464	5.85358e-07	0.00534911	5.85358e-07	0.00464976	1.17072e-06	0.00466437	1.75607e-06	0.00466575	1.75607e-06	0.0046182	1.75607e-06	0.00462861	2.34143e-06	0.00291421	0.0146468	0.00290559	0.0144238
0.00525712	1.75607e-06	0.00513644	5.85358e-07	0.00537194	5.85358e-07	0.00537324	5.85358e-07	0.00537591	5.85358e-07	0.00467295	1.17072e-06	0.00468772	1.75607e-06	0.0046891	1.75607e-06	0.00464132	1.75607e-06	0.00465181	2.34143e-06	0.00293159	0.0147633	0.00292289	0.0145309
0.00528366	1.75607e-06	0.0051617	5.85358e-07	0.00539854	5.85358e-07	0.00539985	5.85358e-07	0.0054025	5.85358e-07	0.0046975	1.17072e-06	0.00471243	1.75607e-06	0.00471381	1.75607e-06	0.00466568	1.75607e-06	0.00467635	2.34143e-06	0.00294948	0.014854	0.00294071	0.0146281
0.00531028	1.75607e-06	0.00518748	5.85358e-07	0.00542589	5.85358e-07	0.0054272	5.85358e-07	0.00542984	5.85358e-07	0.00472039	1.17072e-06	0.00473548	1.75607e-06	0.00473686	1.75607e-06	0.00468841	1.75607e-06	0.00469921	2.34143e-06	0.00296652	0.0149518	0.00295766	0.0147264
0.00533666	1.75607e-06	0.00521328	5.85358e-07	0.0054532	5.85358e-07	0.00545452	5.85358e-07	0.00545714	5.85358e-07	0.00474425	1.17072e-06	0.00475947	1.75607e-06	0.00476085	1.75607e-06	0.00471212	1.75607e-06	0.00472306	2.34143e-06	0.00298405	0.0150671	0.00297509	0.0148371
0.00536394	1.75607e-06	0.00523849	5.85358e-07	0.00547971	5.85358e-07	0.00548107	5.85358e-07	0.00548364	5.85358e-07	0.00476738	1.17072e-06	0.0047828	1.75607e-06	0.0047842	1.75607e-06	0.00473519	1.75607e-06	0.00474625	2.34143e-06	0.00300104	0.015176	0.00299195	0.0149618
0.00539231	1.75607e-06	0.0052644	5.85358e-07	0.00550731	5.85358e-07	0.00550866	5.85358e-07	0.00551119	5.85358e-07	0.00479203	1.17072e-06	0.00480762	1.75607e-06	0.00480902	1.75607e-06	0.00475964	1.75607e-06	0.00477088	2.34143e-06	0.00301871	0.0152819	0.00300945	0.0150777
0.00541995	1.75607e-06	0.00529055	5.85358e-07	0.00553502	5.85358e-07	0.00553638	5.85358e-07	0.00553886	5.85358e-07	0.00481617	1.17072e-06	0.0048319	1.75607e-06	0.00483331	1.75607e-06	0.00478362	1.75607e-06	0.00479501	2.34143e-06	0.0030373	0.0153861	0.003028	0.0151848
0.00544683	1.75607e-06	0.00531698	5.85358e-07	0.00556305	5.85358e-07	0.00556439	5.85358e-07	0.00556687	5.85358e-07	0.00484054	1.17072e-06	0.00485642	1.75607e-06	0.00485783	1.75607e-06	0.00480776	1.75607e-06	0.00481935	2.34143e-06	0.00305586	0.0154868	0.00304646	0.0152931
0.00547481	1.75607e-06	0.00534348	5.85358e-07	0.00559094	5.85358e-07	0.00559228	5.85358e-07	0.00559473	5.85358e-07	0.00486394	1.17072e-06	0.00487996	1.75607e-06	0.00488138	1.75607e-06	0.00483107	1.75607e-06	0.00484275	2.34143e-06	0.00307556	0.0156074	0.00306622	0.0154131
0.00550298	1.75607e-06	0.00536947	5.85358e-07	0.00561864	5.85358e-07	0.00561999	5.85358e-07	0.00562246	5.85358e-07	0.00488778	1.17072e-06	0.00490396	1.75607e-06	0.00490539	1.75607e-06	0.00485472	1.75607e-06	0.00486654	2.34143e-06	0.00309707	0.0157157	0.00308775	0.0155372
0.00553154	1.75607e-06	0.00539595	5.85358e-07	0.00564666	5.85358e-07	0.00564801	5.85358e-07	0.0056504	5.85358e-07	0.00491354	1.17072e-06	0.0049299	1.75607e-06	0.00493134	1.75607e-06	0.00488029	1.75607e-06	0.00489228	2.34143e-06	0.00311761	0.0158357	0.00310823	0.0156484
0.00556105	1.75607e-06	0.00542249	5.85358e-07	0.00567496	5.85358e-07	0.00567631	5.85358e-07	0.00567868	5.85358e-07	0.00493826	1.17072e-06	0.00495481	1.75607e-06	0.00495625	1.75607e-06	0.00490489	1.75607e-06	0.00491703	2.34143e-06	0.00314196	0.0159586	0.00313258	0.0157672
0.00558921	1.75607e-06	0.00545046	5.85358e-07	0.00570437	5.85358e-07	0.00570575	5.85358e-07	0.00570808	5.85358e-07	0.00496391	1.17072e-06	0.00498069	1.75607e-06	0.00498214	1.75607e-06	0.00493038	1.75607e-06	0.00494268	2.34143e-06	0.003167	0.0160575	0.0031576	0.0158696
0.00561757	1.75607e-06	0.00547819	5.85358e-07	0.00573344	5.85358e-07	0.00573482	5.85358e-07	0.00573715	5.85358e-07	0.00498949	1.17072e-06	0.00500643	1.75607e-06	0.00500787	1.75607e-06	0.00495574	1.75607e-06	0.00496818	2.34143e-06	0.00318918	0.0161617	0.00317974	0.0159932
0.00564678	2.34143e-06	0.00550615	5.85358e-07	0.00576268	5.85358e-07	0.00576406	5.85358e-07	0.00576638	5.85358e-07	0.00501636	1.75607e-06	0.00503349	2.34143e-06	0.00503494	2.34143e-06	0.00498239	2.34143e-06	0.004995	2.92679e-06	0.00321568	0.0162905	0.00320621	0.0161178
0.00567585	2.34143e-06	0.00553419	5.85358e-07	0.00579224	5.85358e-07	0.00579362	5.85358e-07	0.00579592	5.85358e-07	0.00504239	1.75607e-06	0.0050597	2.34143e-06	0.00506113	2.34143e-06	0.0050082	2.34143e-06	0.005021	2.92679e-06	0.00324219	0.016417	0.00323269	0.0162519
0.00570505	2.34143e-06	0.00556243	5.85358e-07	0.005822	5.85358e-07	0.00582339	5.85358e-07	0.00582565	5.85358e-07	0.00506891	1.75607e-06	0.00508643	2.34143e-06	0.00508788	2.34143e-06	0.00503454	2.34143e-06	0.00504755	2.92679e-06	0.00326712	0.0165235	0.00325756	0.0163613
0.00573456	2.34143e-06	0.00559016	5.85358e-07	0.00585131	5.85358e-07	0.0058527	5.85358e-07	0.00585493	5.85358e-07	0.00509466	1.75607e-06	0.00511235	2.34143e-06	0.00511381	2.34143e-06	0.0050601	2.34143e-06	0.00507322	2.92679e-06	0.00329159	0.0166324	0.00328206	0.0164661
0.00576406	4.09751e-06	0.00561822	5.85358e-07	0.0058807	5.85358e-07	0.00588211	5.85358e-07	0.00588431	5.85358e-07	0.00512112	1.75607e-06	0.00513899	2.34143e-06	0.00514045	2.34143e-06	0.0050864	2.34143e-06	0.0050997	2.92679e-06	0.00331398	0.0167336	0.00330454	0.0165855
0.00579489	4.09751e-06	0.00564696	5.85358e-07	0.00591079	5.85358e-07	0.00591219	5.85358e-07	0.00591438	5.85358e-07	0.00514759	1.75607e-06	0.00516563	2.34143e-06	0.00516711	2.34143e-06	0.00511263	2.34143e-06	0.00512615	2.92679e-06	0.00333817	0.0168612	0.00332871	0.0167161
0.00582687	4.09751e-06	0.00567593	5.85358e-07	0.00594099	5.85358e-07	0.0059424	5.85358e-07	0.00594452	5.85358e-07	0.00517383	1.75607e-06	0.00519211	2.34143e-06	0.0051936	2.34143e-06	0.00513873	2.34143e-06	0.00515243	2.92679e-06	0.00336014	0.0170023	0.00335074	0.0168396
0.00585908	4.09751e-06	0.00570399	5.85358e-07	0.00597058	5.85358e-07	0.00597201	5.85358e-07	0.00597414	5.85358e-07	0.0051994	1.75607e-06	0.00521789	2.34143e-06	0.0052194	2.34143e-06	0.00516424	2.34143e-06	0.00517809	2.92679e-06	0.0033825	0.0171323	0.00337307	0.0169842
0.00589055	4.09751e-06	0.00573188	5.85358e-07	0.00600005	5.85358e-07	0.0060015	5.85358e-07	0.00600358	5.85358e-07	0.00522618	1.75607e-06	0.00524487	2.34143e-06	0.00524637	2.34143e-06	0.00519084	2.34143e-06	0.00520483	2.92679e-06	0.00340258	0.0172634	0.00339325	0.0171036
0.0059221	4.09751e-06	0.00576021	5.85358e-07	0.00602976	5.85358e-07	0.00603122	5.85358e-07	0.0060333	5.85358e-07	0.00525259	1.75607e-06	0.00527147	2.34143e-06	0.005273	2.34143e-06	0.00521719	2.34143e-06	0.00523133	2.92679e-06	0.00342446	0.0173875	0.00341516	0.0172505
0.00595366	4.09751e-06	0.00578803	5.85358e-07	0.00605902	5.85358e-07	0.0060605	5.85358e-07	0.0060625	5.85358e-07	0.0052793	1.75607e-06	0.00529837	2.34143e-06	0.00529991	2.34143e-06	0.00524375	2.34143e-06	0.005258	2.92679e-06	0.00344378	0.0175239	0.00343441	0.0173939
0.00598502	4.09751e-06	0.00581695	5.85358e-07	0.00608938	5.85358e-07	0.00609086	5.85358e-07	0.00609287	5.85358e-07	0.0053059	1.75607e-06	0.00532515	2.34143e-06	0.00532671	2.34143e-06	0.00527006	2.34143e-06	0.00528452	2.92679e-06	0.00346472	0.0176374	0.00345543	0.0175362
0.00601747	4.09751e-06	0.00584574	5.85358e-07	0.00611947	5.85358e-07	0.00612098	5.85358e-07	0.00612298	5.85358e-07	0.00533307	1.75607e-06	0.0053526	2.34143e-06	0.0053542	2.34143e-06	0.00529727	2.34143e-06	0.00531184	2.92679e-06	0.00348506	0.017751	0.00347584	0.0176638
0.00604972	4.09751e-06	0.00587392	5.85358e-07	0.00614911	5.85358e-07	0.00615062	5.85358e-07	0.00615261	5.85358e-07	0.00535988	1.75607e-06	0.00537966	2.34143e-06	0.00538132	2.34143e-06	0.00532393	2.34143e-06	0.00533866	2.92679e-06	0.00350549	0.0178786	0.0034964	0.0178101
0.00608199	4.09751e-06	0.00590232	5.85358e-07	0.00617916	5.85358e-07	0.00618072	5.85358e-07	0.00618269	5.85358e-07	0.00538771	1.75607e-06	0.00540771	2.34143e-06	0.00540941	2.34143e-06	0.00535174	2.34143e-06	0.00536659	2.92679e-06	0.00352701	0.0179968	0.0035178	0.0179564
0.00611414	4.09751e-06	0.00593089	5.85358e-07	0.00620917	5.85358e-07	0.00621073	5.85358e-07	0.00621268	5.85358e-07	0.00541508	1.75607e-06	0.00543534	2.34143e-06	0.00543714	2.34143e-06	0.00537911	2.34143e-06	0.00539405	2.92679e-06	0.00354613	0.0181239	0.00353692	0.018111
0.00614634	4.09751e-06	0.00596011	5.85358e-07	0.00624	5.85358e-07	0.00624158	5.85358e-07	0.00624353	5.85358e-07	0.00544145	1.75607e-06	0.00546198	2.34143e-06	0.00546383	2.34143e-06	0.00540549	2.34143e-06	0.00542054	2.92679e-06	0.00356523	0.0182649	0.00355617	0.0182485
0.00617831	4.09751e-06	0.00598971	5.85358e-07	0.00627116	5.85358e-07	0.00627274	5.85358e-07	0.00627464	5.85358e-07	0.00546857	1.75607e-06	0.00548932	2.34143e-06	0.0054912	2.34143e-06	0.00543256	2.34143e-06	0.00544774	2.92679e-06	0.00358503	0.0184019	0.00357611	0.0183738
0.00621063	4.09751e-06	0.00601787	5.85358e-07	0.00630094	5.85358e-07	0.00630253	5.85358e-07	0.00630442	5.85358e-07	0.00549652	1.75607e-06	0.00551747	2.34143e-06	0.00551938	2.34143e-06	0.00546042	2.34143e-06	0.00547576	2.92679e-06	0.00360484	0.0185395	0.00359595	0.0185348
0.00624376	4.09751e-06	0.00604796	5.85358e-07	0.00633305	5.85358e-07	0.00633466	5.85358e-07	0.00633653	5.85358e-07	0.005524	1.75607e-06	0.00554519	2.34143e-06	0.00554711	2.34143e-06	0.00548785	2.34143e-06	0.00550331	2.92679e-06	0.00362502	0.0186794	0.00361605	0.0186817
0.00627681	4.09751e-06	0.00607731	5.85358e-07	0.00636421	5.85358e-07	0.00636583	5.85358e-07	0.00636768	5.85358e-07	0.00555151	1.75607e-06	0.00557295	2.34143e-06	0.0055749	2.34143e-06	0.00551531	2.34143e-06	0.00553092	2.92679e-06	0.00364497	0.0188122	0.00363607	0.0188228
0.00631057	4.09751e-06	0.0061071	5.85358e-07	0.00639597	5.85358e-07	0.00639759	5.85358e-07	0.00639941	5.85358e-07	0.00557964	1.75607e-06	0.00560139	2.34143e-06	0.00560334	2.34143e-06	0.0055435	2.34143e-06	0.00555919	2.92679e-06	0.00366413	0.0189393	0.00365529	0.0189691
0.00634405	4.09751e-06	0.00613726	5.85358e-07	0.0064282	5.85358e-07	0.00642984	5.85358e-07	0.00643166	5.85358e-07	0.00560784	1.75607e-06	0.00562984	2.34143e-06	0.00563181	2.34143e-06	0.00557165	2.34143e-06	0.00558744	2.92679e-06	0.00368473	0.0190827	0.00367594	0.0191166
0.00637794	4.09751e-06	0.00616745	5.85358e-07	0.00646054	5.85358e-07	0.00646218	5.85358e-07	0.00646401	5.85358e-07	0.0056365	1.75607e-06	0.00565877	2.34143e-06	0.00566075	2.34143e-06	0.00560034	2.34143e-06	0.00561624	2.92679e-06	0.00370458	0.0192267	0.00369575	0.0192846
0.00641071	4.09751e-06	0.00619829	5.85358e-07	0.00649332	5.85358e-07	0.00649499	5.85358e-07	0.00649681	5.85358e-07	0.00566537	1.75607e-06	0.0056879	2.34143e-06	0.00568989	2.34143e-06	0.00562918	2.34143e-06	0.00564516	2.92679e-06	0.00372426	0.019366	0.00371536	0.0194263
0.00644433	4.09751e-06	0.00622919	5.85358e-07	0.00652627	5.85358e-07	0.00652797	5.85358e-07	0.00652977	5.85358e-07	0.00569425	1.75607e-06	0.00571711	2.34143e-06	0.0057191	2.34143e-06	0.00565808	2.34143e-06	0.00567423	2.92679e-06	0.00374454	0.0195158	0.00373567	0.0195674
0.00647786	4.09751e-06	0.0062606	5.85358e-07	0.00655984	5.85358e-07	0.00656155	5.85358e-07	0.00656334	5.85358e-07	0.00572374	1.75607e-06	0.0057469	2.34143e-06	0.0057489	2.34143e-06	0.00568756	2.34143e-06	0.00570378	2.92679e-06	0.00376508	0.0196475	0.00375616	0.0197324
0.00651165	4.09751e-06	0.00629279	5.85358e-07	0.00659369	5.85358e-07	0.0065954	5.85358e-07	0.00659718	5.85358e-07	0.00575319	1.75607e-06	0.00577664	2.34143e-06	0.00577863	2.34143e-06	0.00571702	2.34143e-06	0.00573335	2.92679e-06	0.00378365	0.0197658	0.00377481	0.019887
0.00654536	4.09751e-06	0.00632516	5.85358e-07	0.00662813	5.85358e-07	0.00662987	5.85358e-07	0.00663167	5.85358e-07	0.00578283	1.75607e-06	0.00580656	2.34143e-06	0.00580858	2.34143e-06	0.0057466	2.34143e-06	0.00576305	2.92679e-06	0.00380479	0.0199145	0.00379601	0.0200386
0.00657945	4.09751e-06	0.00635789	5.85358e-07	0.00666295	5.85358e-07	0.00666468	5.85358e-07	0.00666654	5.85358e-07	0.00581264	1.75607e-06	0.00583668	2.34143e-06	0.00583872	2.34143e-06	0.00577638	2.34143e-06	0.005793	2.92679e-06	0.00382557	0.0200708	0.00381679	0.0202013
0.00661263	4.09751e-06	0.0063919	5.85358e-07	0.00669917	5.85358e-07	0.0067009	5.85358e-07	0.00670279	5.85358e-07	0.00584256	1.75607e-06	0.00586693	2.34143e-06	0.00586898	2.34143e-06	0.00580624	2.34143e-06	0.00582303	2.92679e-06	0.00384552	0.0202358	0.00383677	0.02034
0.00664608	4.09751e-06	0.00642534	5.85358e-07	0.0067346	5.85358e-07	0.00673635	5.85358e-07	0.00673824	5.85358e-07	0.00587231	1.75607e-06	0.00589701	2.34143e-06	0.00589906	2.34143e-06	0.00583605	2.34143e-06	0.00585291	2.92679e-06	0.00386664	0.0203705	0.00385799	0.0205051
0.00667988	4.09751e-06	0.00646036	5.85358e-07	0.00677147	5.85358e-07	0.00677325	5.85358e-07	0.00677517	5.85358e-07	0.00590357	1.75607e-06	0.00592862	2.34143e-06	0.00593067	2.34143e-06	0.00586728	2.34143e-06	0.00588425	2.92679e-06	0.0038864	0.0205104	0.0038778	0.0206643
0.00671359	4.09751e-06	0.00649435	5.85358e-07	0.00680778	5.85358e-07	0.00680957	5.85358e-07	0.00681157	5.85358e-07	0.00593389	1.75607e-06	0.00595918	2.34143e-06	0.00596123	2.34143e-06	0.00589754	2.34143e-06	0.00591458	2.92679e-06	0.00390747	0.0206538	0.00389892	0.0208317
0.0067468	4.09751e-06	0.00652935	5.85358e-07	0.00684482	5.85358e-07	0.00684664	5.85358e-07	0.00684868	5.85358e-07	0.00596445	1.75607e-06	0.00599009	2.34143e-06	0.00599213	2.34143e-06	0.00592816	2.34143e-06	0.00594531	2.92679e-06	0.00392729	0.0207913	0.00391874	0.0209675
0.00678067	4.09751e-06	0.00656469	5.85358e-07	0.00688273	5.85358e-07	0.00688456	5.85358e-07	0.00688663	5.85358e-07	0.00599553	1.75607e-06	0.00602152	2.34143e-06	0.00602357	2.34143e-06	0.0059593	2.34143e-06	0.00597651	2.92679e-06	0.00394849	0.0209412	0.00394	0.0211665
0.00681536	4.09751e-06	0.00659965	5.85358e-07	0.00691942	5.85358e-07	0.00692126	5.85358e-07	0.00692334	5.85358e-07	0.00602696	1.75607e-06	0.00605331	2.34143e-06	0.00605535	2.34143e-06	0.00599067	2.34143e-06	0.006008	2.92679e-06	0.00397004	0.0211115	0.00396149	0.0213603
0.00685011	4.68286e-06	0.00663411	5.85358e-07	0.00695595	5.85358e-07	0.00695782	5.85358e-07	0.00695995	5.85358e-07	0.00605857	1.75607e-06	0.00608521	2.34143e-06	0.00608731	2.34143e-06	0.00602228	2.34143e-06	0.00603978	2.92679e-06	0.00399282	0.0212807	0.00398426	0.0215371
0.00688558	4.68286e-06	0.00666961	5.85358e-07	0.00699338	5.85358e-07	0.00699527	5.85358e-07	0.00699741	5.85358e-07	0.00609018	1.75607e-06	0.00611717	2.34143e-06	0.00611928	2.34143e-06	0.00605401	2.34143e-06	0.00607163	2.92679e-06	0.00401435	0.0214235	0.00400572	0.0217027
0.00691994	4.68286e-06	0.00670485	5.85358e-07	0.00703046	5.85358e-07	0.00703235	5.85358e-07	0.0070345	5.85358e-07	0.00612302	1.75607e-06	0.00615053	2.34143e-06	0.00615258	2.34143e-06	0.00608702	2.34143e-06	0.0061047	2.92679e-06	0.00403679	0.021588	0.00402804	0.0218795
0.00695507	4.68286e-06	0.00674097	5.85358e-07	0.00706795	5.85358e-07	0.00706984	5.85358e-07	0.007072	5.85358e-07	0.00615598	1.75607e-06	0.0061839	2.34143e-06	0.00618601	2.34143e-06	0.00612015	2.34143e-06	0.00613795	2.92679e-06	0.00405937	0.0217496	0.00405063	0.0220499
0.00699008	4.68286e-06	0.0067763	5.85358e-07	0.00710445	5.85358e-07	0.00710635	5.85358e-07	0.00710854	5.85358e-07	0.0061894	1.75607e-06	0.00621785	2.34143e-06	0.00621996	2.34143e-06	0.00615375	2.34143e-06	0.00617172	2.92679e-06	0.00408201	0.0219059	0.00407329	0.0222331
0.00702554	4.68286e-06	0.00681311	5.85358e-07	0.00714276	5.85358e-07	0.00714468	5.85358e-07	0.00714689	5.85358e-07	0.00622335	1.75607e-06	0.00625215	2.34143e-06	0.00625432	2.34143e-06	0.00618788	2.34143e-06	0.00620597	2.92679e-06	0.00410519	0.0220674	0.00409639	0.0224409
0.00706092	4.68286e-06	0.00684944	5.85358e-07	0.00718079	5.85358e-07	0.00718273	5.85358e-07	0.00718496	5.85358e-07	0.00625549	1.75607e-06	0.00628481	2.34143e-06	0.00628692	2.34143e-06	0.00622025	2.34143e-06	0.00623845	2.92679e-06	0.00412847	0.022236	0.00411963	0.0226141
0.00709702	4.68286e-06	0.00688563	5.85358e-07	0.00721859	5.85358e-07	0.00722056	5.85358e-07	0.00722283	5.85358e-07	0.00628897	1.75607e-06	0.00631876	2.34143e-06	0.00632087	2.34143e-06	0.00625397	2.34143e-06	0.00627229	2.92679e-06	0.00415149	0.022421	0.00414257	0.0228032
0.00713298	4.68286e-06	0.00692112	5.85358e-07	0.00725547	5.85358e-07	0.00725746	5.85358e-07	0.00725975	5.85358e-07	0.00632298	1.75607e-06	0.00635324	2.34143e-06	0.00635541	2.34143e-06	0.00628821	2.34143e-06	0.00630671	2.92679e-06	0.00417296	0.0225872	0.00416402	0.0229993
0.00716846	4.68286e-06	0.00695672	5.85358e-07	0.00729236	5.85358e-07	0.00729434	5.85358e-07	0.00729665	5.85358e-07	0.00635588	1.75607e-06	0.00638667	2.34143e-06	0.00638883	2.34143e-06	0.00632146	2.34143e-06	0.00634001	2.92679e-06	0.00419483	0.0227599	0.00418584	0.0231831
0.00720427	4.68286e-06	0.00699268	5.85358e-07	0.00732967	5.85358e-07	0.00733165	5.85358e-07	0.00733395	5.85358e-07	0.00638971	1.75607e-06	0.00642091	2.34143e-06	0.00642308	2.34143e-06	0.00635552	2.34143e-06	0.00637414	2.92679e-06	0.00421685	0.0229203	0.00420782	0.0233956
0.00724008	4.68286e-06	0.0070285	5.85358e-07	0.007367	5.85358e-07	0.00736901	5.85358e-07	0.00737129	5.85358e-07	0.00642313	1.75607e-06	0.00645486	2.34143e-06	0.00645703	2.34143e-06	0.00638924	2.34143e-06	0.00640797	2.92679e-06	0.0042391	0.0230783	0.00422999	0.0235794
0.00727563	4.68286e-06	0.0070655	5.85358e-07	0.00740522	5.85358e-07	0.00740724	5.85358e-07	0.00740957	5.85358e-07	0.00645632	1.75607e-06	0.0064884	2.34143e-06	0.00649063	2.34143e-06	0.00642267	2.34143e-06	0.00644152	2.92679e-06	0.00426251	0.0232809	0.00425336	0.023796
0.00731116	4.68286e-06	0.00710121	5.85358e-07	0.00744209	5.85358e-07	0.00744411	5.85358e-07	0.00744649	5.85358e-07	0.00649022	1.75607e-06	0.00652276	2.34143e-06	0.00652499	2.34143e-06	0.00645679	2.34143e-06	0.00647576	2.92679e-06	0.00428509	0.0234524	0.00427588	0.0239593
0.007346	4.68286e-06	0.00713724	5.85358e-07	0.00747926	5.85358e-07	0.00748132	5.85358e-07	0.00748372	5.85358e-07	0.00652411	1.75607e-06	0.00655706	2.34143e-06	0.00655935	2.34143e-06	0.00649098	2.34143e-06	0.00651	2.92679e-06	0.00430882	0.0236397	0.0042995	0.0241648
0.00738197	4.68286e-06	0.00717301	5.85358e-07	0.00751636	5.85358e-07	0.00751842	5.85358e-07	0.00752085	5.85358e-07	0.00655829	1.75607e-06	0.00659178	2.34143e-06	0.00659406	2.34143e-06	0.00652551	2.34143e-06	0.00654465	2.92679e-06	0.00433047	0.0238118	0.004321	0.0243608
0.00741869	4.68286e-06	0.00720978	5.85358e-07	0.00755433	5.85358e-07	0.0075564	5.85358e-07	0.00755885	5.85358e-07	0.00659324	1.75607e-06	0.00662719	2.34143e-06	0.00662947	2.34143e-06	0.00656069	2.34143e-06	0.00657995	2.92679e-06	0.0043543	0.0239962	0.00434472	0.024561
0.00745527	4.68286e-06	0.00724576	5.85358e-07	0.00759148	5.85358e-07	0.00759356	5.85358e-07	0.00759601	5.85358e-07	0.0066276	2.34143e-06	0.00666208	2.92679e-06	0.00666436	2.92679e-06	0.00659541	2.92679e-06	0.00661478	3.51215e-06	0.00437819	0.0241888	0.00436854	0.0247636
0.00749184	4.68286e-06	0.00728144	5.85358e-07	0.00762824	5.85358e-07	0.00763032	5.85358e-07	0.0076328	5.85358e-07	0.00666225	2.34143e-06	0.00669732	2.92679e-06	0.0066996	2.92679e-06	0.00663047	2.92679e-06	0.0066499	3.51215e-06	0.0044015	0.0243649	0.0043918	0.0249655
0.00752868	4.68286e-06	0.00731761	5.85358e-07	0.00766563	5.85358e-07	0.00766773	5.85358e-07	0.00767025	5.85358e-07	0.00669661	2.34143e-06	0.00673226	2.92679e-06	0.0067346	2.92679e-06	0.00666524	2.92679e-06	0.00668485	3.51215e-06	0.00442662	0.0245523	0.00441675	0.0251944
0.00756587	4.68286e-06	0.0073543	5.85358e-07	0.0077032	5.85358e-07	0.00770531	5.85358e-07	0.00770785	5.85358e-07	0.00673086	2.34143e-06	0.00676709	2.92679e-06	0.00676943	2.92679e-06	0.00669989	2.92679e-06	0.00671962	3.51215e-06	0.00445101	0.0247402	0.00444108	0.0253852
0.00760243	4.68286e-06	0.0073902	5.85358e-07	0.00774021	5.85358e-07	0.00774234	5.85358e-07	0.00774489	5.85358e-07	0.00676545	2.34143e-06	0.00680227	2.92679e-06	0.00680461	2.92679e-06	0.0067349	2.92679e-06	0.00675474	3.51215e-06	0.00447751	0.0249392	0.00446748	0.0256018
0.00764004	4.68286e-06	0.00742776	5.85358e-07	0.00777914	5.85358e-07	0.00778129	5.85358e-07	0.00778385	5.85358e-07	0.00679934	2.92679e-06	0.00683675	3.51215e-06	0.00683915	3.51215e-06	0.00676926	3.51215e-06	0.00678916	4.09751e-06	0.00450298	0.0251277	0.00449299	0.0258295
0.00767794	4.68286e-06	0.0074654	5.85358e-07	0.00781821	5.85358e-07	0.00782036	5.85358e-07	0.00782295	5.85358e-07	0.00683411	3.51215e-06	0.00687234	4.09751e-06	0.00687474	4.09751e-06	0.00680479	4.09751e-06	0.00682469	4.68286e-06	0.00452954	0.0253179	0.00451958	0.0260572
0.00771673	4.68286e-06	0.00750302	5.85358e-07	0.00785696	5.85358e-07	0.00785914	5.85358e-07	0.00786179	5.85358e-07	0.00686918	4.09751e-06	0.00690799	4.68286e-06	0.00691033	4.68286e-06	0.00684026	4.68286e-06	0.00686028	5.26822e-06	0.00455609	0.0254941	0.0045461	0.0262691
0.0077564	4.68286e-06	0.00754188	5.85358e-07	0.00789722	5.85358e-07	0.00789943	5.85358e-07	0.00790207	5.85358e-07	0.00690348	4.68286e-06	0.00694281	5.26822e-06	0.00694522	5.26822e-06	0.00687497	5.26822e-06	0.00689505	5.85358e-06	0.00458232	0.0256773	0.0045722	0.0264822
0.00779597	4.68286e-06	0.00757989	5.85358e-07	0.00793651	5.85358e-07	0.00793875	5.85358e-07	0.00794138	5.85358e-07	0.00693895	4.68286e-06	0.00697893	5.26822e-06	0.00698133	5.26822e-06	0.00691091	5.26822e-06	0.00693117	5.85358e-06	0.00460775	0.0258945	0.00459772	0.0267187
0.00783562	5.26822e-06	0.00761756	5.85358e-07	0.0079754	5.85358e-07	0.00797763	5.85358e-07	0.00798026	5.85358e-07	0.00697425	4.68286e-06	0.00701476	5.26822e-06	0.00701716	5.26822e-06	0.00694656	5.26822e-06	0.00696682	5.85358e-06	0.00463204	0.0260736	0.00462198	0.0269399
0.00787571	5.26822e-06	0.00765607	5.85358e-07	0.00801501	5.85358e-07	0.00801724	5.85358e-07	0.00801988	5.85358e-07	0.00701095	4.68286e-06	0.00705204	5.26822e-06	0.0070545	5.26822e-06	0.00698379	5.26822e-06	0.0070041	5.85358e-06	0.00465933	0.0262884	0.00464929	0.0271594
0.00791633	5.26822e-06	0.0076946	5.85358e-07	0.008055	5.85358e-07	0.00805725	5.85358e-07	0.00805993	5.85358e-07	0.00704771	4.68286e-06	0.00708956	5.26822e-06	0.00709196	5.26822e-06	0.00702096	5.26822e-06	0.00704139	5.85358e-06	0.00468585	0.0264945	0.00467583	0.0273971
0.00795623	5.26822e-06	0.00773369	5.85358e-07	0.00809562	5.85358e-07	0.00809785	5.85358e-07	0.00810056	5.85358e-07	0.00708365	4.68286e-06	0.00712627	5.26822e-06	0.00712872	5.26822e-06	0.00705749	5.26822e-06	0.00707803	5.85358e-06	0.0047114	0.0266654	0.0047013	0.0276108
0.0079994	5.26822e-06	0.00777351	5.85358e-07	0.00813672	5.85358e-07	0.00813898	5.85358e-07	0.00814172	5.85358e-07	0.00712047	4.68286e-06	0.0071639	5.26822e-06	0.00716636	5.26822e-06	0.00709501	5.26822e-06	0.00711555	5.85358e-06	0.00473937	0.0268773	0.00472925	0.0278449
0.00804506	5.26822e-06	0.00781233	1.17072e-06	0.0081766	1.17072e-06	0.00817891	1.17072e-06	0.00818167	1.17072e-06	0.00715782	4.68286e-06	0.00720195	5.26822e-06	0.00720447	5.26822e-06	0.00713288	5.26822e-06	0.00715354	5.85358e-06	0.00476649	0.0270915	0.00475637	0.0280773
0.00808924	5.26822e-06	0.00785201	1.17072e-06	0.00821746	1.17072e-06	0.00821979	1.17072e-06	0.00822262	1.17072e-06	0.00719534	4.68286e-06	0.00724018	5.26822e-06	0.00724269	5.26822e-06	0.00717099	5.26822e-06	0.00719171	5.85358e-06	0.00479526	0.0273122	0.00478502	0.0283126
0.0081331	5.26822e-06	0.00789145	1.17072e-06	0.00825808	1.17072e-06	0.00826041	1.17072e-06	0.00826329	1.17072e-06	0.00723227	4.68286e-06	0.0072777	5.26822e-06	0.00728033	5.26822e-06	0.00720845	5.26822e-06	0.00722929	5.85358e-06	0.00482394	0.0275235	0.00481361	0.0285666
0.00817736	5.26822e-06	0.0079308	1.17072e-06	0.00829873	1.17072e-06	0.00830107	1.17072e-06	0.00830399	1.17072e-06	0.00727003	4.68286e-06	0.00731616	5.26822e-06	0.00731885	5.26822e-06	0.00724685	5.26822e-06	0.00726769	5.85358e-06	0.00485175	0.0277401	0.00484147	0.0288055
0.0082231	5.26822e-06	0.00797114	1.17072e-06	0.00834032	1.17072e-06	0.00834271	1.17072e-06	0.00834564	1.17072e-06	0.0073082	4.68286e-06	0.00735497	5.26822e-06	0.00735772	5.26822e-06	0.00728548	5.26822e-06	0.0073065	5.85358e-06	0.00488022	0.0279579	0.00486997	0.0290443
0.0082677	5.26822e-06	0.00801064	1.17072e-06	0.00838112	1.17072e-06	0.00838351	1.17072e-06	0.00838647	1.17072e-06	0.00734724	4.68286e-06	0.0073946	5.26822e-06	0.00739746	5.26822e-06	0.00732511	5.26822e-06	0.00734618	5.85358e-06	0.00491036	0.028185	0.00490019	0.0292779
0.00831237	5.26822e-06	0.0080515	1.17072e-06	0.00842334	1.17072e-06	0.00842575	1.17072e-06	0.00842878	1.17072e-06	0.00738617	4.68286e-06	0.00743405	5.26822e-06	0.00743703	5.26822e-06	0.00736457	5.26822e-06	0.0073857	5.85358e-06	0.00493792	0.0283951	0.0049278	0.0295079
0.00835591	5.26822e-06	0.00809194	1.17072e-06	0.00846513	1.17072e-06	0.00846751	1.17072e-06	0.00847057	1.17072e-06	0.00742562	4.68286e-06	0.00747409	5.26822e-06	0.00747725	5.26822e-06	0.0074046	5.26822e-06	0.00742585	5.85358e-06	0.00496744	0.028634	0.00495723	0.0297643
0.00839911	5.26822e-06	0.00813235	1.17072e-06	0.00850689	1.17072e-06	0.00850926	1.17072e-06	0.00851238	1.17072e-06	0.00746495	4.68286e-06	0.00751401	5.26822e-06	0.00751723	5.26822e-06	0.00744447	5.26822e-06	0.00746577	5.85358e-06	0.00499813	0.0288371	0.00498784	0.0300289
0.0084424	5.85358e-06	0.00817335	1.17072e-06	0.00854947	1.17072e-06	0.00855185	1.17072e-06	0.00855499	1.17072e-06	0.00750558	4.68286e-06	0.00755522	5.26822e-06	0.00755855	5.26822e-06	0.00748562	5.26822e-06	0.00750704	5.85358e-06	0.00502842	0.0290823	0.00501801	0.0302981
0.00848548	6.43894e-06	0.00821445	1.17072e-06	0.00859192	1.17072e-06	0.00859427	1.17072e-06	0.00859744	1.17072e-06	0.00754673	4.68286e-06	0.00759701	5.26822e-06	0.00760046	5.26822e-06	0.00752741	5.26822e-06	0.00754884	5.85358e-06	0.00505808	0.0293159	0.00504752	0.0305364
0.00852814	6.43894e-06	0.00825706	1.17072e-06	0.0086361	1.17072e-06	0.00863848	1.17072e-06	0.00864167	1.17072e-06	0.00758952	4.68286e-06	0.00764039	5.26822e-06	0.0076439	5.26822e-06	0.00757067	5.26822e-06	0.00759221	5.85358e-06	0.00508988	0.0295559	0.0050793	0.0307869
0.00857111	6.43894e-06	0.00829945	1.17072e-06	0.00868124	1.17072e-06	0.00868359	1.17072e-06	0.00868687	1.17072e-06	0.00763055	4.68286e-06	0.00768212	5.26822e-06	0.00768563	5.26822e-06	0.00761229	5.26822e-06	0.00763389	5.85358e-06	0.00512133	0.0297889	0.00511074	0.0310333
0.00861455	6.43894e-06	0.00834202	1.17072e-06	0.00872861	1.17072e-06	0.00873098	1.17072e-06	0.00873427	1.17072e-06	0.00767229	4.68286e-06	0.0077245	5.26822e-06	0.00772807	5.26822e-06	0.00765455	5.26822e-06	0.00767627	5.85358e-06	0.00515232	0.0300224	0.00514164	0.0313114
0.00865875	6.43894e-06	0.00838475	1.17072e-06	0.00877444	1.17072e-06	0.00877683	1.17072e-06	0.00878017	1.17072e-06	0.00771414	4.68286e-06	0.00776712	5.26822e-06	0.00777069	5.26822e-06	0.00769711	5.26822e-06	0.00771882	5.85358e-06	0.00518439	0.0302689	0.0051735	0.0316035
0.00870303	6.43894e-06	0.00842767	1.17072e-06	0.0088209	1.17072e-06	0.00882332	1.17072e-06	0.00882672	1.17072e-06	0.00775716	4.68286e-06	0.00781084	5.85358e-06	0.00781447	5.85358e-06	0.00774072	5.85358e-06	0.00776255	6.43894e-06	0.00521683	0.0305165	0.00520583	0.0318698
0.00874826	7.0243e-06	0.00847135	2.34143e-06	0.00886888	2.34143e-06	0.00887131	2.34143e-06	0.00887476	2.34143e-06	0.00780007	4.68286e-06	0.00785445	5.85358e-06	0.00785808	5.85358e-06	0.00778427	5.85358e-06	0.00780616	6.43894e-06	0.00525008	0.0307635	0.00523889	0.0321508
0.00879236	7.0243e-06	0.00851518	2.34143e-06	0.00891722	2.34143e-06	0.00891966	2.34143e-06	0.00892316	2.34143e-06	0.0078421	4.68286e-06	0.00789718	5.85358e-06	0.00790081	5.85358e-06	0.00782682	5.85358e-06	0.00784883	6.43894e-06	0.00528314	0.0310064	0.00527178	0.0324201
0.00883808	7.0243e-06	0.0085598	2.92679e-06	0.00896652	2.92679e-06	0.008969	2.92679e-06	0.00897248	2.92679e-06	0.0078846	4.68286e-06	0.00794044	5.85358e-06	0.00794407	5.85358e-06	0.00786996	5.85358e-06	0.00789203	6.43894e-06	0.00531734	0.0312523	0.00530597	0.0326928
0.00888421	7.0243e-06	0.00860425	2.92679e-06	0.00901494	2.92679e-06	0.00901748	2.92679e-06	0.00902097	2.92679e-06	0.00792739	4.68286e-06	0.00798393	5.85358e-06	0.00798762	6.43894e-06	0.0079134	6.43894e-06	0.00793552	7.0243e-06	0.00535005	0.0314811	0.00533849	0.0329615
0.00892966	7.0243e-06	0.00864965	2.92679e-06	0.00906392	2.92679e-06	0.00906648	2.92679e-06	0.00907003	2.92679e-06	0.00797047	4.68286e-06	0.00802778	5.85358e-06	0.00803141	6.43894e-06	0.00795706	6.43894e-06	0.00797925	7.0243e-06	0.00538311	0.031741	0.00537138	0.0332636
0.00897673	7.0243e-06	0.00869464	2.92679e-06	0.00911219	2.92679e-06	0.00911476	2.92679e-06	0.00911833	2.92679e-06	0.00801431	4.68286e-06	0.00807232	6.43894e-06	0.00807601	7.0243e-06	0.00800155	7.0243e-06	0.0080238	7.60966e-06	0.00541722	0.0319992	0.00540548	0.0335978
0.00902359	7.0243e-06	0.00874006	2.92679e-06	0.0091607	2.92679e-06	0.00916328	2.92679e-06	0.00916687	2.92679e-06	0.00805851	5.26822e-06	0.00811722	7.0243e-06	0.00812097	7.60966e-06	0.00804639	7.60966e-06	0.00806869	8.19501e-06	0.00545093	0.0322485	0.00543895	0.0338899
0.00906922	7.0243e-06	0.00878619	2.92679e-06	0.00920971	2.92679e-06	0.00921229	2.92679e-06	0.00921592	2.92679e-06	0.0081027	5.26822e-06	0.00816218	7.0243e-06	0.00816592	7.60966e-06	0.00809117	7.60966e-06	0.00811359	8.19501e-06	0.00548632	0.032526	0.00547424	0.0341796
0.00911671	7.0243e-06	0.00883269	2.92679e-06	0.00925866	2.92679e-06	0.00926127	2.92679e-06	0.00926496	2.92679e-06	0.00814549	5.26822e-06	0.00820573	7.0243e-06	0.00820947	8.19501e-06	0.00813466	8.19501e-06	0.00815714	8.78037e-06	0.00552258	0.0327982	0.00551034	0.0344875
0.00916435	7.0243e-06	0.00888038	3.51215e-06	0.00930848	3.51215e-06	0.00931107	3.51215e-06	0.00931485	3.51215e-06	0.00818875	5.26822e-06	0.00824974	7.0243e-06	0.00825355	8.19501e-06	0.00817857	8.19501e-06	0.00820116	8.78037e-06	0.00555594	0.0330727	0.00554342	0.0347726
0.00921201	7.0243e-06	0.00892554	3.51215e-06	0.00935552	3.51215e-06	0.00935813	3.51215e-06	0.00936199	3.51215e-06	0.00823324	5.26822e-06	0.00829505	7.0243e-06	0.00829891	8.19501e-06	0.00822381	8.19501e-06	0.00824641	8.78037e-06	0.00559191	0.0333566	0.00557916	0.0350793
0.00926021	7.0243e-06	0.00897286	3.51215e-06	0.00940494	3.51215e-06	0.00940759	3.51215e-06	0.0094115	3.51215e-06	0.00827743	5.26822e-06	0.00834007	7.60966e-06	0.00834393	8.78037e-06	0.00826871	8.78037e-06	0.00829142	9.36573e-06	0.00562959	0.0336142	0.00561656	0.0353826
0.00930953	7.0243e-06	0.00902172	3.51215e-06	0.00945564	3.51215e-06	0.00945827	3.51215e-06	0.00946227	3.51215e-06	0.00832122	5.26822e-06	0.00838467	7.60966e-06	0.00838859	8.78037e-06	0.00831326	8.78037e-06	0.00833609	9.36573e-06	0.00566419	0.0338571	0.00565104	0.0356946
0.00935865	7.0243e-06	0.00907286	3.51215e-06	0.00950881	3.51215e-06	0.00951147	3.51215e-06	0.00951555	3.51215e-06	0.00836453	5.26822e-06	0.00842886	7.60966e-06	0.00843284	8.78037e-06	0.00835739	8.78037e-06	0.00838022	9.36573e-06	0.00570081	0.0341346	0.00568748	0.0360071
0.00940897	7.0243e-06	0.00912023	3.51215e-06	0.00955847	3.51215e-06	0.00956115	3.51215e-06	0.0095653	3.51215e-06	0.00840972	5.85358e-06	0.00847493	8.19501e-06	0.00847891	9.36573e-06	0.00840334	9.36573e-06	0.00842629	9.95109e-06	0.00573642	0.0344044	0.00572289	0.0363215
0.00946025	7.0243e-06	0.00916823	3.51215e-06	0.00960837	3.51215e-06	0.0096111	3.51215e-06	0.00961529	3.51215e-06	0.00845316	5.85358e-06	0.00851919	8.78037e-06	0.00852322	9.95109e-06	0.00844754	9.95109e-06	0.00847054	1.05364e-05	0.00577396	0.0346918	0.00576027	0.036661
0.00950991	7.0243e-06	0.00921472	4.09751e-06	0.00965679	4.09751e-06	0.00965955	4.09751e-06	0.00966382	4.09751e-06	0.00849823	5.85358e-06	0.00856513	8.78037e-06	0.00856917	9.95109e-06	0.00849337	9.95109e-06	0.00851643	1.05364e-05	0.00580956	0.0349476	0.00579555	0.0369882
0.00956055	7.0243e-06	0.00926284	4.09751e-06	0.00970704	4.09751e-06	0.00970986	4.09751e-06	0.00971423	4.09751e-06	0.00854289	5.85358e-06	0.00861073	8.78037e-06	0.00861483	9.95109e-06	0.00853885	9.95109e-06	0.00856203	1.05364e-05	0.00584491	0.0352315	0.00583076	0.0373043
0.00961189	7.0243e-06	0.00931267	4.09751e-06	0.00975904	4.09751e-06	0.00976189	4.09751e-06	0.00976636	4.09751e-06	0.00858814	5.85358e-06	0.0086568	9.36573e-06	0.00866096	1.05364e-05	0.00858486	1.05364e-05	0.0086081	1.11218e-05	0.00588185	0.0355207	0.00586757	0.0376403
0.00966246	7.60966e-06	0.00936101	4.09751e-06	0.00980999	4.09751e-06	0.00981287	4.09751e-06	0.00981745	4.09751e-06	0.00863321	6.43894e-06	0.00870281	9.95109e-06	0.00870697	1.11218e-05	0.00863081	1.11218e-05	0.00865411	1.17072e-05	0.00591856	0.0358145	0.00590398	0.0379874
0.00971191	8.78037e-06	0.00940855	4.09751e-06	0.00986268	4.09751e-06	0.00986557	4.09751e-06	0.00987024	4.09751e-06	0.00867987	6.43894e-06	0.00875069	9.95109e-06	0.00875485	1.11218e-05	0.00867852	1.11218e-05	0.00870193	1.17072e-05	0.00595385	0.0360961	0.00593904	0.0383374
0.00976368	9.36573e-06	0.00945738	4.09751e-06	0.00991465	4.09751e-06	0.00991758	4.09751e-06	0.00992232	4.09751e-06	0.00872804	6.43894e-06	0.00879986	9.95109e-06	0.00880414	1.11218e-05	0.00872769	1.11218e-05	0.00875116	1.17072e-05	0.00599178	0.0363823	0.0059768	0.0386986
0.00981488	9.95109e-06	0.00950568	4.09751e-06	0.00996592	4.09751e-06	0.00996889	4.09751e-06	0.00997385	4.09751e-06	0.00877692	6.43894e-06	0.00884974	9.95109e-06	0.00885401	1.11218e-05	0.0087775	1.11218e-05	0.00880098	1.17072e-05	0.00603089	0.0366534	0.00601561	0.0390381
0.00986711	1.05364e-05	0.00955451	4.09751e-06	0.0100177	4.09751e-06	0.0100207	4.09751e-06	0.0100258	4.09751e-06	0.00882533	6.43894e-06	0.00889908	9.95109e-06	0.00890341	1.11218e-05	0.00882679	1.11218e-05	0.00885038	1.17072e-05	0.00606706	0.0369215	0.00605167	0.0393829
0.00991981	1.11218e-05	0.00960375	4.09751e-06	0.01007	4.09751e-06	0.010073	4.09751e-06	0.0100784	4.09751e-06	0.00887473	6.43894e-06	0.00894954	9.95109e-06	0.00895393	1.11218e-05	0.00887719	1.11218e-05	0.00890084	1.17072e-05	0.00610406	0.0372136	0.00608849	0.039737
0.00997285	1.11218e-05	0.00965337	4.09751e-06	0.0101219	4.09751e-06	0.010125	4.09751e-06	0.0101306	4.09751e-06	0.00892455	6.43894e-06	0.00900035	9.95109e-06	0.0090048	1.11218e-05	0.00892794	1.11218e-05	0.00895165	1.17072e-05	0.00614281	0.0375232	0.00612689	0.0400777
0.0100271	1.11218e-05	0.00970336	4.09751e-06	0.0101742	4.09751e-06	0.0101773	4.09751e-06	0.0101833	4.09751e-06	0.00897301	6.43894e-06	0.00904987	1.05364e-05	0.00905432	1.17072e-05	0.00897734	1.17072e-05	0.00900117	1.22925e-05	0.00618033	0.0378112	0.00616429	0.0404207
0.010082	1.11218e-05	0.0097531	4.09751e-06	0.0102261	4.09751e-06	0.0102292	4.09751e-06	0.010236	4.09751e-06	0.00902095	6.43894e-06	0.00909892	1.05364e-05	0.00910343	1.17072e-05	0.00902634	1.17072e-05	0.00905022	1.22925e-05	0.00622042	0.038122	0.00620404	0.0407573
0.0101379	1.11218e-05	0.00980367	4.09751e-06	0.0102789	4.09751e-06	0.010282	4.09751e-06	0.0102894	4.09751e-06	0.00906954	6.43894e-06	0.0091485	1.05364e-05	0.00915307	1.17072e-05	0.00907592	1.17072e-05	0.0090998	1.22925e-05	0.00626076	0.0384311	0.00624413	0.0411296
0.0101929	1.11218e-05	0.00985339	4.68286e-06	0.0103308	4.68286e-06	0.0103339	4.68286e-06	0.0103418	4.68286e-06	0.00911801	6.43894e-06	0.00919802	1.05364e-05	0.00920265	1.17072e-05	0.00912538	1.17072e-05	0.00914938	1.22925e-05	0.00629962	0.0387337	0.00628271	0.0414843
0.0102492	1.17072e-05	0.00990432	5.26822e-06	0.0103838	5.26822e-06	0.010387	5.26822e-06	0.0103956	5.26822e-06	0.00916688	6.43894e-06	0.00924801	1.05364e-05	0.00925264	1.17072e-05	0.00917525	1.17072e-05	0.00919931	1.22925e-05	0.00634031	0.039089	0.00632298	0.0418923
0.0103084	1.22925e-05	0.00995501	5.26822e-06	0.0104364	5.26822e-06	0.0104396	5.26822e-06	0.0104491	5.26822e-06	0.00921775	6.43894e-06	0.00929999	1.11218e-05	0.00930468	1.22925e-05	0.00922712	1.22925e-05	0.00925129	1.28779e-05	0.00638064	0.0394016	0.0063629	0.0422687
0.0103658	1.22925e-05	0.0100063	5.26822e-06	0.01049	5.26822e-06	0.0104932	5.26822e-06	0.0105034	5.26822e-06	0.0092678	6.43894e-06	0.00935127	1.11218e-05	0.00935601	1.22925e-05	0.00927834	1.22925e-05	0.00930257	1.28779e-05	0.00642231	0.0397435	0.00640411	0.0426749
0.0104227	1.22925e-05	0.0100576	5.26822e-06	0.0105433	5.26822e-06	0.0105465	5.26822e-06	0.0105569	5.26822e-06	0.00931761	6.43894e-06	0.00940237	1.11218e-05	0.00940717	1.22925e-05	0.00932932	1.22925e-05	0.00935367	1.28779e-05	0.00646224	0.0400619	0.00644368	0.0430402
0.0104795	1.34632e-05	0.0101088	5.26822e-06	0.0105965	5.26822e-06	0.0105998	5.26822e-06	0.0106104	5.26822e-06	0.00936778	6.43894e-06	0.00945418	1.11218e-05	0.00945898	1.22925e-05	0.00938107	1.22925e-05	0.00940547	1.28779e-05	0.00650286	0.040409	0.0064836	0.0434459
0.0105359	1.34632e-05	0.0101617	5.26822e-06	0.0106514	5.26822e-06	0.0106548	5.26822e-06	0.0106656	5.26822e-06	0.0094173	6.43894e-06	0.00950534	1.11218e-05	0.0095102	1.22925e-05	0.00943223	1.22925e-05	0.00945669	1.28779e-05	0.00654231	0.0407362	0.0065227	0.043834
0.0105923	1.40486e-05	0.0102147	5.26822e-06	0.0107065	5.26822e-06	0.0107099	5.26822e-06	0.0107208	5.26822e-06	0.00946764	6.43894e-06	0.00955755	1.11218e-05	0.00956253	1.22925e-05	0.00948438	1.22925e-05	0.00950891	1.28779e-05	0.00658264	0.041057	0.00656227	0.044232
0.0106484	1.40486e-05	0.0102692	5.26822e-06	0.0107634	5.26822e-06	0.0107668	5.26822e-06	0.0107778	5.26822e-06	0.00951997	6.43894e-06	0.00961152	1.11218e-05	0.00961656	1.22925e-05	0.00953835	1.22925e-05	0.00956288	1.28779e-05	0.00662134	0.0413673	0.00660044	0.0446166
0.0107055	1.40486e-05	0.0103251	5.26822e-06	0.0108216	5.26822e-06	0.010825	5.26822e-06	0.010836	5.26822e-06	0.00957312	6.43894e-06	0.00966713	1.11218e-05	0.00967216	1.22925e-05	0.00959384	1.22925e-05	0.00961855	1.28779e-05	0.00666108	0.0417144	0.00663995	0.0450281
0.0107641	1.40486e-05	0.0103801	5.26822e-06	0.0108789	5.26822e-06	0.0108824	5.26822e-06	0.0108932	5.26822e-06	0.00962475	6.43894e-06	0.00972046	1.11218e-05	0.00972561	1.22925e-05	0.00964717	1.22925e-05	0.00967193	1.28779e-05	0.00670118	0.0420568	0.00667952	0.0454454
0.0108214	1.40486e-05	0.0104384	5.26822e-06	0.0109399	5.26822e-06	0.0109433	5.26822e-06	0.0109539	5.26822e-06	0.00967667	6.43894e-06	0.00977384	1.11218e-05	0.00977911	1.22925e-05	0.0097005	1.22925e-05	0.00972532	1.28779e-05	0.00674011	0.0424039	0.00671815	0.0458564
0.0108808	1.40486e-05	0.0104962	5.26822e-06	0.011001	5.26822e-06	0.0110044	5.26822e-06	0.0110141	5.26822e-06	0.00972947	6.43894e-06	0.00982816	1.11218e-05	0.00983343	1.22925e-05	0.0097547	1.22925e-05	0.00977964	1.28779e-05	0.00678067	0.042737	0.00675825	0.0462474
0.0109387	1.4634e-05	0.0105538	5.26822e-06	0.0110626	5.26822e-06	0.0110661	5.26822e-06	0.0110742	5.26822e-06	0.00978128	6.43894e-06	0.00988155	1.11218e-05	0.00988687	1.22925e-05	0.00980803	1.22925e-05	0.00983308	1.28779e-05	0.00681983	0.0430636	0.00679706	0.0466612
0.0109997	1.4634e-05	0.0106128	5.26822e-06	0.0111251	5.26822e-06	0.0111285	5.26822e-06	0.0111356	5.26822e-06	0.00983566	6.43894e-06	0.00993745	1.11218e-05	0.00994289	1.22925e-05	0.00986393	1.22925e-05	0.00988898	1.28779e-05	0.00686209	0.0434383	0.00683909	0.0471055
0.0110632	1.4634e-05	0.0106718	5.26822e-06	0.0111868	5.26822e-06	0.0111903	5.26822e-06	0.011197	5.26822e-06	0.00988927	6.43894e-06	0.00999253	1.11218e-05	0.00999803	1.22925e-05	0.00991895	1.22925e-05	0.00994412	1.28779e-05	0.00690324	0.0437924	0.00688001	0.0475112
0.0111262	1.4634e-05	0.0107318	5.26822e-06	0.0112493	5.26822e-06	0.0112528	5.26822e-06	0.0112594	5.26822e-06	0.00994289	6.43894e-06	0.0100477	1.11218e-05	0.0100533	1.22925e-05	0.00997403	1.22925e-05	0.00999938	1.28779e-05	0.00694205	0.0441465	0.0069187	0.0478987
0.0111931	1.4634e-05	0.0107919	5.26822e-06	0.0113121	5.26822e-06	0.0113156	5.26822e-06	0.0113222	5.26822e-06	0.00999745	6.43894e-06	0.0101038	1.11218e-05	0.0101095	1.22925e-05	0.0100301	1.22925e-05	0.0100555	1.28779e-05	0.00698584	0.0445071	0.00696213	0.0483547
0.0112624	1.4634e-05	0.0108513	5.26822e-06	0.0113739	5.26822e-06	0.0113775	5.26822e-06	0.0113839	5.26822e-06	0.0100522	6.43894e-06	0.0101601	1.11218e-05	0.0101659	1.22925e-05	0.0100863	1.22925e-05	0.0101118	1.28779e-05	0.00702992	0.0448946	0.00700609	0.0488124
0.0113298	1.4634e-05	0.0109097	5.26822e-06	0.0114346	5.26822e-06	0.0114382	5.26822e-06	0.0114447	5.26822e-06	0.0101069	6.43894e-06	0.0102164	1.11218e-05	0.0102222	1.22925e-05	0.0101426	1.22925e-05	0.0101682	1.28779e-05	0.00707522	0.0452769	0.00705105	0.049255
0.011399	1.52193e-05	0.010969	5.26822e-06	0.0114965	5.26822e-06	0.0115	5.26822e-06	0.0115067	5.26822e-06	0.0101612	6.43894e-06	0.0102722	1.11218e-05	0.0102781	1.22925e-05	0.0101983	1.22925e-05	0.010224	1.28779e-05	0.00712018	0.0456357	0.00709577	0.0496823
0.0114667	1.58047e-05	0.011028	5.26822e-06	0.0115578	5.26822e-06	0.0115614	5.26822e-06	0.0115681	5.26822e-06	0.0102155	6.43894e-06	0.0103281	1.11218e-05	0.0103341	1.22925e-05	0.0102542	1.22925e-05	0.0102799	1.28779e-05	0.00716952	0.0460214	0.00714488	0.0501465
0.0115361	1.58047e-05	0.0110869	5.26822e-06	0.0116192	5.26822e-06	0.0116229	5.26822e-06	0.0116297	5.26822e-06	0.0102709	6.43894e-06	0.0103851	1.11218e-05	0.0103913	1.22925e-05	0.0103112	1.22925e-05	0.0103371	1.28779e-05	0.007217	0.0463808	0.00719212	0.0506142
0.0116043	1.58047e-05	0.0111457	5.26822e-06	0.0116806	5.26822e-06	0.0116844	5.26822e-06	0.0116913	5.26822e-06	0.0103268	6.43894e-06	0.0104428	1.11218e-05	0.0104491	1.22925e-05	0.0103689	1.22925e-05	0.0103948	1.28779e-05	0.00726669	0.0467414	0.00724146	0.0510953
0.0116719	1.58047e-05	0.011207	5.26822e-06	0.0117447	5.26822e-06	0.0117485	5.26822e-06	0.0117555	5.26822e-06	0.0103814	6.43894e-06	0.0104991	1.11218e-05	0.0105055	1.22925e-05	0.0104252	1.22925e-05	0.0104512	1.34632e-05	0.00731364	0.0471336	0.00728823	0.0515384
0.0117388	1.58047e-05	0.011267	5.26822e-06	0.0118074	5.26822e-06	0.0118112	5.26822e-06	0.0118183	5.26822e-06	0.0104376	6.43894e-06	0.0105571	1.11218e-05	0.0105637	1.28779e-05	0.0104833	1.28779e-05	0.0105093	1.40486e-05	0.00736252	0.0475328	0.00733676	0.0519985
0.0118082	1.58047e-05	0.0113279	5.26822e-06	0.011871	5.26822e-06	0.0118749	5.26822e-06	0.0118822	5.26822e-06	0.0104932	6.43894e-06	0.0106145	1.11218e-05	0.0106212	1.28779e-05	0.0105407	1.28779e-05	0.0105668	1.40486e-05	0.00741057	0.0479467	0.00738453	0.0524937
0.0118754	1.58047e-05	0.0113893	5.26822e-06	0.0119357	5.26822e-06	0.0119396	5.26822e-06	0.011947	5.26822e-06	0.0105501	7.0243e-06	0.0106731	1.17072e-05	0.0106801	1.34632e-05	0.0105994	1.34632e-05	0.0106257	1.4634e-05	0.00745635	0.0483453	0.00743013	0.0529948
0.0119447	1.58047e-05	0.0114524	5.26822e-06	0.0120022	5.26822e-06	0.0120062	5.26822e-06	0.0120137	5.26822e-06	0.0106063	7.0243e-06	0.0107313	1.17072e-05	0.0107384	1.34632e-05	0.0106576	1.34632e-05	0.0106839	1.4634e-05	0.00750318	0.0487551	0.00747666	0.0535041
0.0120159	1.58047e-05	0.0115176	5.26822e-06	0.0120716	5.26822e-06	0.0120756	5.26822e-06	0.0120833	5.85358e-06	0.0106631	7.0243e-06	0.0107898	1.17072e-05	0.0107971	1.34632e-05	0.0107162	1.34632e-05	0.0107426	1.4634e-05	0.00755358	0.0491467	0.00752659	0.054028
0.0120853	1.58047e-05	0.0115818	5.26822e-06	0.0121414	5.26822e-06	0.0121453	5.26822e-06	0.0121532	5.85358e-06	0.0107206	7.0243e-06	0.0108493	1.17072e-05	0.0108569	1.34632e-05	0.0107757	1.34632e-05	0.0108023	1.4634e-05	0.00760005	0.0495558	0.00757249	0.0544869
0.0121554	1.58047e-05	0.0116467	5.26822e-06	0.0122117	5.26822e-06	0.0122158	5.26822e-06	0.0122237	5.85358e-06	0.0107789	7.0243e-06	0.0109095	1.17072e-05	0.0109175	1.34632e-05	0.0108361	1.34632e-05	0.0108628	1.4634e-05	0.00765227	0.0499826	0.00762447	0.0550161
0.0122258	1.639e-05	0.0117117	5.26822e-06	0.0122825	5.26822e-06	0.0122866	5.26822e-06	0.0122946	5.85358e-06	0.0108377	7.0243e-06	0.0109704	1.28779e-05	0.0109787	1.4634e-05	0.0108973	1.4634e-05	0.010924	1.58047e-05	0.00770407	0.0503982	0.00767574	0.055554
0.0122967	1.639e-05	0.0117773	5.85358e-06	0.0123543	5.85358e-06	0.0123585	5.85358e-06	0.0123666	6.43894e-06	0.010898	7.0243e-06	0.0110329	1.28779e-05	0.0110413	1.4634e-05	0.0109597	1.4634e-05	0.0109865	1.58047e-05	0.00775523	0.0508284	0.00772649	0.0560755
0.0123678	1.69754e-05	0.0118445	5.85358e-06	0.0124263	5.85358e-06	0.0124305	5.85358e-06	0.0124387	6.43894e-06	0.0109578	7.0243e-06	0.011095	1.28779e-05	0.0111037	1.4634e-05	0.0110219	1.4634e-05	0.0110489	1.58047e-05	0.00780634	0.0512282	0.00777724	0.0566065
0.0124376	1.69754e-05	0.0119107	6.43894e-06	0.0124975	6.43894e-06	0.0125018	6.43894e-06	0.01251	7.0243e-06	0.0110218	7.0243e-06	0.0111612	1.28779e-05	0.0111702	1.52193e-05	0.0110883	1.52193e-05	0.0111152	1.639e-05	0.00785943	0.051652	0.00782975	0.0571538
0.012508	1.69754e-05	0.0119767	7.0243e-06	0.0125681	7.0243e-06	0.0125724	7.0243e-06	0.0125807	7.0243e-06	0.0110859	7.0243e-06	0.0112277	1.28779e-05	0.0112369	1.52193e-05	0.0111549	1.52193e-05	0.0111819	1.639e-05	0.00791211	0.0520904	0.00788214	0.0577186
0.0125796	1.75607e-05	0.0120452	8.19501e-06	0.012641	8.19501e-06	0.0126454	8.19501e-06	0.0126538	8.19501e-06	0.0111493	7.60966e-06	0.0112934	1.40486e-05	0.0113029	1.639e-05	0.0112207	1.639e-05	0.0112478	1.75607e-05	0.00796444	0.0525371	0.00793418	0.058242
0.0126537	1.75607e-05	0.0121126	8.19501e-06	0.0127128	8.19501e-06	0.0127172	8.19501e-06	0.0127257	8.19501e-06	0.0112117	7.60966e-06	0.0113582	1.40486e-05	0.0113678	1.639e-05	0.0112855	1.639e-05	0.0113127	1.75607e-05	0.00802023	0.0529884	0.00798943	0.0587928
0.012728	1.81461e-05	0.01218	8.19501e-06	0.012784	8.19501e-06	0.0127884	8.19501e-06	0.0127971	8.19501e-06	0.0112741	7.60966e-06	0.011423	1.40486e-05	0.0114329	1.639e-05	0.0113503	1.639e-05	0.0113776	1.75607e-05	0.00807589	0.0534227	0.00804475	0.0593594
0.0128035	1.87315e-05	0.0122475	8.78037e-06	0.0128553	8.78037e-06	0.0128598	8.78037e-06	0.0128686	8.78037e-06	0.0113367	8.19501e-06	0.0114881	1.4634e-05	0.0114981	1.69754e-05	0.0114155	1.69754e-05	0.0114428	1.81461e-05	0.00813501	0.0538699	0.00810335	0.0599559
0.01288	1.93168e-05	0.0123174	8.78037e-06	0.0129292	8.78037e-06	0.0129337	8.78037e-06	0.0129427	8.78037e-06	0.0113986	8.19501e-06	0.0115526	1.4634e-05	0.0115628	1.69754e-05	0.01148	1.69754e-05	0.0115075	1.81461e-05	0.00818799	0.054289	0.00815579	0.0604927
0.0129548	1.93168e-05	0.0123871	9.95109e-06	0.0130023	9.95109e-06	0.0130069	9.95109e-06	0.0130159	9.95109e-06	0.0114608	8.19501e-06	0.0116174	1.4634e-05	0.0116277	1.81461e-05	0.0115448	1.81461e-05	0.0115724	1.93168e-05	0.00824594	0.054762	0.00821316	0.0610833
0.0130319	1.93168e-05	0.0124595	9.95109e-06	0.0130782	9.95109e-06	0.0130828	9.95109e-06	0.013092	9.95109e-06	0.0115235	8.19501e-06	0.0116828	1.4634e-05	0.0116933	1.81461e-05	0.0116102	1.81461e-05	0.0116379	1.93168e-05	0.00830003	0.0552338	0.00826672	0.0616382
0.0131089	1.93168e-05	0.0125313	9.95109e-06	0.0131533	9.95109e-06	0.013158	9.95109e-06	0.0131673	9.95109e-06	0.0115876	8.19501e-06	0.0117495	1.4634e-05	0.0117603	1.81461e-05	0.011677	1.81461e-05	0.0117048	1.93168e-05	0.0083564	0.0557366	0.00832245	0.0622511
0.0131869	1.93168e-05	0.0126019	9.95109e-06	0.0132275	9.95109e-06	0.0132322	9.95109e-06	0.0132416	9.95109e-06	0.0116518	8.19501e-06	0.0118165	1.4634e-05	0.0118275	1.81461e-05	0.011744	1.81461e-05	0.0117719	1.93168e-05	0.00841446	0.0561879	0.00837987	0.062844
0.0132658	1.99022e-05	0.0126724	1.05364e-05	0.0133016	1.05364e-05	0.0133062	1.05364e-05	0.0133158	1.05364e-05	0.0117161	8.19501e-06	0.0118837	1.4634e-05	0.0118949	1.81461e-05	0.0118114	1.81461e-05	0.0118392	1.93168e-05	0.00846908	0.0566439	0.00843396	0.0634347
0.013346	1.99022e-05	0.0127432	1.05364e-05	0.0133759	1.05364e-05	0.0133806	1.05364e-05	0.0133903	1.05364e-05	0.0117813	9.36573e-06	0.0119517	1.639e-05	0.0119631	1.99022e-05	0.0118794	1.99022e-05	0.0119074	2.10729e-05	0.00852949	0.0571421	0.00849378	0.0640534
0.0134265	2.10729e-05	0.012814	1.05364e-05	0.0134501	1.05364e-05	0.0134549	1.05364e-05	0.0134646	1.05364e-05	0.0118458	9.36573e-06	0.0120191	1.69754e-05	0.0120307	2.04875e-05	0.0119468	2.04875e-05	0.0119748	2.16582e-05	0.00858679	0.0576718	0.0085505	0.0646528
0.013508	2.10729e-05	0.0128853	1.11218e-05	0.0135251	1.11218e-05	0.0135299	1.11218e-05	0.0135399	1.11218e-05	0.0119116	9.36573e-06	0.0120879	1.75607e-05	0.0120996	2.16582e-05	0.0120155	2.16582e-05	0.0120437	2.2829e-05	0.00864404	0.0581454	0.00860734	0.0652949
0.0135902	2.10729e-05	0.0129583	1.11218e-05	0.0136013	1.11218e-05	0.0136061	1.11218e-05	0.0136161	1.11218e-05	0.0119785	9.36573e-06	0.0121577	1.81461e-05	0.0121697	2.22436e-05	0.0120854	2.22436e-05	0.0121137	2.34143e-05	0.00869883	0.058657	0.00866154	0.0659265
0.0136732	2.16582e-05	0.0130303	1.17072e-05	0.0136763	1.17072e-05	0.0136811	1.17072e-05	0.0136914	1.17072e-05	0.0120462	9.95109e-06	0.0122284	1.87315e-05	0.0122407	2.2829e-05	0.0121562	2.2829e-05	0.0121845	2.39997e-05	0.00875731	0.0591698	0.00871955	0.0665394
0.0137552	2.16582e-05	0.0131035	1.22925e-05	0.0137526	1.22925e-05	0.0137575	1.22925e-05	0.0137678	1.22925e-05	0.0121159	9.95109e-06	0.0123014	1.87315e-05	0.0123139	2.2829e-05	0.0122293	2.2829e-05	0.0122576	2.39997e-05	0.00881485	0.0596778	0.00877627	0.067195
0.0138389	2.16582e-05	0.0131777	1.28779e-05	0.0138301	1.28779e-05	0.013835	1.28779e-05	0.0138455	1.28779e-05	0.0121854	9.95109e-06	0.0123741	1.87315e-05	0.0123868	2.2829e-05	0.0123021	2.2829e-05	0.0123304	2.39997e-05	0.00887409	0.0601695	0.0088351	0.0678547
0.0139233	2.16582e-05	0.0132513	1.28779e-05	0.0139069	1.28779e-05	0.0139118	1.28779e-05	0.0139224	1.28779e-05	0.0122569	9.95109e-06	0.0124488	1.87315e-05	0.0124618	2.2829e-05	0.0123769	2.2829e-05	0.0124053	2.39997e-05	0.00893163	0.0606571	0.00889247	0.0684892
0.0140076	2.16582e-05	0.0133255	1.28779e-05	0.0139842	1.28779e-05	0.0139891	1.28779e-05	0.0139998	1.28779e-05	0.0123283	9.95109e-06	0.0125234	1.87315e-05	0.0125367	2.2829e-05	0.0124516	2.2829e-05	0.0124801	2.39997e-05	0.00898829	0.0611781	0.00894855	0.0692057
0.0140922	2.22436e-05	0.0134016	1.28779e-05	0.0140635	1.28779e-05	0.0140684	1.28779e-05	0.0140793	1.28779e-05	0.0124022	9.95109e-06	0.0126008	1.87315e-05	0.0126143	2.2829e-05	0.0125291	2.2829e-05	0.0125576	2.39997e-05	0.00905127	0.0617623	0.00901083	0.0698853
0.0141773	2.22436e-05	0.0134782	1.28779e-05	0.0141435	1.28779e-05	0.0141484	1.28779e-05	0.0141594	1.28779e-05	0.0124781	9.95109e-06	0.01268	1.87315e-05	0.0126939	2.2829e-05	0.0126084	2.2829e-05	0.012637	2.39997e-05	0.0091094	0.0623084	0.00906843	0.070555
0.0142639	2.34143e-05	0.0135554	1.28779e-05	0.0142244	1.28779e-05	0.0142294	1.28779e-05	0.0142404	1.28779e-05	0.012552	9.95109e-06	0.0127575	1.87315e-05	0.0127716	2.2829e-05	0.0126859	2.2829e-05	0.0127146	2.39997e-05	0.0091684	0.0628429	0.00912684	0.0712416
0.0143518	2.34143e-05	0.0136326	1.28779e-05	0.0143055	1.28779e-05	0.0143106	1.28779e-05	0.0143217	1.28779e-05	0.0126263	1.05364e-05	0.0128354	1.99022e-05	0.0128498	2.39997e-05	0.0127639	2.39997e-05	0.0127926	2.51704e-05	0.00922788	0.0633633	0.00918573	0.071927
0.0144398	2.4585e-05	0.0137094	1.28779e-05	0.0143863	1.28779e-05	0.0143913	1.28779e-05	0.0144026	1.28779e-05	0.0127017	1.05364e-05	0.0129145	1.99022e-05	0.0129292	2.39997e-05	0.012843	2.39997e-05	0.0128716	2.51704e-05	0.00929215	0.0639076	0.00924942	0.0726148
0.0145295	2.4585e-05	0.013786	1.28779e-05	0.0144674	1.28779e-05	0.0144725	1.28779e-05	0.0144839	1.28779e-05	0.0127785	1.05364e-05	0.0129949	1.99022e-05	0.0130099	2.39997e-05	0.0129236	2.39997e-05	0.0129522	2.51704e-05	0.00935432	0.0644514	0.00931106	0.0733196
0.0146191	2.57558e-05	0.0138643	1.28779e-05	0.01455	1.28779e-05	0.0145551	1.28779e-05	0.0145667	1.28779e-05	0.0128532	1.05364e-05	0.0130733	1.99022e-05	0.0130887	2.4585e-05	0.0130022	2.4585e-05	0.0130308	2.57558e-05	0.00941876	0.0650321	0.00937492	0.0740513
0.0147083	2.57558e-05	0.0139431	1.28779e-05	0.0146337	1.28779e-05	0.0146388	1.28779e-05	0.0146506	1.28779e-05	0.0129272	1.05364e-05	0.0131513	1.99022e-05	0.013167	2.4585e-05	0.0130803	2.4585e-05	0.0131089	2.57558e-05	0.00948345	0.0655964	0.00943896	0.0747871
0.0147986	2.75118e-05	0.0140227	1.28779e-05	0.0147181	1.28779e-05	0.0147233	1.28779e-05	0.0147353	1.28779e-05	0.0130004	1.11218e-05	0.0132283	2.04875e-05	0.0132443	2.51704e-05	0.0131574	2.51704e-05	0.013186	2.63411e-05	0.00954561	0.0661408	0.0095006	0.0754872
0.0148899	2.86825e-05	0.0141027	1.28779e-05	0.0148029	1.28779e-05	0.0148082	1.28779e-05	0.0148204	1.28779e-05	0.013074	1.11218e-05	0.0133057	2.04875e-05	0.013322	2.51704e-05	0.013235	2.57558e-05	0.0132636	2.69265e-05	0.00961064	0.0667279	0.0095651	0.0762388
0.0149814	2.86825e-05	0.0141846	1.28779e-05	0.0148894	1.28779e-05	0.0148946	1.28779e-05	0.0149069	1.28779e-05	0.0131511	1.17072e-05	0.0133868	2.10729e-05	0.0134036	2.57558e-05	0.0133164	2.63411e-05	0.013345	2.80972e-05	0.00967691	0.0673449	0.00963084	0.0769998
0.015075	3.04386e-05	0.0142665	1.28779e-05	0.0149757	1.28779e-05	0.014981	1.28779e-05	0.0149935	1.28779e-05	0.0132275	1.17072e-05	0.0134674	2.10729e-05	0.0134845	2.63411e-05	0.0133971	2.69265e-05	0.0134258	2.86825e-05	0.00974182	0.0679097	0.00969499	0.0777397
0.0151692	3.04386e-05	0.014349	1.28779e-05	0.0150627	1.28779e-05	0.0150681	1.28779e-05	0.0150808	1.28779e-05	0.0133078	1.17072e-05	0.0135519	2.10729e-05	0.0135695	2.69265e-05	0.0134819	2.75118e-05	0.0135105	2.92679e-05	0.00980879	0.0685203	0.00976155	0.0785193
0.0152625	3.16093e-05	0.0144319	1.28779e-05	0.0151499	1.28779e-05	0.0151553	1.28779e-05	0.0151682	1.28779e-05	0.0133901	1.22925e-05	0.0136385	2.16582e-05	0.0136563	2.75118e-05	0.0135684	2.80972e-05	0.0135972	2.98533e-05	0.00987558	0.069091	0.00982769	0.0793348
0.0153573	3.27801e-05	0.0145156	1.28779e-05	0.0152381	1.28779e-05	0.0152436	1.28779e-05	0.0152566	1.28779e-05	0.0134732	1.34632e-05	0.013726	2.2829e-05	0.0137443	2.86825e-05	0.0136561	2.92679e-05	0.0136849	3.1024e-05	0.00994207	0.0697068	0.00989331	0.0801144
0.0154536	3.27801e-05	0.0145993	1.28779e-05	0.0153258	1.28779e-05	0.0153313	1.28779e-05	0.0153445	1.28779e-05	0.0135551	1.40486e-05	0.0138122	2.34143e-05	0.0138308	2.98533e-05	0.0137425	3.04386e-05	0.0137714	3.21947e-05	0.0100131	0.0703314	0.00996373	0.0809468
0.0155525	3.27801e-05	0.0146868	1.28779e-05	0.0154179	1.28779e-05	0.0154235	1.28779e-05	0.0154369	1.28779e-05	0.0136391	1.4634e-05	0.0139006	2.39997e-05	0.0139196	3.04386e-05	0.013831	3.1024e-05	0.0138601	3.33654e-05	0.0100822	0.0709495	0.010032	0.0817441
0.0156502	3.27801e-05	0.0147744	1.34632e-05	0.0155102	1.34632e-05	0.0155159	1.34632e-05	0.0155293	1.34632e-05	0.0137241	1.4634e-05	0.0139902	2.39997e-05	0.0140097	3.04386e-05	0.0139209	3.1024e-05	0.01395	3.33654e-05	0.0101493	0.0715969	0.0100987	0.0825074
0.0157505	3.27801e-05	0.0148632	1.34632e-05	0.0156037	1.34632e-05	0.0156094	1.34632e-05	0.015623	1.34632e-05	0.0138123	1.52193e-05	0.0140831	2.4585e-05	0.014103	3.1024e-05	0.014014	3.16093e-05	0.0140433	3.39508e-05	0.0102222	0.072266	0.0101707	0.0833567
0.0158505	3.33654e-05	0.0149517	1.40486e-05	0.015697	1.40486e-05	0.0157028	1.40486e-05	0.0157166	1.40486e-05	0.0138956	1.58047e-05	0.0141713	2.51704e-05	0.0141917	3.16093e-05	0.0141024	3.21947e-05	0.0141318	3.45361e-05	0.0102945	0.0729257	0.0102424	0.0842049
0.0159514	3.39508e-05	0.0150421	1.40486e-05	0.0157923	1.40486e-05	0.0157981	1.40486e-05	0.0158121	1.40486e-05	0.0139804	1.58047e-05	0.0142611	2.57558e-05	0.0142819	3.21947e-05	0.0141924	3.27801e-05	0.0142219	3.51215e-05	0.0103636	0.0735678	0.0103111	0.0850332
0.0160519	3.51215e-05	0.0151327	1.40486e-05	0.0158872	1.40486e-05	0.0158931	1.40486e-05	0.0159073	1.40486e-05	0.0140664	1.639e-05	0.014352	2.63411e-05	0.0143733	3.27801e-05	0.0142836	3.33654e-05	0.0143132	3.57068e-05	0.0104361	0.0742386	0.0103827	0.0859481
0.0161541	3.68776e-05	0.015223	1.52193e-05	0.0159825	1.52193e-05	0.0159884	1.52193e-05	0.0160028	1.52193e-05	0.0141533	1.639e-05	0.0144444	2.63411e-05	0.0144661	3.33654e-05	0.0143762	3.39508e-05	0.014406	3.62922e-05	0.0105069	0.0749159	0.010453	0.0868109
0.0162592	3.80483e-05	0.015315	1.52193e-05	0.0160794	1.52193e-05	0.0160855	1.52193e-05	0.0160999	1.52193e-05	0.0142387	1.639e-05	0.014535	2.69265e-05	0.0145572	3.39508e-05	0.014467	3.45361e-05	0.014497	3.68776e-05	0.0105864	0.0756049	0.0105321	0.0877633
0.0163636	3.80483e-05	0.0154077	1.52193e-05	0.0161774	1.52193e-05	0.0161835	1.52193e-05	0.0161981	1.52193e-05	0.0143245	1.75607e-05	0.0146262	2.86825e-05	0.014649	3.57068e-05	0.0145586	3.62922e-05	0.0145887	3.86336e-05	0.010657	0.0762201	0.010602	0.0886121
0.0164697	3.80483e-05	0.0155007	1.58047e-05	0.0162756	1.58047e-05	0.0162818	1.58047e-05	0.0162965	1.58047e-05	0.0144122	1.75607e-05	0.0147192	2.86825e-05	0.0147425	3.62922e-05	0.0146519	3.68776e-05	0.0146821	3.9219e-05	0.0107291	0.0769073	0.0106734	0.0894995
0.0165791	3.9219e-05	0.0155969	1.58047e-05	0.0163768	1.58047e-05	0.0163831	1.58047e-05	0.016398	1.58047e-05	0.0144984	1.75607e-05	0.0148113	2.86825e-05	0.0148351	3.74629e-05	0.0147444	3.80483e-05	0.0147747	4.03897e-05	0.0108024	0.0775939	0.0107461	0.0904794
0.0166888	3.9219e-05	0.0156904	1.639e-05	0.016476	1.639e-05	0.0164823	1.639e-05	0.0164975	1.639e-05	0.0145864	1.75607e-05	0.0149051	2.98533e-05	0.0149294	3.86336e-05	0.0148385	3.98043e-05	0.014869	4.21458e-05	0.0108795	0.0783233	0.0108228	0.0913902
0.0167987	3.98043e-05	0.0157864	1.69754e-05	0.0165779	1.69754e-05	0.0165843	1.69754e-05	0.0165997	1.69754e-05	0.0146745	1.75607e-05	0.0149989	3.1024e-05	0.0150238	3.9219e-05	0.0149327	4.03897e-05	0.0149633	4.27311e-05	0.0109515	0.0790427	0.0108945	0.0922735
0.0169093	3.98043e-05	0.015884	1.81461e-05	0.0166807	1.81461e-05	0.0166872	1.81461e-05	0.0167028	1.81461e-05	0.0147637	1.75607e-05	0.0150943	3.16093e-05	0.0151198	3.98043e-05	0.0150285	4.09751e-05	0.0150592	4.33165e-05	0.0110253	0.0797422	0.0109679	0.0932206
0.0170215	4.03897e-05	0.0159816	1.81461e-05	0.0167847	1.81461e-05	0.0167913	1.81461e-05	0.016807	1.81461e-05	0.0148522	1.81461e-05	0.0151891	3.21947e-05	0.0152152	4.03897e-05	0.0151237	4.15604e-05	0.0151546	4.39019e-05	0.0110971	0.0804136	0.0110394	0.0941513
0.0171359	4.03897e-05	0.0160806	1.81461e-05	0.0168895	1.81461e-05	0.0168961	1.81461e-05	0.0169121	1.81461e-05	0.014941	1.81461e-05	0.0152842	3.33654e-05	0.015311	4.21458e-05	0.0152193	4.33165e-05	0.0152503	4.56579e-05	0.011176	0.0811722	0.0111178	0.095171
0.017251	4.33165e-05	0.0161809	1.81461e-05	0.0169957	1.81461e-05	0.0170024	1.81461e-05	0.0170186	1.81461e-05	0.0150323	1.87315e-05	0.015382	3.45361e-05	0.0154096	4.33165e-05	0.0153177	4.44872e-05	0.0153489	4.68286e-05	0.0112557	0.0819209	0.0111972	0.0961462
0.0173658	4.44872e-05	0.0162809	1.81461e-05	0.0171017	1.81461e-05	0.0171086	1.81461e-05	0.017125	1.81461e-05	0.0151242	1.93168e-05	0.0154806	3.51215e-05	0.0155087	4.39019e-05	0.0154167	4.50726e-05	0.015448	4.79994e-05	0.0113348	0.0826619	0.0112757	0.0972286
0.0174832	4.56579e-05	0.0163811	1.81461e-05	0.0172084	1.81461e-05	0.0172153	1.81461e-05	0.0172318	1.81461e-05	0.0152129	1.93168e-05	0.0155763	3.62922e-05	0.0156052	4.50726e-05	0.015513	4.62433e-05	0.0155444	4.91701e-05	0.0114103	0.0833673	0.0113511	0.0981599
0.0176012	4.7414e-05	0.0164835	1.87315e-05	0.0173173	1.87315e-05	0.0173242	1.87315e-05	0.017341	1.87315e-05	0.0153027	1.99022e-05	0.0156728	3.74629e-05	0.0157025	4.62433e-05	0.0156101	4.7414e-05	0.0156416	5.03408e-05	0.0114927	0.0841394	0.0114334	0.0992469
0.0177222	4.91701e-05	0.0165864	1.87315e-05	0.0174274	1.87315e-05	0.0174345	1.87315e-05	0.0174515	1.87315e-05	0.0153927	1.99022e-05	0.0157696	3.74629e-05	0.0158	4.68286e-05	0.0157074	4.79994e-05	0.0157391	5.09262e-05	0.0115722	0.0848699	0.0115128	0.100269
0.0178397	4.97554e-05	0.0166902	1.93168e-05	0.0175376	1.93168e-05	0.0175447	1.93168e-05	0.0175619	1.93168e-05	0.0154853	2.04875e-05	0.0158692	3.86336e-05	0.0159004	4.79994e-05	0.0158075	4.91701e-05	0.0158394	5.20969e-05	0.0116547	0.0856285	0.011595	0.101334
0.0179619	5.03408e-05	0.0167958	1.93168e-05	0.0176503	1.93168e-05	0.0176575	1.93168e-05	0.017675	1.93168e-05	0.0155783	2.04875e-05	0.0159693	3.86336e-05	0.0160013	4.85847e-05	0.0159082	4.97554e-05	0.0159403	5.26822e-05	0.0117388	0.0864381	0.0116788	0.102446
0.0180836	5.15115e-05	0.016902	1.93168e-05	0.0177639	1.93168e-05	0.0177712	1.93168e-05	0.0177889	1.93168e-05	0.0156731	2.04875e-05	0.0160711	3.9219e-05	0.016104	4.91701e-05	0.0160107	5.03408e-05	0.0160429	5.32676e-05	0.0118208	0.0872623	0.0117607	0.103518
0.0182045	5.26822e-05	0.0170094	1.93168e-05	0.0178785	1.93168e-05	0.0178858	1.93168e-05	0.0179038	1.93168e-05	0.0157668	2.10729e-05	0.0161722	3.98043e-05	0.0162059	5.03408e-05	0.0161123	5.15115e-05	0.0161447	5.44383e-05	0.0119069	0.0881087	0.0118467	0.104666
0.0183286	5.38529e-05	0.0171179	1.93168e-05	0.0179944	1.93168e-05	0.0180018	1.93168e-05	0.01802	1.93168e-05	0.0158623	2.10729e-05	0.016275	3.98043e-05	0.0163095	5.03408e-05	0.0162156	5.15115e-05	0.0162483	5.44383e-05	0.0119879	0.088886	0.0119273	0.105697
0.0184515	5.5609e-05	0.0172303	1.93168e-05	0.0181153	1.93168e-05	0.0181229	1.93168e-05	0.0181413	1.93168e-05	0.0159584	2.10729e-05	0.0163788	4.03897e-05	0.0164141	5.15115e-05	0.0163201	5.26822e-05	0.016353	5.5609e-05	0.0120727	0.0897243	0.0120119	0.106782
0.0185759	5.67797e-05	0.0173413	1.93168e-05	0.0182351	1.93168e-05	0.0182428	1.93168e-05	0.0182614	1.93168e-05	0.0160559	2.10729e-05	0.016484	4.09751e-05	0.0165202	5.26822e-05	0.0164258	5.38529e-05	0.0164589	5.67797e-05	0.0121599	0.0905373	0.012099	0.107905
0.0187019	5.67797e-05	0.017458	1.93168e-05	0.0183622	1.93168e-05	0.01837	1.93168e-05	0.0183887	1.93168e-05	0.0161545	2.10729e-05	0.0165907	4.21458e-05	0.0166277	5.38529e-05	0.0165331	5.50237e-05	0.0165665	5.79505e-05	0.0122545	0.0913832	0.0121935	0.109095
0.0188294	5.73651e-05	0.0175725	1.93168e-05	0.0184886	1.93168e-05	0.0184965	1.93168e-05	0.0185155	1.93168e-05	0.0162539	2.22436e-05	0.0166984	4.39019e-05	0.0167363	5.5609e-05	0.0166415	5.67797e-05	0.0166749	5.97065e-05	0.0123486	0.0922366	0.0122876	0.110286
0.0189576	6.02919e-05	0.0176892	1.93168e-05	0.0186164	1.93168e-05	0.0186244	1.93168e-05	0.0186436	1.93168e-05	0.0163531	2.22436e-05	0.0168063	4.39019e-05	0.0168451	5.5609e-05	0.0167501	5.67797e-05	0.0167837	5.97065e-05	0.0124407	0.0931433	0.0123796	0.111429
0.0190848	6.02919e-05	0.0178086	1.93168e-05	0.0187469	1.93168e-05	0.018755	1.93168e-05	0.0187744	1.93168e-05	0.0164539	2.22436e-05	0.0169156	4.44872e-05	0.0169552	5.67797e-05	0.01686	5.79505e-05	0.0168938	6.08772e-05	0.012534	0.0940214	0.0124729	0.112594
0.0192149	6.02919e-05	0.0179286	1.99022e-05	0.018879	1.99022e-05	0.0188872	1.99022e-05	0.0189067	1.99022e-05	0.0165557	2.22436e-05	0.0170263	4.68286e-05	0.0170669	5.97065e-05	0.0169715	6.08772e-05	0.0170054	6.3804e-05	0.0126292	0.0949439	0.012568	0.113842
0.0193482	6.14626e-05	0.0180474	2.04875e-05	0.0190097	2.04875e-05	0.019018	2.04875e-05	0.0190378	2.04875e-05	0.016658	2.2829e-05	0.0171378	4.79994e-05	0.0171795	6.14626e-05	0.0170839	6.26333e-05	0.017118	6.55601e-05	0.012728	0.095829	0.0126666	0.115084
0.0194817	6.2048e-05	0.018169	2.22436e-05	0.0191421	2.22436e-05	0.0191506	2.22436e-05	0.0191705	2.22436e-05	0.0167613	2.2829e-05	0.0172502	4.79994e-05	0.017293	6.14626e-05	0.0171971	6.26333e-05	0.0172315	6.55601e-05	0.0128247	0.0967626	0.0127631	0.116369
0.0196158	6.3804e-05	0.0182905	2.2829e-05	0.0192736	2.2829e-05	0.0192823	2.2829e-05	0.0193025	2.2829e-05	0.0168661	2.34143e-05	0.0173643	4.85847e-05	0.0174082	6.2048e-05	0.0173121	6.32187e-05	0.0173467	6.61455e-05	0.0129261	0.0977642	0.0128645	0.117667
0.019752	6.55601e-05	0.0184151	2.39997e-05	0.0194088	2.34143e-05	0.0194175	2.39997e-05	0.0194379	2.34143e-05	0.0169731	2.4585e-05	0.0174808	4.97554e-05	0.0175261	6.3804e-05	0.0174299	6.49747e-05	0.0174646	6.79015e-05	0.013025	0.0986826	0.0129635	0.118917
0.0198904	6.55601e-05	0.0185397	2.39997e-05	0.0195441	2.34143e-05	0.0195529	2.39997e-05	0.0195735	2.34143e-05	0.0170826	2.69265e-05	0.0176002	5.32676e-05	0.0176466	6.73162e-05	0.0175503	6.84869e-05	0.0175852	7.14137e-05	0.0131179	0.0995501	0.0130565	0.120176
0.0200304	6.67308e-05	0.0186645	2.39997e-05	0.01968	2.34143e-05	0.019689	2.39997e-05	0.0197098	2.34143e-05	0.0171909	2.80972e-05	0.0177187	5.50237e-05	0.0177663	6.96576e-05	0.0176697	7.08283e-05	0.0177049	7.37551e-05	0.0132196	0.100547	0.0131584	0.121561
0.0201723	6.90723e-05	0.0187944	2.4585e-05	0.0198213	2.39997e-05	0.0198304	2.4585e-05	0.0198514	2.39997e-05	0.0173008	2.86825e-05	0.0178389	5.61944e-05	0.0178877	7.08283e-05	0.017791	7.1999e-05	0.0178263	7.49258e-05	0.0133232	0.101572	0.0132623	0.122953
0.0203166	7.14137e-05	0.0189215	2.4585e-05	0.0199588	2.39997e-05	0.0199681	2.4585e-05	0.0199893	2.39997e-05	0.0174125	2.98533e-05	0.017961	5.73651e-05	0.018011	7.25844e-05	0.0179142	7.37551e-05	0.0179497	7.66819e-05	0.0134259	0.102534	0.0133651	0.124308
0.0204608	7.31698e-05	0.0190477	2.57558e-05	0.0200948	2.51704e-05	0.0201042	2.57558e-05	0.0201256	2.57558e-05	0.0175239	3.04386e-05	0.018083	5.79505e-05	0.0181342	7.37551e-05	0.0180372	7.49258e-05	0.018073	7.78526e-05	0.0135331	0.103508	0.0134728	0.125697
0.0206069	7.72673e-05	0.0191765	2.69265e-05	0.0202336	2.69265e-05	0.0202432	2.69265e-05	0.0202649	2.75118e-05	0.0176355	3.04386e-05	0.0182054	5.91212e-05	0.0182579	7.60966e-05	0.0181607	7.78526e-05	0.0181967	8.07794e-05	0.0136388	0.10446	0.0135789	0.127039
0.0207545	7.8438e-05	0.0193066	2.80972e-05	0.020373	2.80972e-05	0.0203827	2.80972e-05	0.0204048	2.86825e-05	0.0177486	3.1024e-05	0.0183294	6.08772e-05	0.0183832	7.78526e-05	0.0182859	7.96087e-05	0.018322	8.25355e-05	0.0137469	0.105469	0.013687	0.12847
0.0209055	8.07794e-05	0.0194376	2.92679e-05	0.0205139	2.92679e-05	0.0205237	2.92679e-05	0.020546	2.98533e-05	0.0178638	3.33654e-05	0.0184561	6.3804e-05	0.0185114	8.07794e-05	0.0184138	8.25355e-05	0.0184503	8.54623e-05	0.0138543	0.106465	0.0137945	0.129869
0.0210603	8.07794e-05	0.0195711	2.98533e-05	0.020657	2.98533e-05	0.020667	2.98533e-05	0.0206895	3.04386e-05	0.0179814	3.33654e-05	0.0185852	6.3804e-05	0.0186418	8.07794e-05	0.0185441	8.25355e-05	0.0185807	8.54623e-05	0.0139682	0.107536	0.0139088	0.131401
0.0212164	8.13648e-05	0.0197052	3.04386e-05	0.0208017	3.04386e-05	0.0208119	3.04386e-05	0.0208346	3.1024e-05	0.0180987	3.39508e-05	0.0187144	6.43894e-05	0.0187724	8.13648e-05	0.0186744	8.31208e-05	0.0187113	8.60476e-05	0.014085	0.108618	0.0140258	0.132916
0.0213742	8.19501e-05	0.0198403	3.21947e-05	0.0209472	3.21947e-05	0.0209575	3.21947e-05	0.0209805	3.21947e-05	0.0182151	3.45361e-05	0.0188424	6.67308e-05	0.0189019	8.42916e-05	0.0188038	8.60476e-05	0.0188409	8.89744e-05	0.0142045	0.109766	0.0141458	0.134505
0.0215277	8.37062e-05	0.0199767	3.27801e-05	0.0210947	3.27801e-05	0.0211052	3.27801e-05	0.0211285	3.27801e-05	0.0183352	3.45361e-05	0.0189749	6.79015e-05	0.0190358	8.54623e-05	0.0189376	8.72184e-05	0.0189749	9.01451e-05	0.014311	0.11085	0.0142529	0.135922
0.0216847	8.54623e-05	0.0201116	3.33654e-05	0.0212404	3.33654e-05	0.0212512	3.33654e-05	0.0212747	3.33654e-05	0.0184527	3.51215e-05	0.0191048	6.96576e-05	0.0191674	8.6633e-05	0.019069	8.83891e-05	0.0191066	9.19012e-05	0.0144211	0.111914	0.0143636	0.13746
0.0218412	8.78037e-05	0.0202492	3.51215e-05	0.0213885	3.51215e-05	0.0213995	3.51215e-05	0.0214233	3.51215e-05	0.0185724	3.51215e-05	0.0192374	7.0243e-05	0.0193015	8.72184e-05	0.0192028	8.89744e-05	0.0192407	9.24866e-05	0.014533	0.112996	0.0144764	0.139064
0.0219986	8.95598e-05	0.0203883	3.51215e-05	0.0215382	3.51215e-05	0.0215494	3.51215e-05	0.0215734	3.51215e-05	0.0186927	3.51215e-05	0.0193704	7.0243e-05	0.0194363	8.78037e-05	0.0193374	8.89744e-05	0.0193755	9.30719e-05	0.0146455	0.114093	0.0145895	0.140605
0.0221576	9.01451e-05	0.0205304	3.51215e-05	0.0216915	3.51215e-05	0.021703	3.51215e-05	0.0217272	3.51215e-05	0.018816	3.57068e-05	0.0195072	7.25844e-05	0.0195748	9.07305e-05	0.0194757	9.19012e-05	0.0195141	9.59987e-05	0.0147621	0.115217	0.014707	0.142245
0.0223201	9.07305e-05	0.0206728	3.57068e-05	0.0218444	3.57068e-05	0.0218561	3.57068e-05	0.0218805	3.57068e-05	0.0189391	3.68776e-05	0.0196436	7.37551e-05	0.0197133	9.19012e-05	0.0196139	9.30719e-05	0.0196525	9.71694e-05	0.0148794	0.116352	0.0148249	0.143859
0.022483	9.30719e-05	0.0208169	3.68776e-05	0.0219999	3.68776e-05	0.0220117	3.68776e-05	0.0220366	3.68776e-05	0.0190643	3.80483e-05	0.0197824	7.55112e-05	0.0198541	9.4828e-05	0.0197545	9.59987e-05	0.0197934	0.000100096	0.0149992	0.117444	0.0149456	0.145613
0.0226457	9.36573e-05	0.0209598	3.68776e-05	0.0221542	3.68776e-05	0.0221663	3.68776e-05	0.0221914	3.68776e-05	0.0191917	3.86336e-05	0.0199237	7.66819e-05	0.0199974	9.77548e-05	0.0198974	9.89255e-05	0.0199366	0.000103023	0.0151104	0.118606	0.0150575	0.147277
0.0228091	9.59987e-05	0.0211049	3.68776e-05	0.0223102	3.68776e-05	0.0223225	3.68776e-05	0.022348	3.68776e-05	0.019321	3.86336e-05	0.0200674	7.66819e-05	0.020143	9.83402e-05	0.0200428	9.95109e-05	0.0200823	0.000103608	0.0152294	0.119836	0.0151774	0.149052
0.0229741	9.65841e-05	0.0212532	3.68776e-05	0.0224696	3.68776e-05	0.0224822	3.68776e-05	0.022508	3.68776e-05	0.0194506	3.98043e-05	0.0202112	7.78526e-05	0.0202889	0.000100096	0.0201884	0.000101267	0.0202281	0.00010595	0.0153527	0.121067	0.0153013	0.150831
0.0231423	9.71694e-05	0.021404	3.68776e-05	0.0226318	3.68776e-05	0.0226446	3.68776e-05	0.0226707	3.68776e-05	0.0195827	3.98043e-05	0.0203579	7.8438e-05	0.0204377	0.000102438	0.0203369	0.000103608	0.0203769	0.000108291	0.0154696	0.122277	0.0154193	0.15255
0.0233076	9.95109e-05	0.0215554	3.74629e-05	0.0227943	3.74629e-05	0.0228072	3.74629e-05	0.0228338	3.74629e-05	0.0197172	3.98043e-05	0.0205074	7.8438e-05	0.0205893	0.000103023	0.0204881	0.000104194	0.0205285	0.000108877	0.0155925	0.123547	0.0155434	0.154367
0.0234753	0.000102438	0.02171	3.74629e-05	0.0229606	3.74629e-05	0.0229738	3.74629e-05	0.0230007	3.74629e-05	0.0198527	3.98043e-05	0.0206578	7.90233e-05	0.0207419	0.000103608	0.0206404	0.000104779	0.0206811	0.000110047	0.0157113	0.124815	0.0156631	0.156128
0.0236441	0.000104194	0.0218642	3.74629e-05	0.0231262	3.74629e-05	0.0231396	3.74629e-05	0.0231668	3.74629e-05	0.0199943	3.98043e-05	0.0208143	7.90233e-05	0.0209007	0.000105364	0.0207989	0.000106535	0.0208397	0.000111803	0.0158398	0.126165	0.015793	0.158065
0.0238175	0.00010595	0.0220208	3.74629e-05	0.0232948	3.74629e-05	0.0233085	3.74629e-05	0.0233361	3.74629e-05	0.0201356	3.98043e-05	0.0209714	7.90233e-05	0.0210601	0.00010595	0.020958	0.000107121	0.0209992	0.000112389	0.0159594	0.127462	0.0159138	0.15996
0.0239908	0.000108877	0.0221786	3.86336e-05	0.0234647	3.86336e-05	0.0234787	3.86336e-05	0.0235067	3.86336e-05	0.0202791	4.03897e-05	0.0211304	7.96087e-05	0.0212214	0.000106535	0.021119	0.000107706	0.0211605	0.000112974	0.0160858	0.128766	0.0160415	0.161787
0.0241645	0.000110633	0.022336	3.86336e-05	0.0236343	3.86336e-05	0.0236486	3.86336e-05	0.023677	3.86336e-05	0.0204204	4.09751e-05	0.0212875	8.07794e-05	0.0213809	0.000107706	0.0212784	0.000108877	0.0213201	0.00011473	0.0162138	0.130074	0.0161711	0.163699
0.024337	0.000112974	0.0224965	3.86336e-05	0.0238071	3.86336e-05	0.0238216	3.86336e-05	0.0238504	3.86336e-05	0.0205633	4.21458e-05	0.0214468	8.25355e-05	0.0215428	0.000110047	0.0214399	0.000111218	0.0214821	0.000117072	0.0163458	0.131449	0.0163049	0.165676
0.0245124	0.00011473	0.022656	3.98043e-05	0.0239806	3.98043e-05	0.0239953	3.98043e-05	0.0240244	3.98043e-05	0.0207082	4.33165e-05	0.0216083	8.48769e-05	0.0217071	0.000113559	0.0216039	0.00011473	0.0216464	0.000120584	0.0164755	0.13283	0.0164363	0.167642
0.0246881	0.000115316	0.0228172	4.09751e-05	0.0241548	4.09751e-05	0.0241697	4.09751e-05	0.0241991	4.09751e-05	0.0208565	4.39019e-05	0.0217738	8.54623e-05	0.0218754	0.000115316	0.021772	0.000116486	0.0218148	0.00012234	0.0166022	0.134155	0.0165643	0.169636
0.0248673	0.000118242	0.0229805	4.21458e-05	0.0243312	4.21458e-05	0.0243465	4.21458e-05	0.0243763	4.21458e-05	0.0210057	4.44872e-05	0.0219401	8.72184e-05	0.0220445	0.000117657	0.0219409	0.000118828	0.0219841	0.000125852	0.0167396	0.135652	0.0167031	0.171684
0.0250533	0.000120584	0.0231443	4.33165e-05	0.024509	4.33165e-05	0.0245244	4.33165e-05	0.0245546	4.33165e-05	0.0211572	4.56579e-05	0.0221087	8.83891e-05	0.022216	0.000119413	0.0221121	0.000120584	0.0221556	0.000127608	0.0168734	0.137065	0.0168384	0.173791
0.0252412	0.000123511	0.0233085	4.39019e-05	0.0246874	4.39019e-05	0.024703	4.39019e-05	0.0247336	4.39019e-05	0.0213083	4.68286e-05	0.0222776	9.01451e-05	0.0223877	0.000121754	0.0222835	0.000122925	0.0223274	0.000130535	0.0170123	0.138444	0.016979	0.175879
0.0254312	0.000125267	0.0234753	4.44872e-05	0.024868	4.44872e-05	0.0248838	4.44872e-05	0.0249147	4.44872e-05	0.0214574	4.68286e-05	0.0224447	9.07305e-05	0.022558	0.000123511	0.0224537	0.000124096	0.0224978	0.000132291	0.0171529	0.139865	0.0171214	0.177959
0.0256235	0.000127608	0.0236424	4.50726e-05	0.0250507	4.50726e-05	0.0250666	4.50726e-05	0.0250979	4.50726e-05	0.0216092	4.68286e-05	0.0226152	9.13159e-05	0.0227316	0.000125852	0.0226271	0.000126437	0.0226717	0.000134632	0.0172953	0.141389	0.0172657	0.180218
0.0258169	0.000128779	0.0238114	4.56579e-05	0.0252355	4.56579e-05	0.0252515	4.56579e-05	0.025283	4.56579e-05	0.0217595	4.79994e-05	0.0227848	9.54134e-05	0.0229044	0.00013112	0.0227996	0.000131706	0.0228447	0.000139901	0.0174351	0.142848	0.0174076	0.18241
0.0260151	0.000129364	0.0239827	4.56579e-05	0.0254232	4.56579e-05	0.0254392	4.56579e-05	0.0254711	4.56579e-05	0.021907	4.85847e-05	0.0229518	9.71694e-05	0.0230748	0.000134047	0.0229699	0.000134632	0.0230153	0.000142827	0.0175732	0.144351	0.0175475	0.184576
0.0262117	0.000132291	0.0241552	4.68286e-05	0.0256138	4.68286e-05	0.0256298	4.68286e-05	0.025662	4.68286e-05	0.0220573	5.09262e-05	0.0231224	0.000101267	0.0232489	0.000139315	0.0231438	0.000139901	0.0231896	0.000148096	0.0177217	0.145943	0.0176987	0.18686
0.0264065	0.000134047	0.0243285	4.68286e-05	0.025807	4.68286e-05	0.025823	4.68286e-05	0.0258556	4.68286e-05	0.0222096	5.38529e-05	0.0232953	0.000105364	0.0234253	0.000143413	0.02332	0.000143998	0.0233662	0.000152193	0.0178729	0.147496	0.0178523	0.189253
0.0266044	0.000137559	0.0245021	4.79994e-05	0.0259976	4.79994e-05	0.0260135	4.79994e-05	0.0260465	4.79994e-05	0.02236	5.50237e-05	0.0234668	0.000107706	0.0236005	0.00014634	0.0234949	0.000146925	0.0235416	0.00015512	0.0180137	0.149047	0.0179953	0.191469
0.0268025	0.000141071	0.0246746	4.97554e-05	0.0261872	4.97554e-05	0.0262032	4.97554e-05	0.0262363	4.97554e-05	0.0225123	5.5609e-05	0.0236404	0.000108877	0.0237777	0.000148681	0.023672	0.000149266	0.0237191	0.000157461	0.0181701	0.150771	0.0181544	0.193913
0.0270017	0.000142242	0.0248514	5.15115e-05	0.0263815	5.15115e-05	0.0263974	5.15115e-05	0.0264308	5.15115e-05	0.0226664	5.67797e-05	0.0238155	0.000111218	0.0239565	0.000151022	0.0238506	0.000151022	0.0238982	0.000159217	0.018324	0.15243	0.0183112	0.196423
0.0272028	0.000145169	0.0250315	5.20969e-05	0.0265798	5.20969e-05	0.0265957	5.20969e-05	0.0266293	5.20969e-05	0.0228201	5.79505e-05	0.0239909	0.000113559	0.0241358	0.00015512	0.0240297	0.00015512	0.0240777	0.000163315	0.0184773	0.154093	0.0184671	0.198954
0.0274057	0.000146925	0.0252115	5.26822e-05	0.0267775	5.26822e-05	0.0267934	5.26822e-05	0.0268272	5.26822e-05	0.0229745	5.91212e-05	0.0241673	0.000117657	0.0243162	0.000160973	0.0242098	0.000160973	0.0242584	0.000169168	0.0186371	0.155833	0.0186302	0.201582
0.0276124	0.000148096	0.0253923	5.44383e-05	0.026975	5.44383e-05	0.0269909	5.44383e-05	0.027025	5.44383e-05	0.0231301	6.02919e-05	0.0243453	0.00012234	0.0244983	0.000166827	0.0243916	0.000166827	0.0244406	0.000175022	0.0187915	0.157536	0.0187872	0.204024
0.02782	0.00015512	0.0255736	5.50237e-05	0.0271773	5.50237e-05	0.0271932	5.50237e-05	0.0272274	5.50237e-05	0.0232873	6.02919e-05	0.0245253	0.000122925	0.0246828	0.000168583	0.0245758	0.000168583	0.0246253	0.000176778	0.01895	0.15928	0.0189489	0.206619
0.028025	0.000159803	0.0257567	5.61944e-05	0.0273766	5.61944e-05	0.0273925	5.61944e-05	0.027427	5.61944e-05	0.0234462	6.08772e-05	0.0247078	0.000125267	0.0248695	0.00017151	0.0247624	0.00017151	0.0248123	0.00017912	0.0191161	0.161047	0.0191183	0.20933
0.0282319	0.000161559	0.0259413	5.67797e-05	0.027578	5.67797e-05	0.0275939	5.67797e-05	0.0276287	5.67797e-05	0.0236063	6.26333e-05	0.0248919	0.000127608	0.0250581	0.000174437	0.0249507	0.000174437	0.0250011	0.000182632	0.0192777	0.162748	0.019283	0.211916
0.0284453	0.0001639	0.0261259	5.73651e-05	0.027779	5.73651e-05	0.0277948	5.73651e-05	0.0278299	5.73651e-05	0.0237677	6.43894e-05	0.0250775	0.000129949	0.0252482	0.000176778	0.0251406	0.000176778	0.0251915	0.000185559	0.0194489	0.164624	0.0194581	0.214664
0.0286591	0.000167998	0.0263152	5.97065e-05	0.0279852	5.97065e-05	0.0280012	5.97065e-05	0.0280364	5.97065e-05	0.0239331	6.67308e-05	0.0252678	0.000134047	0.0254433	0.000182046	0.0253355	0.000182046	0.0253869	0.000191412	0.0196196	0.166513	0.0196319	0.217478
0.0288713	0.000169168	0.026502	6.02919e-05	0.0281894	6.02919e-05	0.0282055	6.02919e-05	0.0282408	6.02919e-05	0.0241032	6.84869e-05	0.0254635	0.000136974	0.0256441	0.000184973	0.025536	0.000184973	0.0255879	0.000194924	0.0197861	0.168313	0.0198017	0.220168
0.0290877	0.000170925	0.0266911	6.08772e-05	0.0283958	6.08772e-05	0.028412	6.08772e-05	0.0284474	6.08772e-05	0.0242735	6.84869e-05	0.0256595	0.000138145	0.025845	0.000186729	0.0257366	0.000186729	0.0257891	0.00019668	0.0199551	0.170146	0.0199745	0.222928
0.0293069	0.000172095	0.0268818	6.2048e-05	0.0286033	6.2048e-05	0.0286195	6.2048e-05	0.0286552	6.2048e-05	0.0244426	6.90723e-05	0.0258546	0.000140486	0.026045	0.000190827	0.0259365	0.000190827	0.0259895	0.000200778	0.0201277	0.172	0.0201508	0.2259
0.0295293	0.000174437	0.0270739	6.32187e-05	0.0288121	6.32187e-05	0.0288285	6.32187e-05	0.0288645	6.32187e-05	0.0246139	7.08283e-05	0.0260529	0.000142242	0.0262486	0.000193754	0.0261398	0.000193754	0.0261933	0.000203705	0.0203024	0.173917	0.0203297	0.228845
0.0297521	0.000176778	0.0272693	6.3804e-05	0.0290246	6.3804e-05	0.0290411	6.3804e-05	0.0290773	6.3804e-05	0.0247844	7.31698e-05	0.0262509	0.000146925	0.0264522	0.000199022	0.0263432	0.000199022	0.0263973	0.000209558	0.0204785	0.1759	0.0205098	0.231886
0.0299819	0.00018029	0.0274649	6.3804e-05	0.0292382	6.3804e-05	0.0292548	6.3804e-05	0.0292913	6.3804e-05	0.0249577	7.37551e-05	0.026452	0.000148096	0.0266588	0.000201949	0.0265496	0.000201949	0.0266042	0.000212485	0.0206556	0.177785	0.0206913	0.2349
0.0302096	0.000184388	0.0276638	6.43894e-05	0.029455	6.43894e-05	0.0294718	6.43894e-05	0.0295085	6.43894e-05	0.0251302	7.43405e-05	0.0266525	0.000148681	0.0268651	0.000203119	0.0267556	0.000203119	0.0268108	0.000214241	0.0208321	0.179749	0.0208718	0.237939
0.0304383	0.000186144	0.0278649	6.55601e-05	0.0296736	6.55601e-05	0.0296905	6.55601e-05	0.0297275	6.55601e-05	0.025306	7.66819e-05	0.0268573	0.000152193	0.0270757	0.000208387	0.0269659	0.000207802	0.0270217	0.000219509	0.0210156	0.181817	0.02106	0.241157
0.030668	0.000190827	0.0280685	6.73162e-05	0.0298959	6.73162e-05	0.0299129	6.73162e-05	0.0299501	6.73162e-05	0.0254829	7.8438e-05	0.0270636	0.000156291	0.0272881	0.00021307	0.0271781	0.000212485	0.0272345	0.000225948	0.0211958	0.183814	0.0212447	0.244289
0.0309001	0.000194924	0.0282741	6.84869e-05	0.0301203	6.84869e-05	0.0301374	6.84869e-05	0.030175	6.84869e-05	0.025657	7.90233e-05	0.0272672	0.000156876	0.0274978	0.000215997	0.0273876	0.000215412	0.0274445	0.000228875	0.0213791	0.18592	0.0214327	0.247549
0.0311346	0.000199607	0.0284813	6.84869e-05	0.0303454	6.84869e-05	0.0303627	6.84869e-05	0.0304005	6.84869e-05	0.0258369	8.07794e-05	0.0274777	0.000160388	0.0277148	0.000223021	0.0276042	0.000221851	0.0276619	0.000236485	0.0215716	0.188178	0.0216299	0.250969
0.0313716	0.000202534	0.0286917	6.96576e-05	0.0305755	7.0243e-05	0.0305929	7.0243e-05	0.030631	7.0243e-05	0.0260155	8.19501e-05	0.0276874	0.00016273	0.0279314	0.000227704	0.0278205	0.000226534	0.0278788	0.000241168	0.0217568	0.190289	0.02182	0.254211
0.0316111	0.000206046	0.0289038	7.08283e-05	0.0308071	7.14137e-05	0.0308248	7.14137e-05	0.0308632	7.14137e-05	0.0261964	8.25355e-05	0.0278999	0.000165071	0.0281506	0.000234143	0.0280395	0.000232973	0.0280983	0.000247606	0.0219537	0.192612	0.0220221	0.257776
0.0318532	0.000210144	0.0291165	7.1999e-05	0.0310394	7.25844e-05	0.0310573	7.25844e-05	0.031096	7.25844e-05	0.0263824	8.37062e-05	0.028118	0.000167998	0.0283756	0.000238826	0.0282643	0.000237655	0.0283238	0.000252289	0.0221408	0.194771	0.0222142	0.261184
0.0320953	0.000211314	0.0293337	7.31698e-05	0.031276	7.37551e-05	0.0312941	7.37551e-05	0.0313332	7.37551e-05	0.0265684	8.48769e-05	0.0283371	0.000170339	0.0286019	0.000241753	0.0284903	0.000241168	0.0285504	0.000256387	0.0223258	0.19705	0.0224049	0.264626
0.0323403	0.000214826	0.0295474	7.43405e-05	0.0315105	7.49258e-05	0.0315288	7.49258e-05	0.0315681	7.49258e-05	0.026754	8.60476e-05	0.0285566	0.000172681	0.0288289	0.00024585	0.028717	0.000245265	0.0287777	0.00026107	0.0225215	0.199398	0.0226059	0.268112
0.0325859	0.000218924	0.0297661	7.43405e-05	0.0317497	7.55112e-05	0.0317681	7.55112e-05	0.0318079	7.55112e-05	0.0269398	8.72184e-05	0.0287761	0.000175022	0.0290558	0.000249363	0.0289435	0.000248777	0.029005	0.000265167	0.0227204	0.201824	0.0228112	0.271817
0.0328355	0.000221851	0.0299832	7.60966e-05	0.0319883	7.72673e-05	0.032007	7.72673e-05	0.032047	7.72673e-05	0.0271253	8.72184e-05	0.0289965	0.000177364	0.0292838	0.000251704	0.0291713	0.000251119	0.0292334	0.000268094	0.0229123	0.204134	0.0230091	0.275355
0.0330879	0.000224778	0.0302041	7.8438e-05	0.0322312	7.96087e-05	0.0322501	7.96087e-05	0.0322905	7.96087e-05	0.0273144	8.83891e-05	0.029221	0.000179705	0.0295164	0.000255801	0.0294035	0.000255801	0.0294663	0.000272777	0.0231099	0.206544	0.0232133	0.279074
0.0333452	0.000231216	0.0304285	7.96087e-05	0.0324771	8.07794e-05	0.0324963	8.07794e-05	0.032537	8.07794e-05	0.0274981	8.89744e-05	0.0294404	0.000182046	0.029744	0.000260484	0.0296308	0.000260484	0.0296943	0.000279216	0.0233007	0.208957	0.0234109	0.282649
0.033601	0.000237655	0.0306521	8.19501e-05	0.032722	8.31208e-05	0.0327414	8.31208e-05	0.0327823	8.31208e-05	0.0276884	9.07305e-05	0.029667	0.000185559	0.0299792	0.000264582	0.0298656	0.000263996	0.0299298	0.000283313	0.023509	0.211434	0.0236267	0.286576
0.0338594	0.000241168	0.0308794	8.54623e-05	0.0329714	8.6633e-05	0.032991	8.6633e-05	0.0330322	8.6633e-05	0.0278821	9.19012e-05	0.0298979	0.000189656	0.0302188	0.00026985	0.0301048	0.000269265	0.0301698	0.000289167	0.0237146	0.213984	0.02384	0.290555
0.0341243	0.000247606	0.0311089	8.6633e-05	0.0332234	8.78037e-05	0.0332433	8.78037e-05	0.0332846	8.78037e-05	0.028077	9.54134e-05	0.030131	0.000194339	0.0304611	0.000275704	0.0303467	0.000274533	0.0304124	0.00029502	0.0239303	0.216573	0.0240639	0.294667
0.034389	0.000251119	0.0313355	8.78037e-05	0.0334731	8.89744e-05	0.0334932	8.89744e-05	0.0335346	8.89744e-05	0.0282724	9.71694e-05	0.030364	0.000197851	0.0307034	0.000280972	0.0305887	0.000279216	0.0306551	0.000300289	0.0241329	0.219087	0.0242742	0.298578
0.0346588	0.000256972	0.031569	8.89744e-05	0.0337311	9.01451e-05	0.0337513	9.01451e-05	0.0337928	9.01451e-05	0.0284671	9.77548e-05	0.0305978	0.000199022	0.0309467	0.000283313	0.0308317	0.000281557	0.0308989	0.000303801	0.0243402	0.221708	0.0244892	0.302668
0.0349322	0.000259314	0.0318054	9.07305e-05	0.0339928	9.19012e-05	0.0340134	9.19012e-05	0.0340549	9.19012e-05	0.0286607	9.95109e-05	0.030831	0.000201949	0.0311896	0.000288582	0.0310744	0.000285655	0.0311423	0.000309069	0.0245536	0.22442	0.0247108	0.306933
0.0352049	0.000262826	0.0320443	9.36573e-05	0.0342562	9.4828e-05	0.034277	9.4828e-05	0.0343186	9.4828e-05	0.0288547	0.000100682	0.0310656	0.000206046	0.0314342	0.00029385	0.0313186	0.000290923	0.0313873	0.000316679	0.0247723	0.227232	0.0249381	0.311258
0.0354825	0.000269265	0.0322887	9.54134e-05	0.0345262	9.71694e-05	0.0345473	9.71694e-05	0.0345889	9.71694e-05	0.0290499	0.000102438	0.0313015	0.000210144	0.03168	0.000302045	0.0315641	0.000299118	0.0316336	0.000325459	0.0249807	0.229954	0.0251549	0.315432
0.0357623	0.000273362	0.0325316	9.71694e-05	0.0347952	9.89255e-05	0.0348164	9.89255e-05	0.0348581	9.89255e-05	0.0292464	0.000102438	0.0315409	0.000212485	0.0319301	0.000307313	0.0318139	0.000303801	0.0318841	0.000331313	0.0252011	0.232691	0.0253848	0.319828
0.0360475	0.00027863	0.0327743	9.83402e-05	0.0350663	0.000100682	0.0350878	0.000100682	0.0351295	0.000100682	0.0294474	0.000104194	0.0317852	0.000216582	0.0321853	0.000313167	0.0320687	0.000309654	0.0321398	0.000337752	0.0254324	0.235699	0.025626	0.324489
0.0363341	0.000285655	0.0330224	0.000101267	0.0353442	0.000103608	0.035366	0.000103608	0.0354078	0.000103608	0.0296482	0.000106535	0.0320305	0.000220095	0.0324417	0.000319606	0.0323247	0.000316093	0.0323965	0.000345361	0.025649	0.238497	0.0258518	0.328972
0.0366238	0.000289752	0.0332708	0.000104779	0.0356249	0.000107121	0.035647	0.000107121	0.035689	0.000107121	0.0298497	0.000107121	0.0322766	0.000223607	0.0326996	0.000324874	0.0325822	0.000321947	0.0326548	0.0003518	0.0258711	0.241403	0.0260836	0.333456
0.036914	0.00029502	0.0335218	0.000106535	0.0359084	0.000108877	0.0359308	0.000108877	0.0359732	0.000108877	0.0300511	0.000110047	0.0325236	0.000227704	0.0329589	0.000331313	0.0328411	0.000328386	0.0329146	0.000358825	0.0260974	0.244457	0.0263209	0.338152
0.0372092	0.000299118	0.0337771	0.000110047	0.0361968	0.000112389	0.0362195	0.000112389	0.036262	0.000112389	0.030256	0.000112974	0.0327753	0.000233558	0.0332232	0.000340093	0.0331049	0.000337752	0.0331793	0.000369361	0.0263282	0.247365	0.0265619	0.34295
0.0375076	0.000303215	0.0340369	0.000111218	0.0364892	0.000113559	0.0365123	0.000113559	0.036555	0.000113559	0.0304617	0.00011473	0.0330285	0.000237655	0.0334891	0.000346532	0.0333704	0.000344776	0.0334456	0.000377556	0.0265627	0.250492	0.0268071	0.347928
0.0378138	0.00031024	0.0342982	0.000112389	0.0367829	0.000115316	0.0368063	0.000115316	0.0368493	0.000115316	0.030665	0.000115316	0.033279	0.000239997	0.0337533	0.000351215	0.0336343	0.000350044	0.0337104	0.000382824	0.0267979	0.253729	0.0270544	0.352981
0.038123	0.000316679	0.0345588	0.000115316	0.0370784	0.000118242	0.0371022	0.000118242	0.0371455	0.000118242	0.0308745	0.000117072	0.0335373	0.000243509	0.0340253	0.000358239	0.033906	0.000356483	0.033983	0.000391019	0.0270281	0.25685	0.0272965	0.357812
0.0384375	0.000320776	0.0348185	0.000118242	0.0373754	0.000121754	0.0373994	0.000121754	0.0374431	0.000121754	0.0310853	0.000118242	0.0337986	0.000247021	0.0343008	0.000366434	0.0341812	0.000364093	0.034259	0.00040097	0.0272697	0.260125	0.0275507	0.362971
0.038755	0.000326044	0.0350864	0.000119998	0.0376778	0.000124096	0.037702	0.000123511	0.037746	0.000124096	0.0313024	0.000119998	0.0340664	0.000252875	0.0345838	0.000374629	0.034464	0.000374629	0.0345426	0.000412677	0.0275109	0.263439	0.0278046	0.368156
0.0390757	0.000330727	0.0353577	0.000122925	0.0379827	0.000126437	0.0380073	0.000126437	0.0380515	0.000126437	0.0315156	0.000119998	0.0343313	0.000255216	0.0348639	0.000379897	0.0347436	0.000381653	0.0348232	0.000420872	0.0277513	0.266789	0.0280583	0.373508
0.0393953	0.000336581	0.0356276	0.000125267	0.0382875	0.000128779	0.0383124	0.000128779	0.038357	0.000128779	0.031731	0.000121169	0.0345995	0.000260484	0.0351474	0.000388678	0.0350269	0.000390434	0.0351073	0.000430824	0.027989	0.27006	0.0283093	0.378884
0.0397201	0.000342434	0.0359058	0.000129364	0.0386032	0.000132291	0.0386284	0.000132291	0.0386731	0.000132291	0.0319473	0.000124096	0.0348697	0.000266338	0.0354331	0.0003998	0.0353123	0.00040097	0.0353936	0.000443701	0.0282401	0.273517	0.0285748	0.384498
0.0400473	0.000350629	0.0361871	0.000132876	0.038924	0.000135803	0.0389497	0.000135803	0.0389946	0.000135803	0.0321645	0.000126437	0.0351417	0.000269265	0.0357214	0.000405068	0.0356003	0.000406824	0.0356826	0.000449555	0.0284812	0.276888	0.0288299	0.38991
0.0403835	0.000358825	0.0364699	0.000133462	0.0392458	0.000136388	0.0392719	0.000136388	0.039317	0.000136388	0.0323824	0.000126437	0.0354154	0.000273362	0.0360117	0.000410921	0.0358902	0.000412092	0.0359734	0.000456579	0.0287339	0.280581	0.029098	0.395869
0.040718	0.00035941	0.0367614	0.000137559	0.0395781	0.000140486	0.0396048	0.000140486	0.0396502	0.000140486	0.0326029	0.000128193	0.0356929	0.000280972	0.0363058	0.000420872	0.0361841	0.000422629	0.0362681	0.000468286	0.028978	0.284167	0.0293572	0.401504
0.041057	0.000364678	0.0370512	0.000140486	0.0399063	0.000143413	0.0399335	0.000143413	0.039979	0.000143413	0.0328267	0.000129364	0.0359749	0.000285069	0.0366054	0.000428482	0.0364833	0.000430238	0.0365683	0.000477067	0.0292281	0.28788	0.0296231	0.407534
0.0414037	0.000372873	0.0373469	0.000145754	0.0402421	0.000148681	0.0402697	0.000149266	0.0403154	0.000149266	0.0330587	0.000131706	0.0362647	0.000290923	0.0369141	0.000440189	0.0367917	0.000442531	0.0368777	0.000489945	0.0294894	0.291678	0.029901	0.413767
0.0417569	0.000376971	0.0376454	0.00014751	0.0405824	0.000151022	0.0406103	0.000151608	0.0406562	0.000151608	0.0332901	0.000131706	0.0365567	0.00029385	0.0372251	0.000446628	0.0371023	0.000449555	0.0371893	0.000497554	0.0297416	0.295434	0.0301698	0.419779
0.0421097	0.000386336	0.037952	0.000148681	0.040932	0.000152778	0.0409603	0.000153364	0.0410063	0.000153364	0.0335204	0.000134047	0.0368479	0.000299118	0.0375356	0.00045775	0.0374126	0.000460677	0.0375005	0.000510432	0.0299998	0.299294	0.0304452	0.425923
0.0424673	0.00039219	0.0382642	0.000151608	0.041287	0.000155705	0.0413156	0.000156291	0.0413619	0.000156291	0.0337583	0.000134047	0.0371483	0.000300874	0.0378562	0.000462433	0.037733	0.000465945	0.0378219	0.000518627	0.0302577	0.30315	0.03072	0.431987
0.0428291	0.000397458	0.0385757	0.000152778	0.0416426	0.000156876	0.0416717	0.000157461	0.0417181	0.000157461	0.0339974	0.000135803	0.0374499	0.000308484	0.0381783	0.000472969	0.0380548	0.000475896	0.0381447	0.000532676	0.0305321	0.307264	0.0310124	0.438536
0.0431926	0.000406239	0.0388827	0.00015512	0.0419932	0.000159217	0.0420226	0.000159803	0.0420692	0.000159803	0.0342391	0.000136974	0.0377556	0.000310825	0.038505	0.000481164	0.0383813	0.000483506	0.0384723	0.000541456	0.0308038	0.311351	0.0313033	0.445156
0.0435651	0.000410921	0.0391982	0.000157461	0.0423541	0.000161559	0.0423838	0.000162144	0.0424307	0.000162144	0.0344848	0.00013873	0.0380669	0.000315508	0.038838	0.000493457	0.038714	0.000494628	0.038806	0.000554334	0.0310923	0.315753	0.0316119	0.452065
0.0439429	0.000417946	0.039515	0.000158632	0.0427176	0.00016273	0.0427476	0.000163315	0.0427948	0.000163315	0.0347301	0.000140486	0.0383787	0.000320191	0.0391723	0.000501652	0.039048	0.000504579	0.039141	0.000565456	0.0313559	0.319801	0.0318944	0.458691
0.0443253	0.000426141	0.0398373	0.000161559	0.0430881	0.000165071	0.0431184	0.000165656	0.0431658	0.000166242	0.0349771	0.000143413	0.0386943	0.000327215	0.0395104	0.000512188	0.0393859	0.0005157	0.0394799	0.000577748	0.0316329	0.323932	0.0321919	0.465429
0.0447113	0.000436092	0.0401617	0.00016273	0.0434607	0.000166242	0.0434912	0.000166827	0.0435388	0.000167412	0.0352294	0.000144583	0.0390156	0.000331313	0.039855	0.000521554	0.0397302	0.000526237	0.0398253	0.000590626	0.0319155	0.328257	0.032495	0.47246
0.0451029	0.000443701	0.0404878	0.000165656	0.0438365	0.000169754	0.0438674	0.000170339	0.0439151	0.000170925	0.035483	0.00014751	0.0393395	0.000337752	0.0402033	0.000531505	0.0400782	0.000537359	0.0401744	0.00060409	0.0321949	0.33261	0.0327956	0.47949
0.0454971	0.000447799	0.0408158	0.000167998	0.0442155	0.000172095	0.0442466	0.000172681	0.0442943	0.000173266	0.0357422	0.000149852	0.0396698	0.000341849	0.0405583	0.000540286	0.040433	0.000546724	0.0405303	0.000615211	0.0324887	0.337151	0.033112	0.487027
0.0458984	0.000455994	0.0411479	0.000170925	0.0446	0.000175607	0.0446314	0.000175607	0.0446793	0.000176193	0.036003	0.000152778	0.0400035	0.000347117	0.0409175	0.000549066	0.0407918	0.000555505	0.0408902	0.000625162	0.0327771	0.341771	0.0334224	0.494389
0.0463039	0.000463604	0.0414835	0.000175022	0.0449908	0.000179705	0.0450226	0.000179705	0.0450704	0.00018029	0.0362693	0.000156876	0.0403446	0.000355312	0.0412848	0.000561358	0.0411588	0.000567797	0.0412584	0.000639211	0.0330798	0.346583	0.0337497	0.502241
0.0467149	0.000473555	0.0418218	0.000176778	0.0453905	0.000182046	0.0454226	0.000182046	0.0454707	0.000182632	0.0365392	0.000160973	0.0406903	0.000362337	0.0416575	0.000570139	0.0415313	0.000577163	0.041632	0.000649747	0.0333724	0.351197	0.0340664	0.509564
0.0471312	0.000483506	0.0421665	0.000182046	0.0457929	0.000187315	0.0458254	0.000187315	0.0458737	0.0001879	0.0368071	0.0001639	0.0410357	0.000371702	0.0420308	0.000581846	0.0419043	0.000590041	0.0420062	0.000663796	0.0336686	0.355806	0.0343872	0.51733
0.0475511	0.00049053	0.0425128	0.000184388	0.0461986	0.000190241	0.0462316	0.000190241	0.04628	0.000190827	0.0370797	0.000166827	0.0413867	0.000378141	0.0424108	0.000595895	0.0422842	0.00060409	0.0423871	0.000679601	0.0339898	0.360737	0.0347352	0.525427
0.0479753	0.000502823	0.0428671	0.0001879	0.0466128	0.000194924	0.0466462	0.000194924	0.0466947	0.00019551	0.0373509	0.000169754	0.0417371	0.000385166	0.0427906	0.000610528	0.0426637	0.000618723	0.0427679	0.000696576	0.0342981	0.365582	0.0350691	0.533105
0.0484012	0.000512774	0.0432206	0.000190241	0.047035	0.000197266	0.0470687	0.000197266	0.0471173	0.000197851	0.0376285	0.000172681	0.0420967	0.000392775	0.0431807	0.000625748	0.0430535	0.000635114	0.0431589	0.000715308	0.034625	0.37068	0.0354238	0.541433
0.0488301	0.000524481	0.0435779	0.000191412	0.0474524	0.000197851	0.0474866	0.000198436	0.0475353	0.000199022	0.0379056	0.000175022	0.042456	0.000398043	0.0435708	0.000637455	0.0434432	0.000648577	0.0435499	0.000731112	0.0349466	0.375678	0.0357729	0.549866
0.0492709	0.000534432	0.0439419	0.000193754	0.0478815	0.000199607	0.0479159	0.000200778	0.047965	0.000201363	0.0381929	0.000175607	0.0428267	0.000404482	0.0439739	0.000650918	0.043846	0.00066204	0.0439539	0.000746917	0.0352847	0.381174	0.0361414	0.558819
0.0497189	0.000543212	0.0443089	0.000196095	0.0483117	0.000202534	0.0483465	0.000203705	0.0483958	0.00020429	0.0384828	0.000178534	0.0432012	0.000412092	0.0443819	0.000663211	0.0442537	0.000675503	0.0443628	0.000763892	0.03561	0.386394	0.0364964	0.567533
0.0501724	0.000551993	0.0446795	0.000199607	0.0487473	0.000206046	0.0487826	0.000207217	0.0488321	0.000207802	0.0387756	0.000181461	0.0435796	0.000422043	0.0447958	0.000682528	0.0446672	0.00069482	0.0447776	0.000786721	0.0359425	0.391767	0.0368598	0.576436
0.0506374	0.000563114	0.045057	0.000201949	0.0491895	0.000208973	0.0492252	0.000210144	0.0492749	0.000210729	0.0390707	0.000182632	0.0439616	0.000424385	0.0452141	0.00068721	0.0450852	0.000701259	0.0451969	0.000796672	0.0362845	0.397377	0.0372332	0.585484
0.0510989	0.000574236	0.0454362	0.000207217	0.0496329	0.000214826	0.0496689	0.000216582	0.0497188	0.000216582	0.0393653	0.000183802	0.0443433	0.000427897	0.0456331	0.000695991	0.0455039	0.00071121	0.045617	0.000811306	0.0366203	0.402757	0.0376011	0.594653
0.0515663	0.000587114	0.0458188	0.000212485	0.0500822	0.000220095	0.0501186	0.000221851	0.0501687	0.000221851	0.0396651	0.000189071	0.0447324	0.000437262	0.0460601	0.000712381	0.0459306	0.0007276	0.046045	0.000829452	0.0369748	0.408441	0.0379893	0.604287
0.0520443	0.000597065	0.0462064	0.000214826	0.0505382	0.000222436	0.0505752	0.000224778	0.0506254	0.000224778	0.0399648	0.000191412	0.0451234	0.000443701	0.0464895	0.000725259	0.0463597	0.000741063	0.0464754	0.000843501	0.0373297	0.414354	0.0383792	0.61392
0.0525228	0.000609943	0.0466016	0.000217168	0.051006	0.000224778	0.0510435	0.000227119	0.051094	0.000227119	0.0402694	0.000194924	0.0455208	0.000449555	0.0469268	0.000739893	0.0467967	0.000755112	0.0469138	0.00085872	0.037701	0.420378	0.0387869	0.623962
0.053005	0.00062048	0.0470036	0.00022068	0.0514802	0.000228875	0.0515183	0.000231802	0.0515691	0.000231802	0.0405753	0.00019668	0.0459207	0.000454823	0.0473672	0.0007516	0.0472368	0.00076799	0.0473552	0.000872184	0.0380566	0.426192	0.0391791	0.633856
0.0534875	0.000632772	0.047406	0.000227119	0.0519571	0.000236485	0.0519956	0.000239411	0.0520468	0.000239411	0.0408876	0.000198436	0.0463294	0.000461848	0.0478174	0.000765648	0.0476867	0.000782624	0.0478065	0.000889744	0.0384125	0.432296	0.0395719	0.644181
0.0539829	0.000642138	0.0478147	0.00022946	0.0524407	0.000239997	0.0524798	0.000242924	0.0525313	0.000242924	0.0412041	0.000200192	0.0467434	0.000467701	0.0482741	0.000774429	0.0481431	0.000790819	0.0482642	0.000902622	0.0387718	0.438487	0.0399692	0.654601
0.0544874	0.000650918	0.0482249	0.000234729	0.0529274	0.000246436	0.052967	0.000248777	0.0530189	0.000248777	0.0415209	0.000202534	0.0471589	0.000475311	0.0487328	0.000790819	0.0486015	0.000806038	0.0487241	0.000920183	0.0391335	0.444666	0.0403693	0.665127
0.0549981	0.000663796	0.0486399	0.000239997	0.0534218	0.000251704	0.053462	0.000254045	0.0535142	0.000254045	0.0418393	0.000206046	0.0475785	0.000484676	0.0491981	0.000807794	0.0490665	0.000822428	0.0491906	0.0009395	0.0395059	0.451207	0.0407826	0.676165
0.05552	0.000679015	0.0490566	0.000244094	0.0539216	0.000256387	0.0539622	0.000258728	0.0540148	0.000259314	0.0421598	0.000206631	0.0480014	0.000488189	0.0496668	0.000821257	0.0495348	0.000836477	0.0496603	0.000956475	0.0398755	0.457574	0.0411933	0.686963
0.0560432	0.000695991	0.0494827	0.000248192	0.0544375	0.00026107	0.0544787	0.000263411	0.0545318	0.000263996	0.0424862	0.000209558	0.0484322	0.00049931	0.050146	0.00084233	0.0500136	0.00085872	0.0501406	0.000979304	0.040265	0.464354	0.0416274	0.698629
0.0565702	0.000714137	0.0499101	0.000252875	0.0549582	0.000265167	0.055	0.000267509	0.0550534	0.000267509	0.0428099	0.000212485	0.0488624	0.000508676	0.050625	0.00085755	0.0504923	0.00087511	0.0506208	0.000998036	0.0406557	0.471243	0.0420655	0.71021
0.0571106	0.000724673	0.0503433	0.000259899	0.0554857	0.000272777	0.055528	0.000275118	0.0555817	0.000275118	0.0431364	0.000217168	0.0492959	0.000522139	0.0511088	0.000884476	0.0509757	0.000902037	0.0511057	0.0010314	0.0410324	0.477876	0.0424854	0.721276
0.0576421	0.000740478	0.0507779	0.000265167	0.0560236	0.000278045	0.0560662	0.000279801	0.0561202	0.000280387	0.0434689	0.000221851	0.0497371	0.000536773	0.0516009	0.00090672	0.0514674	0.00092311	0.051599	0.00106008	0.0414362	0.485149	0.0429379	0.733587
0.0581877	0.000749844	0.0512163	0.000270435	0.0565614	0.000283899	0.0566044	0.000285069	0.0566588	0.000285655	0.043799	0.000227119	0.0501775	0.000549066	0.0520938	0.000929549	0.0519597	0.000945353	0.0520929	0.00108584	0.0418451	0.492491	0.0433958	0.74597
0.0587297	0.000760966	0.0516608	0.000278045	0.0571046	0.000290338	0.0571481	0.000291508	0.0572028	0.000292094	0.0441348	0.000232973	0.0506267	0.000561944	0.0525977	0.000952378	0.0524632	0.000967597	0.0525981	0.00111218	0.0422461	0.499779	0.0438446	0.758376
0.0592806	0.000773258	0.0521067	0.000283313	0.0576481	0.000296191	0.0576916	0.000297362	0.0577467	0.000297947	0.0444736	0.000236485	0.0510796	0.000573651	0.0531066	0.000971694	0.0529716	0.000988084	0.0531081	0.00113911	0.042643	0.50698	0.0442899	0.77079
0.0598352	0.000791989	0.0525614	0.000288582	0.0582012	0.000301459	0.0582452	0.00030263	0.0583006	0.000303215	0.0448185	0.00024585	0.0515401	0.00058887	0.0536247	0.00100213	0.0534891	0.00101969	0.0536273	0.00117598	0.0430611	0.514632	0.0447606	0.784173
0.0603984	0.000803697	0.0530175	0.00029502	0.0587616	0.000310825	0.0588062	0.000311996	0.058862	0.000312581	0.0451621	0.000249363	0.0520009	0.000599407	0.0541448	0.00102086	0.0540089	0.00104077	0.0541488	0.0011994	0.0434764	0.522292	0.0452296	0.797617
0.0609706	0.000819501	0.0534775	0.000298533	0.0593223	0.000314923	0.0593674	0.000316093	0.0594238	0.000316679	0.0455114	0.000252875	0.0524684	0.000605846	0.0546735	0.00103374	0.0545372	0.0010554	0.0546788	0.00121696	0.0439097	0.530477	0.0457194	0.811673
0.0615515	0.000834721	0.0539382	0.000306142	0.0598828	0.000324288	0.0599284	0.000324874	0.0599852	0.000325459	0.0458639	0.000257558	0.0529416	0.000619309	0.0552099	0.00105833	0.0550732	0.0010794	0.0552166	0.00124623	0.0443233	0.538279	0.0461872	0.825283
0.0621395	0.000847599	0.0544047	0.00031024	0.0604505	0.000329557	0.0604967	0.000330142	0.0605539	0.000330727	0.0462175	0.000263996	0.053418	0.000631601	0.055751	0.00108057	0.0556139	0.00110164	0.055759	0.00127432	0.0447454	0.546245	0.0466673	0.839278
0.0627294	0.000863403	0.0548707	0.000320191	0.0610202	0.000340093	0.0610668	0.000340678	0.0611245	0.000340678	0.0465774	0.000265167	0.0539039	0.000640967	0.0563058	0.00110691	0.0561683	0.00112857	0.0563153	0.00130476	0.0452001	0.5549	0.0471855	0.854261
0.0633314	0.000881549	0.0553464	0.000327801	0.0616009	0.000347117	0.0616484	0.000348288	0.0617064	0.000348288	0.0469384	0.00026985	0.0543926	0.000649747	0.0568641	0.0011233	0.0567262	0.00114555	0.056875	0.00132584	0.0456206	0.563052	0.0476652	0.868705
0.0639427	0.000902037	0.0558263	0.000332483	0.0621869	0.0003518	0.0622353	0.000353556	0.0622937	0.000353556	0.0472999	0.000272777	0.0548852	0.000659113	0.0574257	0.00115257	0.0572874	0.00117598	0.057438	0.0013592	0.0460558	0.571552	0.0481625	0.883588
0.064558	0.000925451	0.0563144	0.000338337	0.0627863	0.000358239	0.0628355	0.000359995	0.0628942	0.000359995	0.0476655	0.000275704	0.0553839	0.000673747	0.0579963	0.00117891	0.0578576	0.0012035	0.05801	0.00139549	0.0464968	0.580223	0.048666	0.898913
0.0651821	0.000946524	0.0568079	0.00034302	0.063392	0.000363507	0.0634418	0.000365849	0.0635009	0.000366434	0.0480372	0.000279801	0.0558934	0.000684869	0.0585803	0.00120174	0.0584411	0.0012275	0.0585955	0.00142827	0.0469568	0.589231	0.0491924	0.914868
0.0658158	0.000975792	0.0573068	0.000348873	0.0640068	0.000369946	0.0640573	0.000372288	0.0641167	0.000373458	0.0484047	0.000287996	0.0564026	0.000703015	0.0591639	0.00123394	0.0590246	0.00125676	0.0591809	0.00146164	0.0474105	0.598266	0.0497128	0.930558
0.0664546	0.000995694	0.0578123	0.000357654	0.064628	0.000378727	0.0646797	0.000381068	0.0647394	0.000381653	0.0487795	0.00029385	0.0569181	0.000715893	0.0597586	0.00126203	0.0596187	0.00128662	0.0597774	0.00149793	0.047884	0.607764	0.0502593	0.947004
0.0671059	0.00101618	0.0583286	0.00036819	0.065263	0.000388678	0.065316	0.000391019	0.0653762	0.000391605	0.0491577	0.000297947	0.0574402	0.000732283	0.0603598	0.00130301	0.0602205	0.00132467	0.0603809	0.00154476	0.0483509	0.617276	0.0507981	0.963633
0.0677718	0.00103842	0.0588529	0.000374044	0.0659116	0.000395117	0.065967	0.000398043	0.0660275	0.000398629	0.0495404	0.000301459	0.0579684	0.00074399	0.0609691	0.00132759	0.0608298	0.00134984	0.060992	0.00157637	0.048814	0.626753	0.0513324	0.980316
0.0684418	0.00105657	0.0593829	0.000381068	0.0665727	0.000402726	0.0666309	0.000405653	0.0666917	0.000406239	0.0499316	0.000304972	0.0585065	0.000753356	0.0615908	0.00134632	0.0614509	0.00136857	0.0616154	0.00160213	0.0493052	0.636821	0.0519012	0.997856
0.0691137	0.00107881	0.059916	0.000388092	0.0672351	0.000410336	0.0672943	0.000413263	0.0673555	0.000414434	0.0503297	0.000309069	0.0590533	0.000767404	0.0622241	0.00137793	0.0620842	0.00140076	0.0622505	0.00164544	0.0498023	0.647235	0.052479	1.01627
0.0698037	0.00110047	0.0604631	0.000394531	0.0679137	0.000418531	0.0679736	0.000421458	0.0680352	0.000422629	0.0507315	0.000314923	0.0596058	0.000778526	0.0628639	0.00140135	0.0627235	0.00142593	0.062892	0.00167998	0.0502818	0.657201	0.0530344	1.03387
0.0704974	0.00112096	0.0610104	0.000400385	0.0685993	0.00042497	0.06866	0.000427897	0.0687219	0.000429067	0.0511351	0.00031902	0.0601619	0.000791989	0.063509	0.00143296	0.0633685	0.00145462	0.0635389	0.00171803	0.0507933	0.668018	0.0536288	1.05284
0.0711985	0.00114145	0.0615624	0.00040858	0.0692902	0.00043375	0.0693517	0.000436092	0.0694138	0.000438433	0.0515415	0.000323118	0.0607233	0.000801941	0.0641623	0.00146808	0.0640212	0.00149091	0.0641939	0.00176427	0.0513001	0.678741	0.0542194	1.07214
0.0719139	0.00116311	0.0621198	0.000415019	0.0699866	0.000440775	0.0700488	0.000443701	0.0701112	0.000445458	0.0519505	0.000328971	0.0612893	0.000816575	0.0648231	0.00150847	0.0646821	0.00152779	0.0648565	0.001807	0.0517894	0.689507	0.0547905	1.09101
0.0726287	0.00119179	0.0626838	0.000424385	0.0706927	0.00045014	0.0707555	0.000453067	0.0708186	0.000454823	0.052355	0.000333069	0.061853	0.000829452	0.0654846	0.00154125	0.0653429	0.00155998	0.0655203	0.00185032	0.0523091	0.700883	0.0553975	1.11127
0.0733593	0.00122398	0.0632482	0.00043258	0.0714029	0.000460091	0.0714664	0.000463018	0.07153	0.000464774	0.0527653	0.000337166	0.0624273	0.000843501	0.0661583	0.00157403	0.0660173	0.00159217	0.0661964	0.00189129	0.0528295	0.712385	0.0560082	1.13175
0.074093	0.00125208	0.063829	0.000439604	0.0721342	0.00046653	0.0721984	0.000470628	0.0722623	0.000471799	0.053177	0.000341849	0.0630033	0.000858135	0.0668379	0.0016109	0.0666969	0.00162495	0.0668783	0.00194105	0.0533358	0.723514	0.0566028	1.15176
0.0748391	0.00127491	0.0644109	0.000449555	0.072871	0.000479408	0.0729361	0.00048292	0.0730002	0.000484676	0.0535884	0.000345947	0.0635839	0.00087394	0.067524	0.00164251	0.0673823	0.00165832	0.0675661	0.00198436	0.0538802	0.735697	0.0572435	1.17316
0.075602	0.00130301	0.0649994	0.000459506	0.0736182	0.000491115	0.0736842	0.000493457	0.0737486	0.000495213	0.0540076	0.000351215	0.0641775	0.000892086	0.0682264	0.00167939	0.0680848	0.0016952	0.0682709	0.00203119	0.054426	0.747984	0.0578878	1.19501
0.0763663	0.00132818	0.0655871	0.000469457	0.0743679	0.000501067	0.0744346	0.000503408	0.0744994	0.000504579	0.0544291	0.000355898	0.064774	0.000902622	0.0689365	0.00170808	0.0687954	0.00172856	0.0689839	0.00207392	0.0549678	0.759992	0.0585263	1.21687
0.0771466	0.00135569	0.066192	0.000477067	0.0751398	0.000509262	0.0752074	0.000511603	0.0752725	0.000512188	0.0548505	0.000364093	0.0653734	0.000919598	0.0696506	0.00174378	0.0695089	0.00176661	0.0697003	0.00212602	0.0555549	0.77294	0.0592183	1.24016
0.0779382	0.00138788	0.0667983	0.000484091	0.0759165	0.000516871	0.0759853	0.000519798	0.0760507	0.000520383	0.0552813	0.000371702	0.0659868	0.000937744	0.0703811	0.00178768	0.07024	0.00181285	0.0704338	0.00218748	0.0561274	0.785455	0.0598962	1.26307
0.07874	0.00141774	0.0674163	0.000492872	0.076709	0.000525066	0.0767788	0.000529164	0.0768445	0.000529749	0.0557177	0.000378141	0.0666085	0.000952963	0.0711251	0.00181871	0.070984	0.00184505	0.0711801	0.0022308	0.0567485	0.798982	0.0606314	1.28807
0.0795563	0.0014511	0.0680376	0.000502237	0.0775083	0.000537944	0.0775792	0.000542042	0.0776454	0.000542627	0.0561534	0.000385166	0.0672301	0.000970524	0.0718703	0.00186319	0.0717292	0.00189071	0.0719276	0.00228933	0.0573122	0.812094	0.0613028	1.31138
0.0803886	0.00148974	0.0686653	0.000513359	0.078322	0.000551993	0.0783941	0.000555505	0.0784606	0.000559017	0.0566026	0.000390434	0.0678699	0.000986914	0.0726365	0.00190124	0.0724954	0.00193227	0.0726968	0.00234787	0.0578898	0.825484	0.0619923	1.3359
0.081236	0.00152779	0.0693016	0.000522139	0.0791467	0.000564285	0.0792198	0.000567212	0.0792867	0.000570139	0.057058	0.00039219	0.0685197	0.000999792	0.0734162	0.00193753	0.0732757	0.00196622	0.0734794	0.00239938	0.0584895	0.839695	0.0627118	1.36164
0.08209	0.00156408	0.0699449	0.000533847	0.0799809	0.000576578	0.0800552	0.000579505	0.0801224	0.000581261	0.0575128	0.000396873	0.0691706	0.00101677	0.0741994	0.00198378	0.0740589	0.00201363	0.0742661	0.00246553	0.0591024	0.854263	0.0634475	1.38797
0.0829508	0.00160037	0.0705968	0.000545554	0.0808252	0.00058887	0.0809006	0.000592382	0.0809681	0.000594138	0.0579736	0.000400385	0.069832	0.00103784	0.0749978	0.00203705	0.0748579	0.0020669	0.0750675	0.00253928	0.0596936	0.868561	0.0641605	1.41421
0.0838278	0.00163491	0.0712545	0.000558432	0.0816824	0.000602333	0.081759	0.000605846	0.0818267	0.000608187	0.0584378	0.000404482	0.0704988	0.00105423	0.075805	0.00207978	0.0756651	0.00210787	0.0758776	0.00259782	0.0603077	0.883255	0.0649016	1.44128
0.0847169	0.00167295	0.0719187	0.000573066	0.0825508	0.000618723	0.0826286	0.00062165	0.0826967	0.000625748	0.0589046	0.000409751	0.0711731	0.00107472	0.0766234	0.00212953	0.0764835	0.00216114	0.0766989	0.00266689	0.0609048	0.897819	0.0656251	1.46795
0.0856274	0.00172271	0.0725948	0.000589456	0.0834413	0.000639796	0.0835203	0.000642138	0.0835889	0.000646821	0.0593705	0.000418531	0.0718504	0.00109696	0.0774487	0.00218456	0.0773094	0.00221851	0.0775283	0.00273889	0.061551	0.913744	0.0664095	1.49707
0.0865481	0.0017672	0.0732775	0.000597651	0.0843469	0.000650918	0.0844271	0.000652089	0.0844963	0.000657942	0.0598388	0.000423214	0.0725323	0.00111277	0.078284	0.00223314	0.0781447	0.00226826	0.0783666	0.00280855	0.0622095	0.929888	0.0672079	1.52695
0.0874778	0.00180524	0.0739669	0.000607016	0.0852594	0.000664967	0.0853409	0.000666723	0.0854105	0.000671991	0.0603165	0.00043258	0.0732289	0.0011432	0.0791381	0.00228407	0.0789993	0.00232095	0.0792241	0.00287528	0.062871	0.946693	0.0680157	1.5578
0.0884321	0.00184739	0.07467	0.000621065	0.0861917	0.000681942	0.0862743	0.000684284	0.0863444	0.000689552	0.0607947	0.000439604	0.0739272	0.00116779	0.0799974	0.00234904	0.0798592	0.00238475	0.0800869	0.00296016	0.0635002	0.962774	0.0687866	1.58717
0.0893985	0.00189656	0.0753802	0.00063687	0.0871349	0.000701259	0.0872187	0.000703015	0.0872892	0.000708283	0.0612829	0.000444872	0.0746402	0.00119237	0.0808766	0.00240933	0.0807384	0.00244797	0.0809702	0.00304328	0.0641699	0.980237	0.069609	1.61912
0.0903757	0.00194222	0.0760936	0.000651504	0.0880884	0.000723503	0.0881735	0.000724088	0.0882445	0.000729356	0.061774	0.00044897	0.075359	0.00120818	0.0817652	0.00246436	0.0816276	0.00250358	0.0818623	0.00311879	0.064836	0.997847	0.0704303	1.65148
0.0913619	0.00199431	0.0768166	0.000663796	0.0890559	0.000740478	0.0891427	0.000741063	0.0892141	0.000746332	0.062278	0.000455994	0.0760983	0.00122632	0.0826789	0.00252582	0.0825413	0.00256445	0.0827802	0.00319957	0.0654957	1.01542	0.0712463	1.68369
0.0923598	0.00205402	0.0775496	0.000683113	0.0900386	0.000762136	0.0901271	0.000762722	0.0901992	0.000768575	0.0627826	0.000461848	0.0768411	0.00124798	0.0836003	0.00258084	0.0834633	0.00262006	0.0837056	0.00327918	0.0661929	1.0341	0.0721103	1.71791
0.0933714	0.00210787	0.0782909	0.000695991	0.0910359	0.000783209	0.0911261	0.000783209	0.0911987	0.000789063	0.0632989	0.000468286	0.0776027	0.00126672	0.0845468	0.00264055	0.0844104	0.00267801	0.0846562	0.00336171	0.0668754	1.05251	0.0729584	1.75173
0.0943927	0.00215119	0.079038	0.00071882	0.0920465	0.000810721	0.0921385	0.000811306	0.0922118	0.00081716	0.063821	0.000475311	0.0783748	0.00129481	0.0855068	0.0027026	0.0853716	0.00274123	0.0856209	0.00345303	0.0675866	1.07201	0.0738441	1.78781
0.0954441	0.0022027	0.0797989	0.000732868	0.0930785	0.000828867	0.0931721	0.000829452	0.0932458	0.000836477	0.0643484	0.00048175	0.0791574	0.00131881	0.0864837	0.00277694	0.0863491	0.00281147	0.086602	0.00354551	0.0682744	1.09111	0.0747022	1.82331
0.0965109	0.00225129	0.0805682	0.000746332	0.0941271	0.000851696	0.0942225	0.000852281	0.0942967	0.000860476	0.0648869	0.000492286	0.0799511	0.00135218	0.0874783	0.00284367	0.0873448	0.00288113	0.0876018	0.00365088	0.0689985	1.1113	0.0756113	1.86082
0.0975975	0.00230631	0.0813493	0.000765648	0.0951927	0.000874525	0.09529	0.000878622	0.0953646	0.000887403	0.0654325	0.000500481	0.0807589	0.00137676	0.0884909	0.00291684	0.088358	0.00294903	0.0886191	0.00375098	0.0697003	1.13115	0.0764946	1.89795
0.0986968	0.00236016	0.0821389	0.000786721	0.0962728	0.000900866	0.0963723	0.000906134	0.0964473	0.000914915	0.065971	0.000508676	0.0815644	0.00140779	0.0895094	0.00299235	0.0893777	0.0030222	0.0896429	0.00385107	0.0704596	1.15271	0.0774511	1.93832
0.0998161	0.00242397	0.0829404	0.000804282	0.0973702	0.000926036	0.0974719	0.000931305	0.0975474	0.000940085	0.0665113	0.000520383	0.0823774	0.0014353	0.0905403	0.00306493	0.0904091	0.00309186	0.0906784	0.00395175	0.0711953	1.17403	0.0783806	1.97793
0.100953	0.00249011	0.0837474	0.000821843	0.0984808	0.000951792	0.0985851	0.000957646	0.0986612	0.000967012	0.0670575	0.000526822	0.0832016	0.00146574	0.0915886	0.00314571	0.0914587	0.00317908	0.0917321	0.00407585	0.071954	1.19647	0.0793424	2.01901
0.102114	0.0025668	0.0845702	0.000845257	0.0996138	0.000985743	0.0997204	0.000990426	0.0997971	0.000999792	0.06761	0.000540871	0.0840358	0.00150613	0.0926534	0.00323527	0.092524	0.0032622	0.0928021	0.00419877	0.0727436	1.21984	0.0803457	2.06231
0.103292	0.00264465	0.0854009	0.000869257	0.10076	0.00101794	0.100868	0.00102438	0.100946	0.00103433	0.0681632	0.00054731	0.0848763	0.00153891	0.0937328	0.00332249	0.0936046	0.00334474	0.0938873	0.00431643	0.0735034	1.24248	0.0813115	2.10467
0.104496	0.00273187	0.086245	0.000889159	0.101927	0.00104779	0.102038	0.00105482	0.102117	0.00106652	0.0687281	0.000555505	0.0857327	0.00157227	0.0948339	0.00340678	0.0947068	0.00342844	0.0949943	0.00443994	0.0742767	1.2661	0.0823013	2.1485
0.105723	0.00280855	0.0871034	0.000917256	0.10312	0.00108467	0.103234	0.00109111	0.103313	0.0011034	0.0692918	0.000561944	0.086592	0.00161208	0.0959443	0.00351039	0.0958184	0.00352854	0.0961105	0.0045816	0.0750546	1.28989	0.0832947	2.19283
0.106966	0.00287996	0.0879744	0.000947109	0.104331	0.00112155	0.104448	0.00113033	0.104527	0.00114086	0.0698707	0.000577163	0.0874712	0.00165656	0.0970834	0.00360581	0.0969587	0.00362454	0.0972555	0.0047133	0.0758829	1.31531	0.0843565	2.2405
0.108235	0.00295021	0.0888494	0.000968768	0.105559	0.00115316	0.105678	0.00116369	0.105759	0.00117481	0.0704502	0.000585943	0.0883575	0.00169227	0.098236	0.00369068	0.0981125	0.00370883	0.0984145	0.00484091	0.0767012	1.34049	0.0854073	2.28804
0.109512	0.00302455	0.0897295	0.00100155	0.106801	0.00119413	0.106924	0.00120642	0.107005	0.00121989	0.0710385	0.000593553	0.089256	0.00172388	0.0994102	0.00379136	0.0992879	0.0038101	0.0995952	0.00498374	0.0774862	1.36522	0.0864199	2.33473
0.110825	0.00310884	0.0906376	0.00103082	0.108082	0.00123218	0.108208	0.00124447	0.10829	0.00125911	0.0716326	0.00060409	0.0901656	0.00176193	0.1006	0.00389614	0.10048	0.0039178	0.100792	0.00514003	0.0783736	1.3931	0.0875649	2.38706
0.112151	0.00319957	0.0915534	0.00106125	0.109386	0.00127023	0.109515	0.00128428	0.109598	0.00130008	0.0722285	0.000614626	0.0910841	0.00179646	0.101808	0.00400092	0.10169	0.00402785	0.102008	0.00530744	0.079254	1.42099	0.0887011	2.43986
0.113491	0.00328503	0.0924793	0.00109696	0.110711	0.00131354	0.110844	0.00132584	0.110928	0.00134281	0.0728332	0.000636284	0.0920154	0.00184973	0.103038	0.00412268	0.102922	0.00414843	0.103245	0.00547837	0.0801425	1.44921	0.0898513	2.4932
0.114853	0.00338513	0.0934105	0.00112974	0.112057	0.0013592	0.112193	0.00136974	0.112278	0.0013873	0.0734496	0.000651504	0.0929666	0.00189656	0.1043	0.00423507	0.104186	0.00426902	0.104515	0.00564754	0.0810381	1.4779	0.0910126	2.548
0.11624	0.00349752	0.0943559	0.00116603	0.11343	0.00141423	0.113571	0.00142359	0.113657	0.00144466	0.0740706	0.000662625	0.0939289	0.00193695	0.10558	0.00435565	0.105467	0.00438433	0.105803	0.00582373	0.0819238	1.50658	0.0921664	2.60306
0.117649	0.00360639	0.0953092	0.00119472	0.114824	0.00145754	0.114969	0.00146691	0.115056	0.00148798	0.0747034	0.000679601	0.0949111	0.00199373	0.106889	0.00448677	0.10678	0.00450901	0.107121	0.00602099	0.0828592	1.53703	0.093388	2.66089
0.119087	0.00372112	0.0962735	0.00123276	0.116247	0.00150788	0.116396	0.00151549	0.116484	0.00153891	0.0753344	0.000687796	0.0958969	0.00203646	0.108216	0.00461496	0.108109	0.00464013	0.108456	0.00621533	0.0837606	1.56694	0.0945652	2.71791
0.120546	0.00384288	0.0972456	0.0012632	0.117677	0.00155296	0.117832	0.00155939	0.117921	0.00158574	0.0759742	0.000697747	0.0968961	0.00208505	0.109564	0.00475779	0.10946	0.00479174	0.109814	0.00645474	0.0847528	1.59964	0.0958653	2.78045
0.122036	0.003974	0.0982287	0.00129891	0.119131	0.00160213	0.119291	0.00160798	0.11938	0.00163373	0.076621	0.000716478	0.0979128	0.00214124	0.110942	0.00490647	0.110842	0.00494686	0.111202	0.00668186	0.0857339	1.6329	0.0971542	2.84389
0.123571	0.00409341	0.0992194	0.00134223	0.120604	0.00165832	0.120769	0.00166769	0.120859	0.00169286	0.0772737	0.000727015	0.0989413	0.00218397	0.112343	0.00504286	0.112245	0.00508266	0.112612	0.00690488	0.0867735	1.66863	0.0985275	2.91191
0.125155	0.00421282	0.100232	0.00138262	0.12211	0.001711	0.122281	0.00172212	0.122372	0.00174905	0.0779276	0.000748088	0.0999756	0.00224719	0.113761	0.00521671	0.113668	0.00524188	0.114042	0.00715191	0.0877434	1.70209	0.099817	2.97605
0.126742	0.0043498	0.101254	0.00142476	0.123634	0.00177188	0.123811	0.00178007	0.123903	0.00180876	0.0785978	0.000761551	0.101034	0.0022987	0.115217	0.00536773	0.115128	0.00539056	0.115509	0.00739307	0.0887374	1.73694	0.101143	3.04349
0.128366	0.00448911	0.102291	0.00146105	0.125191	0.00182398	0.125374	0.00183393	0.125467	0.00186378	0.0792768	0.000774429	0.102109	0.00235665	0.116704	0.00553515	0.11662	0.00555797	0.117008	0.0076518	0.0897705	1.77345	0.102526	3.11418
0.130024	0.0046255	0.103343	0.0015073	0.126781	0.00188427	0.126972	0.00189773	0.127066	0.00192817	0.0799664	0.000790819	0.103203	0.0024105	0.118222	0.00570314	0.118142	0.005733	0.118538	0.00792633	0.0907744	1.80932	0.103876	3.18425
0.131713	0.00477535	0.104406	0.0015553	0.128407	0.00194632	0.128606	0.00195978	0.128701	0.00199197	0.0806717	0.000802526	0.104322	0.0024585	0.119778	0.00587231	0.119703	0.0059086	0.120107	0.00820145	0.0918333	1.84827	0.10531	3.26018
0.133433	0.00493047	0.105496	0.0016033	0.13007	0.00201422	0.130277	0.0020271	0.130373	0.00205988	0.0813958	0.000819501	0.105468	0.00251821	0.121377	0.00606255	0.121308	0.00610002	0.121719	0.0084953	0.0929086	1.88812	0.106769	3.33721
0.135175	0.00508501	0.10659	0.00164603	0.131753	0.00207861	0.131969	0.00209675	0.132066	0.00213129	0.0821193	0.000839403	0.106614	0.00258377	0.122989	0.00624226	0.122926	0.00627504	0.123345	0.008795	0.094012	1.92986	0.108271	3.41789
0.136952	0.00524422	0.107704	0.00168993	0.133477	0.00214241	0.133703	0.0021629	0.133802	0.0021986	0.0828487	0.000861647	0.107781	0.00265226	0.124639	0.00644596	0.124582	0.00648401	0.12501	0.00911695	0.0950815	1.97049	0.109734	3.49703
0.138749	0.00541164	0.108826	0.00174437	0.13522	0.00222904	0.135457	0.00224836	0.135557	0.00228582	0.0835833	0.000880379	0.108957	0.00272016	0.126311	0.00665669	0.126262	0.00668655	0.126698	0.00946641	0.0962177	2.01359	0.111293	3.58181
0.140575	0.00559485	0.109963	0.00179763	0.137	0.0023069	0.137248	0.00232504	0.137349	0.00236543	0.0843027	0.000898525	0.110124	0.00279391	0.127989	0.00688615	0.127947	0.00691425	0.128392	0.00983753	0.0973655	2.05762	0.112871	3.66873
0.142409	0.00578626	0.111099	0.00184563	0.138795	0.00237304	0.139055	0.00239646	0.139158	0.00243802	0.0850309	0.000921939	0.11131	0.0028624	0.129703	0.00710742	0.129669	0.00714547	0.130123	0.0102244	0.0985123	2.10174	0.114446	3.75504
0.14427	0.00597358	0.112243	0.00190358	0.140619	0.00245324	0.140891	0.00248075	0.140995	0.00252523	0.0857719	0.000945939	0.112518	0.00294669	0.131461	0.0073398	0.131435	0.00737317	0.131899	0.010619	0.0997134	2.1488	0.11611	3.84828
0.14616	0.00617085	0.113397	0.00195334	0.142476	0.0025305	0.142761	0.0025627	0.142866	0.00260601	0.0865265	0.000971109	0.113746	0.00302455	0.133253	0.00758975	0.133237	0.00761434	0.13371	0.011044	0.100938	2.19696	0.117814	3.94324
0.148098	0.00639562	0.114567	0.00201129	0.144361	0.00261889	0.14466	0.00265401	0.144767	0.00270084	0.0872933	0.000994523	0.114998	0.00311235	0.135085	0.00786604	0.13508	0.00787658	0.135563	0.0115011	0.102172	2.24682	0.119545	4.04264
0.150063	0.00661103	0.115749	0.00207919	0.146283	0.00271606	0.146596	0.00275294	0.146704	0.00280269	0.0880654	0.00102613	0.116259	0.00319371	0.136945	0.00811365	0.13695	0.00811892	0.137444	0.0119524	0.103375	2.29682	0.121241	4.14131
0.152061	0.00685923	0.116941	0.0021348	0.148232	0.00279333	0.148559	0.00283489	0.148669	0.00288816	0.0888404	0.00105072	0.117536	0.00327859	0.138838	0.00839521	0.138855	0.00838642	0.139359	0.0124482	0.104632	2.34944	0.123021	4.2461
0.154112	0.00709044	0.118147	0.00220621	0.150224	0.0028946	0.150568	0.00293733	0.150679	0.00299586	0.0896236	0.00107355	0.11883	0.00335995	0.14077	0.00866506	0.1408	0.00865979	0.141316	0.0129592	0.105882	2.40214	0.124794	4.35221
0.156176	0.0073398	0.119365	0.00226417	0.152245	0.00298591	0.152605	0.00303508	0.152719	0.00309537	0.0904109	0.0010952	0.120133	0.00345654	0.142727	0.00897588	0.142772	0.00895715	0.143299	0.0135019	0.107201	2.459	0.126677	4.46544
0.15829	0.00759034	0.120609	0.00233558	0.154313	0.00308952	0.154691	0.00314513	0.154807	0.00321069	0.0912035	0.0011233	0.121451	0.00356425	0.144721	0.00931246	0.14478	0.00929373	0.145319	0.0141627	0.108487	2.51495	0.128519	4.57838
0.160434	0.00787775	0.121857	0.00240231	0.156414	0.00318786	0.15681	0.00324523	0.156928	0.0033143	0.0920083	0.00114789	0.122796	0.00366376	0.146772	0.00966485	0.146847	0.00964143	0.147398	0.0147715	0.109772	2.572	0.130381	4.69378
0.162638	0.00817336	0.123128	0.00249597	0.158574	0.0033143	0.158991	0.00337752	0.15911	0.00345127	0.0928015	0.00118476	0.124135	0.00376853	0.148834	0.0100278	0.148926	0.0099985	0.149491	0.0154447	0.111151	2.63415	0.132383	4.81913
0.164876	0.00849003	0.124412	0.00257323	0.160764	0.00343664	0.161203	0.00350395	0.161325	0.00358707	0.0935958	0.00120467	0.125488	0.00386278	0.150936	0.010386	0.151046	0.0103573	0.151624	0.0161143	0.112491	2.69507	0.134336	4.94336
0.167163	0.0088231	0.125712	0.00264465	0.163007	0.00353849	0.163469	0.0036181	0.163593	0.00370356	0.0943972	0.00123862	0.126856	0.00397458	0.153076	0.0107782	0.153205	0.0107413	0.153798	0.0168735	0.113888	2.75941	0.136381	5.07454
0.169498	0.009155	0.12703	0.00272133	0.165306	0.0036579	0.165793	0.00373985	0.16592	0.00383819	0.0952009	0.00126437	0.128231	0.00407936	0.155244	0.0111628	0.155393	0.0111119	0.156	0.0176105	0.115246	2.82422	0.138388	5.20767
0.171844	0.00953607	0.128361	0.00280621	0.167631	0.00379078	0.168145	0.00387975	0.168274	0.00397926	0.0960233	0.00129715	0.129641	0.00418824	0.157478	0.0115883	0.15765	0.0115157	0.158272	0.0183949	0.116685	2.89337	0.140528	5.35059
0.174246	0.00994406	0.129716	0.00289635	0.170013	0.00393068	0.170555	0.00401614	0.170687	0.00412853	0.0968387	0.0013194	0.131049	0.00430121	0.159732	0.0120168	0.159927	0.011953	0.160565	0.0192249	0.118092	2.9626	0.142638	5.49379
0.17669	0.0103439	0.131081	0.00299528	0.172425	0.00408229	0.172996	0.00416599	0.173131	0.00429185	0.0976529	0.00134398	0.132464	0.00442004	0.162021	0.0124992	0.162241	0.0124225	0.162897	0.0201035	0.119484	3.0316	0.144741	5.63854
0.179191	0.0107753	0.132463	0.00307781	0.174891	0.00422219	0.175494	0.00431233	0.175633	0.00445048	0.0984894	0.00137559	0.133917	0.00455526	0.16438	0.0130102	0.164628	0.0129142	0.1653	0.0210793	0.120987	3.10784	0.147024	5.79731
0.181739	0.0112038	0.13386	0.00317967	0.177398	0.00436443	0.178035	0.00445984	0.178178	0.00460794	0.0993394	0.00140369	0.135393	0.00466999	0.166804	0.0134878	0.167081	0.0134047	0.167771	0.0220364	0.122481	3.18533	0.149303	5.9602
0.184337	0.0116551	0.135262	0.00326279	0.179937	0.00450023	0.180611	0.0046056	0.180758	0.0047613	0.100207	0.00143296	0.136897	0.00481867	0.169282	0.014	0.169591	0.0139081	0.170299	0.0230731	0.123923	3.26096	0.151517	6.11892
0.187001	0.0121415	0.136689	0.0033582	0.182542	0.00466472	0.183255	0.00477945	0.183406	0.00494686	0.101069	0.00147042	0.138402	0.00496208	0.17179	0.0145467	0.172132	0.014449	0.172859	0.024105	0.125503	3.34476	0.153942	6.2971
0.189716	0.0126496	0.138142	0.00346181	0.185192	0.00483389	0.185947	0.00495447	0.186102	0.0051371	0.101937	0.00150554	0.139932	0.00511837	0.174359	0.0151333	0.174739	0.0150197	0.175485	0.0252617	0.127079	3.43038	0.15639	6.47998
0.192487	0.013184	0.139591	0.00356249	0.187885	0.00500715	0.188684	0.00513769	0.188845	0.00533437	0.102798	0.00154242	0.141458	0.00527349	0.176956	0.015711	0.177375	0.0155816	0.178142	0.0264149	0.128663	3.5182	0.158865	6.66742
0.195315	0.0137196	0.141056	0.00365205	0.190618	0.00517339	0.191464	0.00530978	0.191631	0.00552812	0.103665	0.00157637	0.143009	0.00543388	0.179618	0.016383	0.18008	0.0162665	0.180868	0.0277647	0.130254	3.61013	0.161393	6.86659
0.198215	0.0142921	0.142538	0.00376561	0.193422	0.00536305	0.194321	0.00551232	0.194494	0.00575407	0.104544	0.001615	0.144583	0.00558783	0.18234	0.0169988	0.182847	0.0168612	0.183657	0.0290507	0.131814	3.70096	0.16388	7.06422
0.20117	0.014878	0.144033	0.00388736	0.196269	0.00558315	0.197223	0.00574353	0.197403	0.00601982	0.10543	0.00165305	0.146177	0.005781	0.185122	0.0177106	0.185676	0.0175555	0.186509	0.0305089	0.133401	3.79639	0.16643	7.27118
0.204203	0.0155108	0.145553	0.00399624	0.199195	0.00577046	0.200207	0.0059449	0.200395	0.00625572	0.106328	0.00169344	0.147795	0.00597299	0.187958	0.0184078	0.188563	0.0182468	0.189421	0.0319207	0.135033	3.89774	0.169082	7.49335
0.207286	0.0162349	0.147075	0.00413438	0.202156	0.00600929	0.203231	0.00619543	0.203426	0.00653143	0.107225	0.00173266	0.149437	0.00616792	0.190875	0.0191476	0.191534	0.0189697	0.192417	0.0334883	0.136644	3.99835	0.171705	7.71454
0.210448	0.0169526	0.148626	0.00424209	0.205204	0.00621358	0.206348	0.0064167	0.206552	0.00678781	0.108111	0.00177481	0.151067	0.00636928	0.193807	0.0199215	0.194526	0.0197523	0.195435	0.0350887	0.138305	4.10525	0.17444	7.95295
0.213667	0.0176802	0.150183	0.00438258	0.208295	0.00645006	0.209513	0.00666723	0.209725	0.00708166	0.109002	0.00182807	0.152716	0.00656538	0.196808	0.0207738	0.197591	0.0205683	0.198527	0.0368085	0.140022	4.21745	0.177285	8.20306
0.216974	0.0184903	0.151764	0.00451779	0.211465	0.00668245	0.212763	0.00692596	0.212985	0.00738195	0.109896	0.00187666	0.154381	0.00677259	0.199871	0.0216524	0.200723	0.0214253	0.201689	0.0385903	0.14166	4.32834	0.180023	8.45078
0.220336	0.0193244	0.153353	0.00465067	0.214685	0.00691776	0.216068	0.00717883	0.2163	0.00767287	0.110782	0.00193461	0.156047	0.00700557	0.202976	0.0225538	0.203903	0.0223133	0.204899	0.0405138	0.143393	4.44712	0.182942	8.72094
0.223802	0.0202569	0.154963	0.00482335	0.217988	0.00719639	0.21946	0.00747795	0.219703	0.00801589	0.111673	0.00198495	0.157728	0.00724088	0.206149	0.023477	0.207155	0.0232223	0.208183	0.0425169	0.145118	4.56772	0.185872	8.99474
0.227336	0.0212134	0.15659	0.00498315	0.221364	0.00749024	0.222931	0.00779287	0.223187	0.00838408	0.11257	0.00204524	0.159426	0.0074961	0.209393	0.0244428	0.210482	0.0241741	0.211544	0.0446435	0.146842	4.69155	0.188824	9.28009
0.230963	0.022226	0.158228	0.00513944	0.224796	0.00778409	0.226466	0.0081195	0.226736	0.00876866	0.113469	0.00209558	0.161138	0.00772614	0.212702	0.0254239	0.213882	0.0251546	0.214977	0.0467672	0.148659	4.82424	0.191951	9.58496
0.234658	0.0233142	0.159883	0.00532032	0.228324	0.00809609	0.230104	0.00845784	0.230389	0.00918076	0.114377	0.00215061	0.162871	0.00800302	0.216094	0.0264828	0.217371	0.0262036	0.218503	0.0491192	0.150428	4.95854	0.195035	9.89649
0.238452	0.0244223	0.161557	0.00551583	0.231923	0.00843794	0.233819	0.00882954	0.234122	0.00962856	0.115296	0.00221617	0.164622	0.00829335	0.219561	0.0276201	0.220945	0.0273075	0.222114	0.05158	0.152202	5.09549	0.198156	10.2189
0.242314	0.0256545	0.163238	0.00569378	0.235586	0.00878096	0.237608	0.00920885	0.23793	0.0100939	0.116221	0.00227529	0.166406	0.00857784	0.223123	0.0287083	0.224618	0.0283735	0.225828	0.0539841	0.154072	5.24438	0.201471	10.5686
0.246275	0.0269879	0.164945	0.00591563	0.239353	0.00916202	0.241508	0.0096268	0.241852	0.0106008	0.117145	0.00234494	0.168184	0.00888398	0.226733	0.0299159	0.228348	0.0295606	0.229601	0.0567546	0.155881	5.39247	0.204717	10.9236
0.250326	0.0283688	0.166664	0.00614333	0.243198	0.0095788	0.245498	0.0100904	0.245864	0.0111803	0.118072	0.00241343	0.169988	0.00918954	0.230434	0.0311528	0.232178	0.0307494	0.233474	0.0594191	0.157767	5.54839	0.208123	11.2965
0.254497	0.0299013	0.168408	0.00638333	0.247132	0.00999675	0.24959	0.0105546	0.249981	0.0117534	0.119012	0.00249655	0.171814	0.00954134	0.234234	0.0324482	0.236116	0.0320355	0.237458	0.0624413	0.159704	5.71471	0.211668	11.7013
0.25875	0.03148	0.170167	0.00665786	0.251146	0.0104574	0.253771	0.0110867	0.254189	0.0124225	0.119957	0.00257909	0.17367	0.00991597	0.238138	0.0337904	0.24017	0.0333812	0.241561	0.0654512	0.161582	5.88082	0.215144	12.1078
0.263105	0.0332085	0.171938	0.00693708	0.255251	0.0109597	0.258056	0.0116404	0.258503	0.0131202	0.120895	0.00266982	0.175521	0.0102935	0.242101	0.0351941	0.244294	0.0347826	0.245735	0.0687813	0.163642	6.06484	0.218986	12.5609
0.267541	0.0349863	0.173712	0.00721805	0.259432	0.0114625	0.262428	0.0122153	0.262907	0.0138701	0.121842	0.00276289	0.177399	0.0106687	0.246166	0.0366288	0.24853	0.036205	0.250024	0.0720716	0.165512	6.24093	0.222528	12.9976
0.272123	0.0368828	0.175521	0.00751424	0.263738	0.0120057	0.266939	0.012841	0.267455	0.014686	0.122813	0.00284894	0.179317	0.0110574	0.250361	0.0381776	0.25291	0.037741	0.25446	0.0757044	0.167486	6.42619	0.226273	13.461
0.276817	0.0389597	0.177344	0.00783853	0.268139	0.0125934	0.271564	0.0135001	0.272119	0.0155559	0.123779	0.00293616	0.181241	0.0114367	0.254644	0.0397382	0.257394	0.0392886	0.259003	0.07934	0.169464	6.62046	0.230088	13.9539
0.281635	0.041184	0.179179	0.00816926	0.272625	0.0132168	0.276289	0.0142271	0.276887	0.0164966	0.124748	0.0030263	0.183188	0.0118453	0.259029	0.0413872	0.261992	0.0409171	0.263662	0.0833292	0.171557	6.83163	0.234165	14.495
0.286601	0.0436045	0.181031	0.0085234	0.277241	0.0138976	0.281163	0.0150062	0.28181	0.0175227	0.125732	0.00312874	0.185173	0.0122832	0.263548	0.0431959	0.266742	0.0427347	0.268477	0.0874244	0.173573	7.03907	0.238142	15.0283
0.291704	0.0462158	0.182894	0.00891149	0.281949	0.0146076	0.286149	0.0158304	0.286849	0.0186015	0.126703	0.00323352	0.187159	0.0127151	0.268167	0.0450638	0.271611	0.0445914	0.273413	0.0919053	0.175619	7.25688	0.242224	15.5994
0.296932	0.0490401	0.184758	0.00935519	0.286759	0.0154195	0.291257	0.0167764	0.292015	0.0198477	0.127674	0.00333537	0.189158	0.0131758	0.272892	0.0470476	0.276603	0.0466115	0.278477	0.0966034	0.177649	7.47669	0.246302	16.1756
0.302333	0.0521689	0.186644	0.00979187	0.291698	0.0162437	0.296521	0.0177381	0.297345	0.0211859	0.128624	0.00343605	0.191148	0.0136447	0.277699	0.0491993	0.281697	0.0487422	0.283646	0.101704	0.179829	7.72129	0.250737	16.8305
0.307874	0.0555751	0.188535	0.0103123	0.296754	0.0172078	0.301925	0.0188796	0.302821	0.0227172	0.129566	0.003542	0.193152	0.0141376	0.282645	0.0514471	0.286951	0.0509859	0.28898	0.106966	0.182034	7.97416	0.255256	17.5116
0.313506	0.0591177	0.19042	0.0108443	0.301894	0.0182175	0.307437	0.0200444	0.308412	0.0242818	0.130483	0.00364444	0.195132	0.0146451	0.287651	0.0538787	0.292294	0.0534122	0.294405	0.112695	0.184292	8.24213	0.25996	18.2381
0.319354	0.0630419	0.192337	0.0114502	0.307214	0.0193338	0.31316	0.0213504	0.314223	0.0260853	0.131402	0.00375098	0.197145	0.0151842	0.292823	0.0564888	0.297828	0.0560475	0.300027	0.118811	0.186391	8.5025	0.264404	18.9615
0.325369	0.0674069	0.194249	0.0121251	0.312625	0.0205894	0.319001	0.0228061	0.320161	0.0280644	0.132321	0.00386629	0.199169	0.0157818	0.298141	0.0593237	0.303537	0.058938	0.305829	0.125336	0.188652	8.79013	0.269258	19.7604
0.331549	0.0720705	0.196172	0.012848	0.31816	0.0219492	0.325002	0.0244563	0.32627	0.0302525	0.133222	0.00398921	0.201189	0.016407	0.303561	0.0623968	0.309378	0.0620275	0.311768	0.132485	0.190847	9.08258	0.274031	20.5879
0.33786	0.077231	0.198094	0.013623	0.323794	0.0233956	0.331134	0.0261526	0.332521	0.0325904	0.134114	0.00410453	0.203215	0.0170093	0.309135	0.0655197	0.315408	0.0652458	0.317901	0.139854	0.193073	9.38976	0.278952	21.4673
0.344377	0.0830588	0.20002	0.0145186	0.329577	0.0250393	0.337453	0.0281153	0.338973	0.0352678	0.134988	0.00424619	0.205231	0.0176983	0.314807	0.0691121	0.32157	0.0688996	0.324172	0.148311	0.19529	9.70353	0.28391	22.3762
0.35104	0.0892384	0.201941	0.015464	0.335463	0.0268123	0.343914	0.0302513	0.345583	0.0381917	0.13588	0.0043855	0.207281	0.0184148	0.320696	0.0728109	0.327994	0.0727003	0.33071	0.156939	0.197582	10.0415	0.289105	23.3749
0.35787	0.0960087	0.203866	0.0164445	0.341475	0.0287224	0.350546	0.0325272	0.352378	0.0412672	0.136755	0.00453711	0.209311	0.0191927	0.326663	0.0769248	0.334537	0.0769125	0.337375	0.16679	0.199978	10.4069	0.294618	24.461
0.364945	0.103597	0.205799	0.017453	0.347655	0.0307196	0.357394	0.034974	0.359411	0.0446985	0.137648	0.00467701	0.211365	0.0199566	0.332815	0.0812688	0.34131	0.0813355	0.344278	0.176896	0.202225	10.764	0.299869	25.5429
0.372175	0.111954	0.207726	0.0185746	0.353923	0.032958	0.364379	0.0377117	0.366594	0.0484776	0.138516	0.00483447	0.213409	0.0208071	0.339087	0.0859587	0.348255	0.0861717	0.351359	0.188299	0.204508	11.1413	0.305301	26.7014
0.379668	0.121193	0.20966	0.0196581	0.360358	0.035283	0.371586	0.0406525	0.374026	0.0526313	0.139365	0.00497613	0.215433	0.0216325	0.345488	0.0910121	0.355386	0.0913644	0.358634	0.200342	0.206891	11.5433	0.31098	27.9526
0.387318	0.131216	0.211589	0.0207193	0.366875	0.0376941	0.378931	0.0436952	0.381618	0.0569829	0.140194	0.00513066	0.217442	0.0225263	0.352037	0.0964348	0.362725	0.0968937	0.366128	0.213828	0.209346	11.9757	0.316929	29.3277
0.395212	0.142512	0.21351	0.0218971	0.373547	0.0404324	0.386492	0.0471295	0.389456	0.0619098	0.14101	0.00530627	0.219438	0.0234676	0.358699	0.10216	0.370241	0.102883	0.373807	0.228169	0.211698	12.4068	0.322735	30.7121
0.403297	0.155063	0.215423	0.023059	0.38033	0.0431977	0.394227	0.0507704	0.397502	0.0672992	0.141824	0.00548188	0.221432	0.0244592	0.365512	0.108448	0.377979	0.109412	0.381718	0.244506	0.214073	12.8621	0.328679	32.2074
0.411614	0.169247	0.21732	0.0242385	0.387246	0.0462983	0.402161	0.0548129	0.405775	0.073185	0.142627	0.00568792	0.223427	0.025531	0.37246	0.115448	0.385925	0.116637	0.389851	0.262422	0.216393	13.3261	0.33459	33.7492
0.420169	0.185038	0.21921	0.0254882	0.394287	0.0496448	0.410302	0.0592786	0.414295	0.0797293	0.143403	0.00592909	0.225397	0.0266461	0.379581	0.123009	0.394133	0.124553	0.398257	0.28237	0.218854	13.8415	0.340963	35.4981
0.428918	0.203031	0.221065	0.0268422	0.401424	0.0533004	0.418614	0.0642366	0.423032	0.0869713	0.144166	0.00617494	0.227337	0.0278314	0.386785	0.131528	0.4025	0.133461	0.406837	0.304757	0.221255	14.3772	0.347335	37.3469
0.437862	0.223462	0.222886	0.0281493	0.408613	0.0572398	0.427058	0.0696266	0.431944	0.0949638	0.144909	0.00645182	0.229242	0.0291848	0.394092	0.140883	0.411064	0.143153	0.415626	0.329345	0.223653	14.9332	0.35379	39.2922
0.4471	0.246666	0.224686	0.0296238	0.415936	0.0616751	0.435738	0.0756177	0.441139	0.103959	0.145637	0.00672284	0.231129	0.0306154	0.40155	0.151549	0.419888	0.15422	0.424695	0.357514	0.225926	15.4998	0.360104	41.3278
0.456541	0.273763	0.226443	0.0312792	0.423297	0.0666776	0.444543	0.082501	0.450512	0.114134	0.146354	0.00702371	0.232984	0.032214	0.409114	0.163088	0.428918	0.166379	0.433986	0.388347	0.228277	16.1193	0.366769	43.5801
0.466137	0.304904	0.228137	0.033078	0.43066	0.0723263	0.453429	0.0904103	0.460021	0.126019	0.147037	0.00735268	0.234785	0.0338952	0.416725	0.17637	0.43811	0.180309	0.443456	0.424412	0.230523	16.7458	0.373273	45.918
0.476035	0.341168	0.229805	0.0350349	0.43812	0.0786991	0.462529	0.0992006	0.469806	0.139132	0.147689	0.00770799	0.236529	0.0358227	0.4244	0.190924	0.447484	0.195716	0.453128	0.46377	0.232823	17.4468	0.38016	48.5815
0.486121	0.383883	0.231421	0.0371989	0.445609	0.0859364	0.471751	0.109403	0.47978	0.154374	0.148316	0.00812887	0.238221	0.0379792	0.432127	0.207905	0.457022	0.213556	0.462985	0.510632	0.235087	18.1717	0.387053	51.3906
0.49638	0.434227	0.232979	0.0395813	0.453101	0.0942508	0.481077	0.121221	0.489925	0.17195	0.148915	0.00863813	0.23984	0.0404196	0.439853	0.226827	0.466676	0.233536	0.472982	0.561525	0.23723	18.9153	0.393785	54.3567
0.506795	0.493839	0.234458	0.042216	0.460512	0.103964	0.490427	0.135019	0.500164	0.192208	0.149485	0.00919832	0.241397	0.0431959	0.447558	0.248674	0.476418	0.256753	0.483091	0.62256	0.239344	19.7203	0.400652	57.6165
0.517361	0.565081	0.235875	0.0453336	0.467889	0.115515	0.499849	0.151518	0.510551	0.21665	0.150017	0.00986387	0.242883	0.0464148	0.455282	0.273757	0.486317	0.283457	0.493385	0.690661	0.241331	20.5389	0.40727	61.0246
0.528006	0.650661	0.237223	0.0490068	0.475149	0.129211	0.509247	0.171	0.520985	0.245119	0.150506	0.010691	0.244281	0.0501564	0.462867	0.302971	0.496171	0.314784	0.503662	0.772095	0.243277	21.4299	0.414003	64.8179
0.540036	0.768742	0.238492	0.0534051	0.482313	0.1461	0.518659	0.194972	0.531519	0.280073	0.150957	0.0116299	0.245602	0.0544968	0.470417	0.337546	0.506131	0.351945	0.514076	0.864853	0.245051	22.3224	0.420315	68.6983
0.548009	0.86267	0.239675	0.0587342	0.489281	0.166682	0.527952	0.224614	0.542007	0.322641	0.151367	0.0128246	0.246824	0.0595561	0.477773	0.378044	0.515986	0.396009	0.524418	0.977112	0.246864	23.3303	0.426939	73.2255
0.560357	1.03954	0.240776	0.0651287	0.496061	0.192737	0.537152	0.262029	0.552482	0.375932	0.151741	0.0142418	0.247961	0.0658639	0.484979	0.427091	0.525792	0.449941	0.534743	1.10884	0.248522	24.3857	0.433286	78.05
0.571899	1.25126	0.241801	0.072993	0.502605	0.226312	0.546194	0.3107	0.562874	0.445087	0.152072	0.0159809	0.24899	0.0732822	0.491955	0.486606	0.535449	0.51605	0.544953	1.26817	0.250126	25.5529	0.439657	83.5545
0.582379	1.49581	0.242752	0.0825121	0.508895	0.269704	0.555043	0.374588	0.573145	0.534216	0.152368	0.0180138	0.249933	0.0820906	0.498686	0.559972	0.544932	0.599362	0.555028	1.46291	0.251463	26.6876	0.445224	89.0838
0.59301	1.81433	0.243633	0.0945523	0.514953	0.327522	0.563736	0.462181	0.58335	0.657185	0.152627	0.0202311	0.250781	0.0921804	0.505141	0.649579	0.554185	0.704076	0.564909	1.69967	0.252694	27.9173	0.450605	95.1835
0.603669	2.23479	0.244444	0.109124	0.520734	0.405243	0.572207	0.583505	0.593408	0.827572	0.152853	0.0230163	0.251542	0.10477	0.511272	0.767414	0.563144	0.845622	0.574535	2.00581	0.253802	29.2299	0.455678	101.954
0.614167	2.79382	0.245185	0.126898	0.526219	0.511852	0.580405	0.757383	0.603255	1.07389	0.153047	0.0260484	0.252217	0.119317	0.517121	0.91519	0.571875	1.03201	0.583971	2.38996	0.254779	30.6196	0.460377	109.276
0.625004	3.5995	0.245863	0.148731	0.531418	0.66164	0.58836	1.01484	0.612924	1.44371	0.153212	0.0295459	0.252814	0.13651	0.522631	1.11628	0.580256	1.29806	0.593102	2.91916	0.255673	32.1573	0.464895	117.702
0.635397	4.72382	0.246479	0.176197	0.536314	0.878478	0.596013	1.4084	0.622344	2.01802	0.15335	0.0334725	0.253332	0.156974	0.52781	1.38358	0.588297	1.6752	0.60193	3.62935	0.25642	33.7596	0.468922	126.701
0.646188	6.50634	0.247031	0.211018	0.540885	1.19694	0.603337	2.02402	0.631475	2.93675	0.153463	0.0379271	0.253787	0.181811	0.532651	1.76467	0.595947	2.24628	0.610417	4.67109	0.257109	35.5684	0.472824	137.216
0.656145	9.11667	0.247525	0.256265	0.545102	1.67819	0.610271	3.01264	0.640232	4.43675	0.153558	0.0426451	0.254178	0.210777	0.53715	2.30752	0.603206	3.12064	0.618542	6.19484	0.257668	37.3919	0.476133	148.25
0.666057	13.3742	0.247966	0.317696	0.548839	2.39158	0.616625	4.58873	0.648377	6.88834	0.153634	0.0481041	0.254518	0.247332	0.541329	3.13646	0.610089	4.53651	0.626351	8.61585	0.258156	39.3888	0.479187	160.667
0.676126	20.8342	0.24836	0.404975	0.551823	3.40558	0.621967	7.01521	0.655353	10.7611	0.153697	0.0545524	0.254804	0.293434	0.545141	4.4065	0.616499	6.83559	0.633709	12.439	0.258592	41.6419	0.482048	175.314
0.685419	32.989	0.248703	0.532316	0.554136	4.81455	0.626316	10.6595	0.661121	16.7018	0.153748	0.0624794	0.255047	0.354835	0.548627	6.46021	0.622476	10.7262	0.640674	18.8737	0.258943	43.973	0.484468	190.961
0.694916	55.4404	0.249003	0.727941	0.555994	6.83504	0.629973	16.2192	0.666031	25.9128	0.15379	0.0726441	0.255251	0.439587	0.55181	9.82579	0.628042	17.373	0.64726	29.7461	0.259254	46.6749	0.486733	209.904
0.703898	94.7905	0.249265	1.03907	0.557489	9.72789	0.633042	24.6512	0.670192	40.0713	0.153822	0.0864837	0.255419	0.564427	0.554666	15.4706	0.633135	28.8368	0.6534	48.6214	0.259507	49.6123	0.488682	231.58
0.712676	166.458	0.249492	1.54012	0.558675	13.8065	0.635591	37.2678	0.673681	61.5285	0.153846	0.106425	0.255557	0.750894	0.557235	25.0595	0.637789	48.7772	0.659125	81.5421	0.259723	53.0983	0.490445	258.382
0.721041	294.306	0.249683	2.34731	0.559598	19.4519	0.637675	55.7541	0.676559	93.3106	0.153864	0.1354	0.255667	1.03727	0.559526	41.559	0.642009	83.6738	0.66444	139.903	0.259894	56.9434	0.491903	289.809
0.728979	519.249	0.249842	3.64174	0.560317	27.186	0.639389	82.5795	0.678943	139.887	0.153876	0.177391	0.255754	1.47908	0.561559	69.9278	0.645802	144.461	0.669345	242.994	0.260035	61.5745	0.493173	329.668
0.732496	672.258	0.249907	4.48067	0.560592	31.6644	0.640074	98.7983	0.6799	168.231	0.153881	0.203654	0.255787	1.76053	0.562415	89.4126	0.647424	186.508	0.671488	315.276	0.260091	64.0789	0.493704	352.355
0.732496	672.258	0.249907	4.48067	0.560592	31.6644	0.640074	98.7983	0.6799	168.231	0.153881	0.203654	0.255787	1.76053	0.562415	89.4126	0.647424	186.508	0.671488	315.276	0.260091	64.0789	0.493704	352.355
0.732496	672.258	0.249907	4.48067	0.560592	31.6644	0.640074	98.7983	0.6799	168.231	0.153881	0.203654	0.255787	1.76053	0.562415	89.4126	0.647424	186.508	0.671488	315.276	0.260091	64.0789	0.493704	352.355
0.732496	672.258	0.249907	4.48067	0.560592	31.6644	0.640074	98.7983	0.6799	168.231	0.153881	0.203654	0.255787	1.76053	0.562415	89.4126	0.647424	186.508	0.671488	315.276	0.260091	64.0789	0.493704	352.355
