# Supplementary material for: Sensitive protein alignments at tree-of-life scale using DIAMOND
Source: Nat Methods. 2021 Apr 7;18(4):366–8. doi: 10.1038/s41592-021-01101-x (PMC8026399; doi:10.1038/s41592-021-01101-x)
Supplement: Source Data Fig. 2 — Scaling of DIAMOND on compute clusters. [file 41592_2021_1101_MOESM4_ESM.xls]

## Sheet: cobra_hpc_runs
DIAMOND2 HPC runs on the Cobra HPC system at the MPCDF, July 2020
Query	NR	number of query chunks	56
Database	uniref50	number of reference chunks	506
Nodes	Reference chunks processed	Measured Wall Clock Time [s]	(Extrapolated) Wall Clock Time [s]	(Extrapolated) Wall Clock Time [d]
1	1	70139.5	3.54906e+07	410.771
14	2	9599.02	2.42855e+06	28.1082
28	2	4965.05	1.25616e+06	14.5389
56	5	6134.15	620775	7.1849
520	506	63924.4	63924.4	0.739866
