# Supplementary material for: Sensitive protein alignments at tree-of-life scale using DIAMOND
Source: Nat Methods. 2021 Apr 7;18(4):366–8. doi: 10.1038/s41592-021-01101-x (PMC8026399; doi:10.1038/s41592-021-01101-x)
Supplement: Source Data Extended Data Fig. 2 — Underlying data for box plots showing the AUC1 sensitivity resolved by sequence identity used for Extended Data Fig. 2. [file 41592_2021_1101_MOESM5_ESM.xlsx]

## Sheet: Tabelle1
		ymin	lower	middle	upper	ymax
[0;10[	BLAST	0	0	0.0099187	0.191381	0.47845
[0;10[	DIAMOND ultra-sensitive	0	0	0.0100027	0.193022	0.482545
[0;10[	DIAMOND very-sensitive	0	0	0.00994238	0.185931	0.464825
[0;10[	DIAMOND sensitive	0	0	0.00760456	0.16092	0.402299
[0;10[	DIAMOND default	0	0	0	0.0313334	0.0783331
[0;10[	MMSeqs2 s7.5	0	0	0.00574713	0.166667	0.416667
[0;10[	MMSeqs2 s6.0	0	0	0.00425532	0.142857	0.35714
[0;10[	MMSeqs2 s2.5	0	0	0	0.0216699	0.0541728
[0;10[	MMSeqs2 s1.0	0	0	0	0.00147493	0.00368732
[10;20[	BLAST	0	0.0699525	0.333333	0.640212	1
[10;20[	DIAMOND ultra-sensitive	0	0.0714286	0.337884	0.643341	1
[10;20[	DIAMOND very-sensitive	0	0.0632184	0.315789	0.604167	1
[10;20[	DIAMOND sensitive	0	0.0413223	0.24626	0.509659	1
[10;20[	DIAMOND default	0	0	0.0329218	0.153846	0.384615
[10;20[	MMSeqs2 s7.5	0	0.052623	0.288799	0.590909	1
[10;20[	MMSeqs2 s6.0	0	0.03125	0.222592	0.500975	1
[10;20[	MMSeqs2 s2.5	0	0	0.0184078	0.142857	0.357141
[10;20[	MMSeqs2 s1.0	0	0	0.000479157	0.0391566	0.0978914
[20;30[	BLAST	0	0.511543	0.79577	0.95122	1
[20;30[	DIAMOND ultra-sensitive	0	0.517677	0.8	0.95	1
[20;30[	DIAMOND very-sensitive	0	0.473885	0.745536	0.91635	1
[20;30[	DIAMOND sensitive	0	0.344828	0.6154	0.830703	1
[20;30[	DIAMOND default	0	0.030303	0.132699	0.324208	0.765051
[20;30[	MMSeqs2 s7.5	0	0.443609	0.733032	0.918919	1
[20;30[	MMSeqs2 s6.0	0	0.303279	0.596491	0.833333	1
[20;30[	MMSeqs2 s2.5	0	0.0104983	0.0979951	0.331101	0.812
[20;30[	MMSeqs2 s1.0	0	0	0.0165419	0.131579	0.328947
[30;40[	BLAST	0.919355	0.967742	1	1	1
[30;40[	DIAMOND ultra-sensitive	0.927746	0.971098	1	1	1
[30;40[	DIAMOND very-sensitive	0.833333	0.933333	0.997386	1	1
[30;40[	DIAMOND sensitive	0.575	0.83	0.965087	1	1
[30;40[	DIAMOND default	0	0.166667	0.406151	0.668675	1
[30;40[	MMSeqs2 s7.5	0.848485	0.939394	1	1	1
[30;40[	MMSeqs2 s6.0	0.528814	0.811525	0.965517	1	1
[30;40[	MMSeqs2 s2.5	0	0.111111	0.391296	0.722222	1
[30;40[	MMSeqs2 s1.0	0	0.00451128	0.113385	0.414524	1
[40;50[	BLAST	1	1	1	1	1
[40;50[	DIAMOND ultra-sensitive	1	1	1	1	1
[40;50[	DIAMOND very-sensitive	1	1	1	1	1
[40;50[	DIAMOND sensitive	1	1	1	1	1
[40;50[	DIAMOND default	0	0.5	0.798658	0.992268	1
[40;50[	MMSeqs2 s7.5	1	1	1	1	1
[40;50[	MMSeqs2 s6.0	1	1	1	1	1
[40;50[	MMSeqs2 s2.5	0	0.5	0.857143	1	1
[40;50[	MMSeqs2 s1.0	0	0.0984252	0.493472	0.83871	1
[50;60[	BLAST	1	1	1	1	1
[50;60[	DIAMOND ultra-sensitive	1	1	1	1	1
[50;60[	DIAMOND very-sensitive	1	1	1	1	1
[50;60[	DIAMOND sensitive	1	1	1	1	1
[50;60[	DIAMOND default	0.642875	0.857143	1	1	1
[50;60[	MMSeqs2 s7.5	1	1	1	1	1
[50;60[	MMSeqs2 s6.0	1	1	1	1	1
[50;60[	MMSeqs2 s2.5	0.880969	0.952381	1	1	1
[50;60[	MMSeqs2 s1.0	0	0.5	0.9375	1	1
[60;70[	BLAST	1	1	1	1	1
[60;70[	DIAMOND ultra-sensitive	1	1	1	1	1
[60;70[	DIAMOND very-sensitive	1	1	1	1	1
[60;70[	DIAMOND sensitive	1	1	1	1	1
[60;70[	DIAMOND default	1	1	1	1	1
[60;70[	MMSeqs2 s7.5	1	1	1	1	1
[60;70[	MMSeqs2 s6.0	1	1	1	1	1
[60;70[	MMSeqs2 s2.5	1	1	1	1	1
[60;70[	MMSeqs2 s1.0	1	1	1	1	1
[70;80[	BLAST	1	1	1	1	1
[70;80[	DIAMOND ultra-sensitive	1	1	1	1	1
[70;80[	DIAMOND very-sensitive	1	1	1	1	1
[70;80[	DIAMOND sensitive	1	1	1	1	1
[70;80[	DIAMOND default	1	1	1	1	1
[70;80[	MMSeqs2 s7.5	1	1	1	1	1
[70;80[	MMSeqs2 s6.0	1	1	1	1	1
[70;80[	MMSeqs2 s2.5	1	1	1	1	1
[70;80[	MMSeqs2 s1.0	1	1	1	1	1
[80;90[	BLAST	1	1	1	1	1
[80;90[	DIAMOND ultra-sensitive	1	1	1	1	1
[80;90[	DIAMOND very-sensitive	1	1	1	1	1
[80;90[	DIAMOND sensitive	1	1	1	1	1
[80;90[	DIAMOND default	1	1	1	1	1
[80;90[	MMSeqs2 s7.5	1	1	1	1	1
[80;90[	MMSeqs2 s6.0	1	1	1	1	1
[80;90[	MMSeqs2 s2.5	1	1	1	1	1
[80;90[	MMSeqs2 s1.0	1	1	1	1	1
[90;100]	BLAST	1	1	1	1	1
[90;100]	DIAMOND ultra-sensitive	1	1	1	1	1
[90;100]	DIAMOND very-sensitive	1	1	1	1	1
[90;100]	DIAMOND sensitive	1	1	1	1	1
[90;100]	DIAMOND default	1	1	1	1	1
[90;100]	MMSeqs2 s7.5	1	1	1	1	1
[90;100]	MMSeqs2 s6.0	1	1	1	1	1
[90;100]	MMSeqs2 s2.5	1	1	1	1	1
[90;100]	MMSeqs2 s1.0	1	1	1	1	1
