# Supplementary material for: Sensitive protein alignments at tree-of-life scale using DIAMOND
Source: Nat Methods. 2021 Apr 7;18(4):366–8. doi: 10.1038/s41592-021-01101-x (PMC8026399; doi:10.1038/s41592-021-01101-x)
Supplement: Source Data Extended Data Fig. 3 — Underlying data for box plots showing the family distribution across sequence identity used for Extended Data Fig. 3. [file 41592_2021_1101_MOESM6_ESM.xlsx]

## Sheet: Sheet1
	ymin	lower	middle	upper	ymax
1	0	0	0.00588235	0.0386885	0.0967213
2	0	0.00271248	0.0344373	0.108219	0.266479
3	0	0.0196078	0.0833333	0.168605	0.392098
4	0	0.0524357	0.123853	0.220646	0.472955
5	0	0.0628743	0.137121	0.231707	0.484957
6	0	0.0463727	0.118852	0.209567	0.454352
7	0	0.0206614	0.0801612	0.162651	0.375615
8	0	0.00638725	0.0422535	0.11219	0.270894
9	0	0.00140056	0.0188679	0.072754	0.179775
10	0	0	0.00655308	0.0384615	0.0961533
11	0	0	0.00215704	0.0217917	0.0544767
12	0	0	0.000186116	0.00923788	0.0230947
13	0	0	0	0.00417055	0.0104261
14	0	0	0	0.00140056	0.0035014
15	0	0	0	0.000235307	0.000588261
16	0	0	0	0	0
17	0	0	0	0	0
18	0	0	0	0	0
19	0	0	0	0	0
20	0	0	0	0.000876424	0.00219058
