# Supplementary material for: Sensitive protein alignments at tree-of-life scale using DIAMOND
Source: Nat Methods. 2021 Apr 7;18(4):366–8. doi: 10.1038/s41592-021-01101-x (PMC8026399; doi:10.1038/s41592-021-01101-x)
Supplement: Source Data Extended Data Fig. 4 — Run time and sensitivity statistics of benchmarking runs used for Extended Data Fig. 4. [file 41592_2021_1101_MOESM7_ESM.xlsx]

## Sheet: Sheet1
Tool	Version	Mode	Time (s)	Time	BLAST_speedup	AUC1	AUC
BLASTX	v2.10.0		1644340	19 days 00:45:40	1	0.223	0.687	Runtime estimated based on query subsample of 10,000 sequences.
DIAMOND	v2.0.7	default (fast)	159	00:02:39	10342	0.0786	0.284
DIAMOND	v2.0.7	sensitive	1356	00:22:36	1213	0.194	0.587
DIAMOND	v2.0.7	very sensitive	2911	00:48:31	565	0.216	0.645
DIAMOND	v2.0.7	ultra-sensitive	9091	02:31:31	181	0.224	0.667
MMSeqs2	release 11	s=1.0	250	00:04:10	6577	0.0275	0.117
MMSeqs2	release 11	s=2.5	644	00:10:44	2553	0.0658	0.241
MMSeqs2	release 11	s=6.0	14813	04:06:53	111	0.188	0.567
MMSeqs2	release 11	s=7.5	46860	13:01:00	35	0.212	0.632
DIAMOND	v0.4.7	default (fast)	1350	00:22:30	1218	0.0698	0.254
DIAMOND	v0.4.7	sensitive	9064	02:31:04	181	0.168	0.514
