# Supplementary material for: Sensitive protein alignments at tree-of-life scale using DIAMOND
Source: Nat Methods. 2021 Apr 7;18(4):366–8. doi: 10.1038/s41592-021-01101-x (PMC8026399; doi:10.1038/s41592-021-01101-x)
Supplement: Source Data Extended Data Fig. 5 — Run time and sensitivity statistics of benchmarking runs used for Extended Data Fig. 5. [file 41592_2021_1101_MOESM8_ESM.xlsx]

## Sheet: Sheet1
Tool	Version	Mode	Time (s)	Time	BLAST_speedup	AUC1	AUC
BLASTX	v2.10.0		1863700	21 days 13:41:40	1	0.26	0.783
DIAMOND	v2.0.7	default (fast)	182	00:03:02	10240	0.0845	0.311
DIAMOND	v2.0.7	sensitive	2235	00:37:15	834	0.222	0.673
DIAMOND	v2.0.7	very-sensitive	6530	01:48:50	285	0.253	0.754
DIAMOND	v2.0.7	ultra-sensitive	18907	05:15:07	99	0.256	0.789
MMSeqs2	release 11	s=1.0	327	00:05:27	5699	0.0306	0.134
MMSeqs2	release 11	s=2.5	992	00:16:32	1879	0.0712	0.273
MMSeqs2	release 11	s=6.0	23653	06:34:13	79	0.213	0.651
MMSeqs2	release 11	s=7.5	96970	1 day 02:56:10	19	0.247	0.735
DIAMOND	v0.4.7	default (fast)	1882	00:31:22	990	0.0731	0.278
DIAMOND	v0.4.7	sensitive	14034	03:53:54	133	0.182	0.583
