# Supplementary material for: Sensitive protein alignments at tree-of-life scale using DIAMOND
Source: Nat Methods. 2021 Apr 7;18(4):366–8. doi: 10.1038/s41592-021-01101-x (PMC8026399; doi:10.1038/s41592-021-01101-x)
Supplement: Source Data Extended Data Fig. 6 — Data points consisting of coverage and errors per query that are the basis of the ROC curves used for Extended Data Fig. 6. [file 41592_2021_1101_MOESM9_ESM.xlsx]

## Sheet: Sheet1
BLAST v2.10.0 reference_Coverage	BLAST v2.10.0 reference_Errors/query	DIAMOND v2.0.7 default_Coverage	DIAMOND v2.0.7 default_Errors/query	DIAMOND v2.0.7 sensitive_Coverage	DIAMOND v2.0.7 sensitive_Errors/query	DIAMOND v2.0.7 very-sensitive_Coverage	DIAMOND v2.0.7 very-sensitive_Errors/query	DIAMOND v2.0.7 ultra-sensitive_Coverage	DIAMOND v2.0.7 ultra-sensitive_Errors/query	MMSeqs2 release11 s1.0_Coverage	MMSeqs2 release11 s1.0_Errors/query	MMSeqs2 release11 s2.5_Coverage	MMSeqs2 release11 s2.5_Errors/query	MMSeqs2 release11 s6.0_Coverage	MMSeqs2 release11 s6.0_Errors/query	MMSeqs2 release11 s7.5_Coverage	MMSeqs2 release11 s7.5_Errors/query	MMSeqs2 release11 s7.5**_Coverage	MMSeqs2 release11 s7.5**_Errors/query	DIAMOND v0.7.12 fast_Coverage	DIAMOND v0.7.12 fast_Errors/query	DIAMOND v0.7.12 sensitive_Coverage	DIAMOND v0.7.12 sensitive_Errors/query
0	0	0	0	0	0	0	0	0	0	0	0	0	0	0	0	0	0
0	0	0	0	0	0	0	0	0	0	0	0	0	0	0	0	0	0
0	0	0	0	0	0	0	0	0	0	0	0	0	0	0	0	0	0
0	0	0	0	0	0	0	0	0	0	0	0	0	0	0	0	0	0
0	0	0	0	0	0	0	0	0	0	0	0	0	0	0	0	0	0
0	0	0	0	0	0	0	0	0	0	0	0	0	0	0	0	0	0
0	0	0	0	0	0	0	0	0	0	0	0	0	0	0	0	0	0
0	0	0	0	0	0	0	0	0	0	0	0	0	0	0	0	0	0
0	0	0	0	0	0	0	0	0	0	0	0	0	0	0	0	0	0
0	0	0	0	0	0	0	0	0	0	0	0	0	0	0	0	0	0
0	0	0	0	0	0	0	0	0	0	0	0	0	0	0	0	0	0
0	0	0	0	0	0	0	0	0	0	0	0	0	0	0	0	0	0
0	0	0	0	0	0	0	0	0	0	0	0	0	0	0	0	0	0
0	0	0	0	0	0	0	0	0	0	0	0	0	0	0	0	0	0
0	0	0	0	0	0	0	0	0	0	0	0	0	0	0	0	0	0
0	0	0	0	0	0	0	0	0	0	0	0	0	0	0	0	0	0
0	0	0	0	0	0	0	0	0	0	0	0	0	0	0	0	0	0
0	0	0	0	0	0	0	0	0	0	0	0	0	0	0	0	0	0
0	0	0	0	0	0	0	0	0	0	0	0	0	0	0	0	0	0
0	0	0	0	0	0	0	0	0	0	0	0	0	0	0	0	0	0
0	0	0	0	0	0	0	0	0	0	0	0	0	0	0	0	0	0
0	0	0	0	0	0	0	0	0	0	0	0	0	0	0	0	0	0
0	0	0	0	0	0	0	0	0	0	0	0	0	0	0	0	0	0
0	0	0	0	0	0	0	0	0	0	0	0	0	0	0	0	0	0
0	0	0	0	0	0	0	0	0	0	0	0	0	0	0	0	0	0
0	0	0	0	0	0	0	0	0	0	0	0	0	0	0	0	0	0
0	0	0	0	0	0	0	0	0	0	0	0	0	0	0	0	0	0
0	0	0	0	0	0	0	0	0	0	0	0	0	0	0	0	0	0
0	0	0	0	0	0	0	0	0	0	0	0	0	0	0	0	0	0
0	0	0	0	0	0	0	0	0	0	0	0	0	0	0	0	0	0
0	0	0	0	0	0	0	0	0	0	0	0	0	0	0	0	0	0
0	0	0	0	0	0	0	0	0	0	0	0	0	0	0	0	0	0
0	0	0	0	0	0	0	0	0	0	0	0	0	0	0	0	0	0
0	0	0	0	0	0	0	0	0	0	0	0	0	0	0	0	0	0
0	0	0	0	0	0	0	0	0	0	0	0	0	0	0	0	0	0
0	0	0	0	0	0	0	0	0	0	0	0	0	0	0	0	0	0
0	0	0	0	0	0	0	0	0	0	0	0	0	0	0	0	0	0
0	0	0	0	0	0	0	0	0	0	0	0	0	0	0	0	0	0
0	0	0	0	0	0	0	0	0	0	0	0	0	0	0	0	0	0
0	0	0	0	0	0	0	0	0	0	0	0	0	0	0	0	0	0
0	0	0	0	0	0	0	0	0	0	0	0	0	0	0	0	0	0
0	0	0	0	0	0	0	0	0	0	0	0	0	0	0	0	0	0
0	0	0	0	0	0	0	0	0	0	0	0	0	0	0	0	0	0
0	0	0	0	0	0	0	0	0	0	0	0	0	0	0	0	0	0
0	0	0	0	0	0	0	0	0	0	0	0	0	0	0	0	0	0
0	0	0	0	0	0	0	0	0	0	0	0	0	0	0	0	0	0
0	0	0	0	0	0	0	0	0	0	0	0	0	0	0	0	0	0
0	0	0	0	0	0	0	0	0	0	0	0	0	0	0	0	0	0
0	0	0	0	0	0	0	0	0	0	0	0	0	0	0	0	0	0
0	0	0	0	0	0	0	0	0	0	0	0	0	0	0	0	0	0
0	0	0	0	0	0	0	0	0	0	0	0	0	0	0	0	0	0
0	0	0	0	0	0	0	0	0	0	0	0	0	0	0	0	0	0
0	0	0	0	0	0	0	0	0	0	0	0	0	0	0	0	0	0
0	0	0	0	0	0	0	0	0	0	0	0	0	0	0	0	0	0
0	0	0	0	0	0	0	0	0	0	0	0	0	0	0	0	0	0
0	0	0	0	0	0	0	0	0	0	0	0	0	0	0	0	0	0
0	0	0	0	0	0	0	0	0	0	0	0	0	0	0	0	0	0
0	0	0	0	0	0	0	0	0	0	0	0	0	0	0	0	0	0
0	0	0	0	0	0	0	0	0	0	0	0	0	0	0	0	0	0
0	0	0	0	0	0	0	0	0	0	0	0	0	0	0	0	0	0
0	0	0	0	0	0	0	0	0	0	0	0	0	0	0	0	0	0
0	0	0	0	0	0	0	0	0	0	0	0	0	0	0	0	0	0
0	0	0	0	0	0	0	0	0	0	0	0	0	0	0	0	0	0
0	0	0	0	0	0	0	0	0	0	0	0	0	0	0	0	0	0
0	0	0	0	0	0	0	0	0	0	0	0	0	0	0	0	0	0
0	0	0	0	0	0	0	0	0	0	0	0	0	0	0	0	0	0
0	0	0	0	0	0	0	0	0	0	0	0	0	0	0	0	0	0
0	0	0	0	0	0	0	0	0	0	0	0	0	0	0	0	0	0
0	0	0	0	0	0	0	0	0	0	0	0	0	0	0	0	0	0
0	0	0	0	0	0	0	0	0	0	0	0	0	0	0	0	0	0
0	0	0	0	0	0	0	0	0	0	0	0	0	0	0	0	0	0
0	0	0	0	0	0	0	0	0	0	0	0	0	0	0	0	0	0
0	0	0	0	0	0	0	0	0	0	0	0	0	0	0	0	0	0
0	0	0	0	0	0	0	0	0	0	0	0	0	0	0	0	0	0
0	0	0	0	0	0	0	0	0	0	0	0	0	0	0	0	0	0
0	0	0	0	0	0	0	0	0	0	0	0	0	0	0	0	0	0
0	0	0	0	0	0	0	0	0	0	0	0	0	0	0	0	0	0
0	0	0	0	0	0	0	0	0	0	0	0	0	0	0	0	0	0
0	0	0	0	0	0	0	0	0	0	0	0	0	0	0	0	0	0
0	0	0	0	0	0	0	0	0	0	0	0	0	0	0	0	0	0
0	0	0	0	0	0	0	0	0	0	0	0	0	0	0	0	0	0
0	0	0	0	0	0	0	0	0	0	0	0	0	0	0	0	0	0
0	0	0	0	0	0	0	0	0	0	0	0	0	0	0	0	0	0
0	0	0	0	0	0	0	0	0	0	0	0	0	0	0	0	0	0
0	0	0	0	0	0	0	0	0	0	0	0	0	0	0	0	0	0
0	0	0	0	0	0	0	0	0	0	0	0	0	0	0	0	0	0
0	0	0	0	0	0	0	0	0	0	0	0	0	0	0	0	0	0
0	0	0	0	0	0	0	0	0	0	0	0	0	0	0	0	0	0
0	0	0	0	0	0	0	0	0	0	0	0	0	0	0	0	0	0
0	0	0	0	0	0	0	0	0	0	0	0	0	0	0	0	0	0
0	0	0	0	0	0	0	0	0	0	0	0	0	0	0	0	0	0
0	0	0	0	0	0	0	0	0	0	0	0	0	0	0	0	0	0
0	0	0	0	0	0	0	0	0	0	0	0	0	0	0	0	0	0
0	0	0	0	0	0	0	0	0	0	0	0	0	0	0	0	0	0
0	0	0	0	0	0	0	0	0	0	0	0	0	0	0	0	0	0
0	0	0	0	0	0	0	0	0	0	0	0	0	0	0	0	0	0
0	0	0	0	0	0	0	0	0	0	0	0	0	0	0	0	0	0
0	0	0	0	0	0	0	0	0	0	0	0	0	0	0	0	0	0
0	0	0	0	0	0	0	0	0	0	0	0	0	0	0	0	0	0
0	0	0	0	0	0	0	0	0	0	0	0	0	0	0	0	0	0
0	0	0	0	0	0	0	0	0	0	0	0	0	0	0	0	0	0
0	0	0	0	0	0	0	0	0	0	0	0	0	0	0	0	0	0
0	0	0	0	0	0	0	0	0	0	0	0	0	0	0	0	0	0
0	0	0	0	0	0	0	0	0	0	0	0	0	0	0	0	0	0
0	0	0	0	0	0	0	0	0	0	0	0	0	0	0	0	0	0
0	0	0	0	0	0	0	0	0	0	0	0	0	0	0	0	0	0
0	0	0	0	0	0	0	0	0	0	0	0	0	0	0	0	0	0
0	0	0	0	0	0	0	0	0	0	0	0	0	0	0	0	0	0
0	0	0	0	0	0	0	0	0	0	0	0	0	0	0	0	0	0
0	0	0	0	0	0	0	0	0	0	0	0	0	0	0	0	0	0
0	0	0	0	0	0	0	0	0	0	0	0	0	0	0	0	0	0
0	0	0	0	0	0	0	0	0	0	0	0	0	0	0	0	0	0
0	0	0	0	0	0	0	0	0	0	0	0	0	0	0	0	0	0
0	0	0	0	0	0	0	0	0	0	0	0	0	0	0	0	0	0
0	0	0	0	0	0	0	0	0	0	0	0	0	0	0	0	0	0
0	0	0	0	0	0	0	0	0	0	0	0	0	0	0	0	0	0
0	0	0	0	0	0	0	0	0	0	0	0	0	0	0	0	0	0
0	0	0	0	0	0	0	0	0	0	0	0	0	0	0	0	0	0
0	0	0	0	0	0	0	0	0	0	0	0	0	0	0	0	0	0
0	0	0	0	0	0	0	0	0	0	0	0	0	0	0	0	0	0
0	0	0	0	0	0	0	0	0	0	0	0	0	0	0	0	0	0
0	0	0	0	0	0	0	0	0	0	0	0	0	0	0	0	0	0
0	0	0	0	0	0	0	0	0	0	0	0	0	0	0	0	0	0
0	0	0	0	0	0	0	0	0	0	0	0	0	0	0	0	0	0
0	0	0	0	0	0	0	0	0	0	0	0	0	0	0	0	0	0
0	0	0	0	0	0	0	0	0	0	0	0	0	0	0	0	0	0
0	0	0	0	0	0	0	0	0	0	0	0	0	0	0	0	0	0
0	0	0	0	0	0	0	0	0	0	0	0	0	0	0	0	0	0
0	0	0	0	0	0	0	0	0	0	0	0	0	0	0	0	0	0
0	0	0	0	0	0	0	0	0	0	0	0	0	0	0	0	0	0
0	0	0	0	0	0	0	0	0	0	0	0	0	0	0	0	0	0
0	0	0	0	0	0	0	0	0	0	0	0	0	0	0	0	0	0
0	0	0	0	0	0	0	0	0	0	0	0	0	0	0	0	0	0
0	0	0	0	0	0	0	0	0	0	0	0	0	0	0	0	0	0
0	0	0	0	0	0	0	0	0	0	0	0	0	0	0	0	0	0
0	0	0	0	0	0	0	0	0	0	0	0	0	0	0	0	0	0
0	0	0	0	0	0	0	0	0	0	0	0	0	0	0	0	0	0
0	0	0	0	0	0	0	0	0	0	0	0	0	0	0	0	0	0
0	0	0	0	0	0	0	0	0	0	0	0	0	0	0	0	0	0
0	0	0	0	0	0	0	0	0	0	0	0	0	0	0	0	0	0
0	0	0	0	0	0	0	0	0	0	0	0	0	0	0	0	0	0
0	0	0	0	0	0	0	0	0	0	0	0	0	0	0	0	0	0
0	0	0	0	0	0	0	0	0	0	0	0	0	0	0	0	0	0
0	0	0	0	0	0	0	0	0	0	0	0	0	0	0	0	0	0
0	0	0	0	0	0	0	0	0	0	0	0	0	0	0	0	0	0
0	0	0	0	0	0	0	0	0	0	0	0	0	0	0	0	0	0
0	0	0	0	0	0	0	0	0	0	0	0	0	0	0	0	0	0
0	0	0	0	0	0	0	0	0	0	0	0	0	0	0	0	0	0
0	0	0	0	0	0	0	0	0	0	0	0	0	0	0	0	0	0
0	0	0	0	0	0	0	0	0	0	0	0	0	0	0	0	0	0
0	0	0	0	0	0	0	0	0	0	0	0	0	0	0	0	0	0
0	0	0	0	0	0	0	0	0	0	0	0	0	0	0	0	0	0
0	0	0	0	0	0	0	0	0	0	0	0	0	0	0	0	0	0
0	0	0	0	0	0	0	0	0	0	0	0	0	0	0	0	0	0
0	0	0	0	0	0	0	0	0	0	0	0	0	0	0	0	0	0
0	0	0	0	0	0	0	0	0	0	0	0	0	0	0	0	0	0
0	0	0	0	0	0	0	0	0	0	0	0	0	0	0	0	0	0
0	0	0	0	0	0	0	0	0	0	0	0	0	0	0	0	0	0
0	0	0	0	0	0	0	0	0	0	0	0	0	0	0	0	0	0
0	0	0	0	0	0	0	0	0	0	0	0	0	0	0	0	0	0
0	0	0	0	0	0	0	0	0	0	0	0	0	0	0	0	0	0
0	0	0	0	0	0	0	0	0	0	0	0	0	0	0	0	0	0
0	0	0	0	0	0	0	0	0	0	0	0	0	0	0	0	0	0
0	0	0	0	0	0	0	0	0	0	0	0	0	0	0	0	0	0
0	0	0	0	0	0	0	0	0	0	0	0	0	0	0	0	0	0
0	0	0	0	0	0	0	0	0	0	0	0	0	0	0	0	0	0
0	0	0	0	0	0	0	0	0	0	0	0	0	0	0	0	0	0
0	0	0	0	0	0	0	0	0	0	0	0	0	0	0	0	0	0
0	0	0	0	0	0	0	0	0	0	0	0	0	0	0	0	0	0
0	0	0	0	0	0	0	0	0	0	0	0	0	0	0	0	0	0
0	0	0	0	0	0	0	0	0	0	0	0	0	0	0	0	0	0
0	0	0	0	0	0	0	0	0	0	0	0	0	0	0	0	0	0
0	0	0	0	0	0	0	0	0	0	0	0	0	0	0	0	0	0
0	0	0	0	0	0	0	0	0	0	0	0	0	0	0	0	0	0
0	0	0	0	0	0	0	0	0	0	0	0	0	0	0	0	0	0
0	0	0	0	0	0	0	0	0	0	0	0	0	0	0	0	0	0
0	0	0	0	0	0	0	0	0	0	0	0	0	0	0	0	0	0
0	0	0	0	0	0	0	0	0	0	0	0	0	0	0	0	0	0
0	0	0	0	0	0	0	0	0	0	0	0	0	0	0	0	0	0
0	0	0	0	0	0	0	0	0	0	0	0	0	0	0	0	0	0
0	0	0	0	0	0	0	0	0	0	0	0	0	0	0	0	0	0
0	0	0	0	0	0	0	0	0	0	0	0	0	0	0	0	0	0
0	0	0	0	0	0	0	0	0	0	0	0	0	0	0	0	0	0
0	0	0	0	0	0	0	0	0	0	0	0	0	0	0	0	0	0
0	0	0	0	0	0	0	0	0	0	0	0	0	0	0	0	0	0
0	0	0	0	0	0	0	0	0	0	0	0	0	0	0	0	0	0
0	0	0	0	0	0	0	0	0	0	0	0	0	0	0	0	0	0
0	0	0	0	0	0	0	0	0	0	0	0	0	0	0	0	0	0
0	0	0	0	0	0	0	0	0	0	0	0	0	0	0	0	0	0
0	0	0	0	0	0	0	0	0	0	0	0	0	0	0	0	0	0
0	0	0	0	0	0	0	0	0	0	0	0	0	0	0	0	0	0
0	0	0	0	0	0	0	0	0	0	0	0	0	0	0	0	0	0
0	0	0	0	0	0	0	0	0	0	0	0	0	0	0	0	0	0
0	0	0	0	0	0	0	0	0	0	0	0	0	0	0	0	0	0
0	0	0	0	0	0	0	0	0	0	0	0	0	0	0	0	0	0
0	0	0	0	0	0	0	0	0	0	0	0	0	0	0	0	0	0
0	0	0	0	0	0	0	0	0	0	0	0	0	0	0	0	0	0
0	0	0	0	0	0	0	0	0	0	0	0	0	0	0	0	0	0
0	0	0	0	0	0	0	0	0	0	0	0	0	0	0	0	0	0
0	0	0	0	0	0	0	0	0	0	0	0	0	0	0	0	0	0
0	0	0	0	0	0	0	0	0	0	0	0	0	0	0	0	0	0
0	0	0	0	0	0	0	0	0	0	0	0	0	0	0	0	0	0
0	0	0	0	0	0	0	0	0	0	0	0	0	0	0	0	0	0
0	0	0	0	0	0	0	0	0	0	0	0	0	0	0	0	0	0
0	0	0	0	0	0	0	0	0	0	0	0	0	0	0	0	0	0
0	0	0	0	0	0	0	0	0	0	0	0	0	0	0	0	0	0
0	0	0	0	0	0	0	0	0	0	0	0	0	0	0	0	0	0
0	0	0	0	0	0	0	0	0	0	0	0	0	0	0	0	0	0
0	0	0	0	0	0	0	0	0	0	0	0	0	0	0	0	0	0
0	0	0	0	0	0	0	0	0	0	0	0	0	0	0	0	0	0
0	0	0	0	0	0	0	0	0	0	0	0	0	0	0	0	0	0
0	0	0	0	0	0	0	0	0	0	0	0	0	0	0	0	0	0
0	0	0	0	0	0	0	0	0	0	0	0	0	0	0	0	0	0
0	0	0	0	0	0	0	0	0	0	0	0	0	0	0	0	0	0
0	0	0	0	0	0	0	0	0	0	0	0	0	0	0	0	0	0
0	0	0	0	0	0	0	0	0	0	0	0	0	0	0	0	0	0
0	0	0	0	0	0	0	0	0	0	0	0	0	0	0	0	0	0
0	0	0	0	0	0	0	0	0	0	0	0	0	0	0	0	0	0
0	0	0	0	0	0	0	0	0	0	0	0	0	0	0	0	0	0
0	0	0	0	0	0	0	0	0	0	0	0	0	0	0	0	0	0
0	0	0	0	0	0	0	0	0	0	0	0	0	0	0	0	0	0
0	0	0	0	0	0	0	0	0	0	0	0	0	0	0	0	0	0
0	0	0	0	0	0	0	0	0	0	0	0	0	0	0	0	0	0
0	0	0	0	0	0	0	0	0	0	0	0	0	0	0	0	0	0
0	0	0	0	0	0	0	0	0	0	0	0	0	0	0	0	0	0
0	0	0	0	0	0	0	0	0	0	0	0	0	0	0	0	0	0
0	0	0	0	0	0	0	0	0	0	0	0	0	0	0	0	0	0
0	0	0	0	0	0	0	0	0	0	0	0	0	0	0	0	0	0
0	0	0	0	0	0	0	0	0	0	0	0	0	0	0	0	0	0
0	0	0	0	0	0	0	0	0	0	0	0	0	0	0	0	0	0
0	0	0	0	0	0	0	0	0	0	0	0	0	0	0	0	0	0
0	0	0	0	0	0	0	0	0	0	0	0	0	0	0	0	0	0
0	0	0	0	0	0	0	0	0	0	0	0	0	0	0	0	0	0
0	0	0	0	0	0	0	0	0	0	0	0	0	0	0	0	0	0
0	0	0	0	0	0	0	0	0	0	0	0	0	0	0	0	0	0
0	0	0	0	0	0	0	0	0	0	0	0	0	0	0	0	0	0
0	0	0	0	0	0	0	0	0	0	0	0	0	0	0	0	0	0
0	0	0	0	0	0	0	0	0	0	0	0	0	0	0	0	0	0
0	0	0	0	0	0	0	0	0	0	0	0	0	0	0	0	0	0
0	0	0	0	0	0	0	0	0	0	0	0	0	0	0	0	0	0
0	0	0	0	0	0	0	0	0	0	0	0	0	0	0	0	0	0
0	0	0	0	0	0	0	0	0	0	0	0	0	0	0	0	0	0
0	0	0	0	0	0	0	0	0	0	0	0	0	0	0	0	0	0
0	0	0	0	0	0	0	0	0	0	0	0	0	0	0	0	0	0
0	0	0	0	0	0	0	0	0	0	0	0	0	0	0	0	0	0
0	0	0	0	0	0	0	0	0	0	0	0	0	0	0	0	0	0
0	0	0	0	0	0	0	0	0	0	0	0	0	0	0	0	0	0
0	0	0	0	0	0	0	0	0	0	0	0	0	0	0	0	0	0
0	0	0	0	0	0	0	0	0	0	0	0	0	0	0	0	0	0
0	0	0	0	0	0	0	0	0	0	0	0	0	0	0	0	0	0
0	0	0	0	0	0	0	0	0	0	0	0	0	0	0	0	0	0
0	0	0	0	0	0	0	0	0	0	0	0	0	0	0	0	0	0
0	0	0	0	0	0	0	0	0	0	0	0	0	0	0	0	0	0
0	0	0	0	0	0	0	0	0	0	0	0	0	0	0	0	0	0
0	0	0	0	0	0	0	0	0	0	0	0	0	0	0	0	0	0
0	0	0	0	0	0	0	0	0	0	0	0	0	0	0	0	0	0
0	0	0	0	0	0	0	0	0	0	0	0	0	0	0	0	0	0
0	0	0	0	0	0	0	0	0	0	0	0	0	0	0	0	0	0
0	0	0	0	0	0	0	0	0	0	0	0	0	0	0	0	0	0
0	0	0	0	0	0	0	0	0	0	0	0	0	0	0	0	0	0
0	0	0	0	0	0	0	0	0	0	0	0	0	0	0	0	0	0
0	0	0	0	0	0	0	0	0	0	0	0	0	0	0	0	0	0
0	0	0	0	0	0	0	0	0	0	0	0	0	0	0	0	0	0
0	0	0	0	0	0	0	0	0	0	0	0	0	0	0	0	0	0
0	0	0	0	0	0	0	0	0	0	0	0	0	0	0	0	0	0
0	0	0	0	0	0	0	0	0	0	0	0	0	0	0	0	0	0
0	0	0	0	0	0	0	0	0	0	0	0	0	0	0	0	0	0
0	0	0	0	0	0	0	0	0	0	0	0	0	0	0	0	0	0
0	0	0	0	0	0	0	0	0	0	0	0	0	0	0	0	0	0
0	0	0	0	0	0	0	0	0	0	0	0	0	0	0	0	0	0
0	0	0	0	0	0	0	0	0	0	0	0	0	0	0	0	0	0
0	0	0	0	0	0	0	0	0	0	0	0	0	0	0	0	0	0
0	0	0	0	0	0	0	0	0	0	0	0	0	0	0	0	0	0
0	0	0	0	0	0	0	0	0	0	0	0	0	0	0	0	0	0
0	0	0	0	0	0	0	0	0	0	0	0	0	0	0	0	0	0
0	0	0	0	0	0	0	0	0	0	0	0	0	0	0	0	0	0
0	0	0	0	0	0	0	0	0	0	0	0	0	0	0	0	0	0
0	0	0	0	0	0	0	0	0	0	0	0	0	0	0	0	0	0
0	0	0	0	0	0	0	0	0	0	0	0	0	0	0	0	0	0
0	0	0	0	0	0	0	0	0	0	0	0	0	0	0	0	0	0
0	0	0	0	0	0	0	0	0	0	0	0	0	0	0	0	0	0
0	0	0	0	0	0	0	0	0	0	0	0	0	0	0	0	0	0
0	0	0	0	0	0	0	0	0	0	0	0	0	0	0	0	0	0
0	0	0	0	0	0	0	0	0	0	0	0	0	0	0	0	0	0
0	0	0	0	0	0	0	0	0	0	0	0	0	0	0	0	0	0
0	0	0	0	0	0	0	0	0	0	0	0	0	0	0	0	0	0
0	0	0	0	0	0	0	0	0	0	0	0	0	0	0	0	0	0
0	0	0	0	0	0	0	0	0	0	0	0	0	0	0	0	0	0
0	0	0	0	0	0	0	0	0	0	0	0	0	0	0	0	0	0
0	0	0	0	0	0	0	0	0	0	0	0	0	0	0	0	0	0
0	0	0	0	0	0	0	0	0	0	0	0	0	0	0	0	0	0
0	0	0	0	0	0	0	0	0	0	0	0	0	0	0	0	0	0
0	0	0	0	0	0	0	0	0	0	0	0	0	0	0	0	0	0
0	0	0	0	0	0	0	0	0	0	0	0	0	0	0	0	0	0
0	0	0	0	0	0	0	0	0	0	0	0	0	0	0	0	0	0
0	0	0	0	0	0	0	0	0	0	0	0	0	0	0	0	0	0
0	0	0	0	0	0	0	0	0	0	0	0	0	0	0	0	0	0
0	0	0	0	0	0	0	0	0	0	0	0	0	0	0	0	0	0
0	0	0	0	0	0	0	0	0	0	0	0	0	0	0	0	0	0
0	0	0	0	0	0	0	0	0	0	0	0	0	0	0	0	0	0
0	0	0	0	0	0	0	0	0	0	0	0	0	0	0	0	0	0
0	0	0	0	0	0	0	0	0	0	0	0	0	0	0	0	0	0
0	0	0	0	0	0	0	0	0	0	0	0	0	0	0	0	0	0
0	0	0	0	0	0	0	0	0	0	0	0	0	0	0	0	0	0
0	0	0	0	0	0	0	0	0	0	0	0	0	0	0	0	0	0
0	0	0	0	0	0	0	0	0	0	0	0	0	0	0	0	0	0
0	0	0	0	0	0	0	0	0	0	0	0	0	0	0	0	0	0
0	0	0	0	0	0	0	0	0	0	0	0	0	0	0	0	0	0
0	0	0	0	0	0	0	0	0	0	0	0	0	0	0	0	0	0
0	0	0	0	0	0	0	0	0	0	0	0	0	0	0	0	0	0
0	0	0	0	0	0	0	0	0	0	0	0	0	0	0	0	0	0
0	0	0	0	0	0	0	0	0	0	0	0	0	0	0	0	0	0
0	0	0	0	0	0	0	0	0	0	0	0	0	0	0	0	0	0
0	0	0	0	0	0	0	0	0	0	0	0	0	0	0	0	0	0
0	0	0	0	0	0	0	0	0	0	0	0	0	0	0	0	0	0
0	0	0	0	0	0	0	0	0	0	0	0	0	0	0	0	0	0
0	0	0	0	0	0	0	0	0	0	0	0	0	0	0	0	0	0
0	0	0	0	0	0	0	0	0	0	0	0	0	0	0	0	0	0
0	0	0	0	0	0	0	0	0	0	0	0	0	0	0	0	0	0
0	0	0	0	0	0	0	0	0	0	0	0	0	0	0	0	0	0
0	0	0	0	0	0	0	0	0	0	0	0	0	0	0	0	0	0
0	0	0	0	0	0	0	0	0	0	0	0	0	0	0	0	0	0
0	0	0	0	0	0	0	0	0	0	0	0	0	0	0	0	0	0
0	0	0	0	0	0	0	0	0	0	0	0	0	0	0	0	0	0
0	0	0	0	0	0	0	0	0	0	0	0	0	0	0	0	0	0
0	0	0	0	0	0	0	0	0	0	0	0	0	0	0	0	0	0
0	0	0	0	0	0	0	0	0	0	0	0	0	0	0	0	0	0
0	0	0	0	0	0	0	0	0	0	0	0	0	0	0	0	0	0
0	0	0	0	0	0	0	0	0	0	0	0	0	0	0	0	0	0
0	0	0	0	0	0	0	0	0	0	0	0	0	0	0	0	0	0
0	0	0	0	0	0	0	0	0	0	0	0	0	0	0	0	0	0
0	0	0	0	0	0	0	0	0	0	0	0	0	0	0	0	0	0
0	0	0	0	0	0	0	0	0	0	0	0	0	0	0	0	0	0
0	0	0	0	0	0	0	0	0	0	0	0	0	0	0	0	0	0
0	0	0	0	0	0	0	0	0	0	0	0	0	0	0	0	0	0
0	0	0	0	0	0	0	0	0	0	0	0	0	0	0	0	0	0
0	0	0	0	0	0	0	0	0	0	0	0	0	0	0	0	0	0
0	0	0	0	0	0	0	0	0	0	0	0	0	0	0	0	0	0
0	0	0	0	0	0	0	0	0	0	0	0	0	0	0	0	0	0
0	0	0	0	0	0	0	0	0	0	0	0	0	0	0	0	0	0
0	0	0	0	0	0	0	0	0	0	0	0	0	0	0	0	0	0
0	0	0	0	0	0	0	0	0	0	0	0	0	0	0	0	0	0
0	0	0	0	0	0	0	0	0	0	0	0	0	0	0	0	0	0
0	0	0	0	0	0	0	0	0	0	0	0	0	0	0	0	0	0
0	0	0	0	0	0	0	0	0	0	0	0	0	0	0	0	0	0
0	0	0	0	0	0	0	0	0	0	0	0	0	0	0	0	0	0
0	0	0	0	0	0	0	0	0	0	0	0	0	0	0	0	0	0
0	0	0	0	0	0	0	0	0	0	0	0	0	0	0	0	0	0
0	0	0	0	0	0	0	0	0	0	0	0	0	0	0	0	0	0
0	0	0	0	0	0	0	0	0	0	0	0	0	0	0	0	0	0
0	0	0	0	0	0	0	0	0	0	0	0	0	0	0	0	0	0
0	0	0	0	0	0	0	0	0	0	0	0	0	0	0	0	0	0
0	0	0	0	0	0	0	0	0	0	0	0	0	0	0	0	0	0
0	0	0	0	0	0	0	0	0	0	0	0	0	0	0	0	0	0
0	0	0	0	0	0	0	0	0	0	0	0	0	0	0	0	0	0
0	0	0	0	0	0	0	0	0	0	0	0	0	0	0	0	0	0
0	0	0	0	0	0	0	0	0	0	0	0	0	0	0	0	0	0
0	0	0	0	0	0	0	0	0	0	0	0	0	0	0	0	0	0
0	0	0	0	0	0	0	0	0	0	0	0	0	0	0	0	0	0
0	0	0	0	0	0	0	0	0	0	0	0	0	0	0	0	0	0
0	0	0	0	0	0	0	0	0	0	0	0	0	0	0	0	0	0
0	0	0	0	0	0	0	0	0	0	0	0	0	0	0	0	0	0
0	0	0	0	0	0	0	0	0	0	0	0	0	0	0	0	0	0
0	0	0	0	0	0	0	0	0	0	0	0	0	0	0	0	0	0
0	0	0	0	0	0	0	0	0	0	0	0	0	0	0	0	0	0
0	0	0	0	0	0	0	0	0	0	0	0	0	0	0	0	0	0
0	0	0	0	0	0	0	0	0	0	0	0	0	0	0	0	0	0
0	0	0	0	0	0	0	0	0	0	0	0	0	0	0	0	0	0
0	0	0	0	0	0	0	0	0	0	0	0	0	0	0	0	0	0
0	0	0	0	0	0	0	0	0	0	0	0	0	0	0	0	0	0
0	0	0	0	0	0	0	0	0	0	0	0	0	0	0	0	0	0
0	0	0	0	0	0	0	0	0	0	0	0	0	0	0	0	0	0
0	0	0	0	0	0	0	0	0	0	0	0	0	0	0	0	0	0
0	0	0	0	0	0	0	0	0	0	0	0	0	0	0	0	0	0
0	0	0	0	0	0	0	0	0	0	0	0	0	0	0	0	0	0
0	0	0	0	0	0	0	0	0	0	0	0	0	0	0	0	0	0
0	0	0	0	0	0	0	0	0	0	0	0	0	0	0	0	0	0
0	0	0	0	0	0	0	0	0	0	0	0	0	0	0	0	0	0
0	0	0	0	0	0	0	0	0	0	0	0	0	0	0	0	0	0
0	0	0	0	0	0	0	0	0	0	0	0	0	0	0	0	0	0
0	0	0	0	0	0	0	0	0	0	0	0	0	0	0	0	0	0
0	0	0	0	0	0	0	0	0	0	0	0	0	0	0	0	0	0
0	0	0	0	0	0	0	0	0	0	0	0	0	0	0	0	0	0
0	0	0	0	0	0	0	0	0	0	0	0	0	0	0	0	0	0
0	0	0	0	0	0	0	0	0	0	0	0	0	0	0	0	0	0
0	0	0	0	0	0	0	0	0	0	0	0	0	0	0	0	0	0
0	0	0	0	0	0	0	0	0	0	0	0	0	0	0	0	0	0
0	0	0	0	0	0	0	0	0	0	0	0	0	0	0	0	0	0
0	0	0	0	0	0	0	0	0	0	0	0	0	0	0	0	0	0
0	0	0	0	0	0	0	0	0	0	0	0	0	0	0	0	0	0
0	0	0	0	0	0	0	0	0	0	0	0	0	0	0	0	0	0
0	0	0	0	0	0	0	0	0	0	0	0	0	0	0	0	0	0
0	0	0	0	0	0	0	0	0	0	0	0	0	0	0	0	0	0
0	0	0	0	0	0	0	0	0	0	0	0	0	0	0	0	0	0
0	0	0	0	0	0	0	0	0	0	0	0	0	0	0	0	0	0
0	0	0	0	0	0	0	0	0	0	0	0	0	0	0	0	0	0
0	0	0	0	0	0	0	0	0	0	0	0	0	0	0	0	0	0
0	0	0	0	0	0	0	0	0	0	0	0	0	0	0	0	0	0
0	0	0	0	0	0	0	0	0	0	0	0	0	0	0	0	0	0
0	0	0	0	0	0	0	0	0	0	0	0	0	0	0	0	0	0
0	0	0	0	0	0	0	0	0	0	0	0	0	0	0	0	0	0
0	0	0	0	0	0	0	0	0	0	0	0	0	0	0	0	0	0
0	0	0	0	0	0	0	0	0	0	0	0	0	0	0	0	0	0
0	0	0	0	0	0	0	0	0	0	0	0	0	0	0	0	0	0
0	0	0	0	0	0	0	0	0	0	0	0	0	0	0	0	0	0
0	0	0	0	0	0	0	0	0	0	0	0	0	0	0	0	0	0
0	0	0	0	0	0	0	0	0	0	0	0	0	0	0	0	0	0
0	0	0	0	0	0	0	0	0	0	0	0	0	0	0	0	0	0
0	0	0	0	0	0	0	0	0	0	0	0	0	0	0	0	0	0
0	0	0	0	0	0	0	0	0	0	0	0	0	0	0	0	0	0
0	0	0	0	0	0	0	0	0	0	0	0	0	0	0	0	0	0
0	0	0	0	0	0	0	0	0	0	0	0	0	0	0	0	0	0
0	0	0	0	0	0	0	0	0	0	0	0	0	0	0	0	0	0
0	0	0	0	0	0	0	0	0	0	0	0	0	0	0	0	0	0
0	0	0	0	0	0	0	0	0	0	0	0	0	0	0	0	0	0
0	0	0	0	0	0	0	0	0	0	0	0	0	0	0	0	0	0
0	0	0	0	0	0	0	0	0	0	0	0	0	0	0	0	0	0
0	0	0	0	0	0	0	0	0	0	0	0	0	0	0	0	0	0
0	0	0	0	0	0	0	0	0	0	0	0	0	0	0	0	0	0
0	0	0	0	0	0	0	0	0	0	0	0	0	0	0	0	0	0
0	0	0	0	0	0	0	0	0	0	0	0	0	0	0	0	0	0
0	0	0	0	0	0	0	0	0	0	0	0	0	0	0	0	0	0
0	0	0	0	0	0	0	0	0	0	0	0	0	0	0	0	0	0
0	0	0	0	0	0	0	0	0	0	0	0	0	0	0	0	0	0
0	0	0	0	0	0	0	0	0	0	0	0	0	0	0	0	0	0
0	0	0	0	0	0	0	0	0	0	0	0	0	0	0	0	0	0
0	0	0	0	0	0	0	0	0	0	0	0	0	0	0	0	0	0
0	0	0	0	0	0	0	0	0	0	0	0	0	0	0	0	0	0
0	0	0	0	0	0	0	0	0	0	0	0	0	0	0	0	0	0
0	0	0	0	0	0	0	0	0	0	0	0	0	0	0	0	0	0
0	0	0	0	0	0	0	0	0	0	0	0	0	0	0	0	0	0
0	0	0	0	0	0	0	0	0	0	0	0	0	0	0	0	0	0
0	0	0	0	0	0	0	0	0	0	0	0	0	0	0	0	0	0
0	0	0	0	0	0	0	0	0	0	0	0	0	0	0	0	0	0
0	0	0	0	0	0	0	0	0	0	0	0	0	0	0	0	0	0
0	0	0	0	0	0	0	0	0	0	0	0	0	0	0	0	0	0
0	0	0	0	0	0	0	0	0	0	0	0	0	0	0	0	0	0
0	0	0	0	0	0	0	0	0	0	0	0	0	0	0	0	0	0
0	0	0	0	0	0	0	0	0	0	0	0	0	0	0	0	0	0
0	0	0	0	0	0	0	0	0	0	0	0	0	0	0	0	0	0
0	0	0	0	0	0	0	0	0	0	0	0	0	0	0	0	0	0
0	0	0	0	0	0	0	0	0	0	0	0	0	0	0	0	0	0
0	0	0	0	0	0	0	0	0	0	0	0	0	0	0	0	0	0
0	0	0	0	0	0	0	0	0	0	0	0	0	0	0	0	0	0
0	0	0	0	0	0	0	0	0	0	0	0	0	0	0	0	0	0
0	0	0	0	0	0	0	0	0	0	0	0	0	0	0	0	0	0
0	0	0	0	0	0	0	0	0	0	0	0	0	0	0	0	0	0
0	0	0	0	0	0	0	0	0	0	0	0	0	0	0	0	0	0
0	0	0	0	0	0	0	0	0	0	0	0	0	0	0	0	0	0
0	0	0	0	0	0	0	0	0	0	0	0	0	0	0	0	0	0
0	0	0	0	0	0	0	0	0	0	0	0	0	0	0	0	0	0
0	0	0	0	0	0	0	0	0	0	0	0	0	0	0	0	0	0
0	0	0	0	0	0	0	0	0	0	0	0	0	0	0	0	0	0
0	0	0	0	0	0	0	0	0	0	0	0	0	0	0	0	0	0
0	0	0	0	0	0	0	0	0	0	0	0	0	0	0	0	0	0
0	0	0	0	0	0	0	0	0	0	0	0	0	0	0	0	0	0
0	0	0	0	0	0	0	0	0	0	0	0	0	0	0	0	0	0
0	0	0	0	0	0	0	0	0	0	0	0	0	0	0	0	0	0
0	0	0	0	0	0	0	0	0	0	0	0	0	0	0	0	0	0
0	0	0	0	0	0	0	0	0	0	0	0	0	0	0	0	0	0
0	0	0	0	0	0	0	0	0	0	0	0	0	0	0	0	0	0
0	0	0	0	0	0	0	0	0	0	0	0	0	0	0	0	0	0
0	0	0	0	0	0	0	0	0	0	0	0	0	0	0	0	0	0
0	0	0	0	0	0	0	0	0	0	0	0	0	0	0	0	0	0
0	0	0	0	0	0	0	0	0	0	0	0	0	0	0	0	0	0
0	0	0	0	0	0	0	0	0	0	0	0	0	0	0	0	0	0
0	0	0	0	0	0	0	0	0	0	0	0	0	0	0	0	0	0
0	0	0	0	0	0	0	0	0	0	0	0	0	0	0	0	0	0
0	0	0	0	0	0	0	0	0	0	0	0	0	0	0	0	0	0
0	0	0	0	0	0	0	0	0	0	0	0	0	0	0	0	0	0
0	0	0	0	0	0	0	0	0	0	0	0	0	0	0	0	0	0
0	0	0	0	0	0	0	0	0	0	0	0	0	0	0	0	0	0
0	0	0	0	0	0	0	0	0	0	0	0	0	0	0	0	0	0
0	0	0	0	0	0	0	0	0	0	0	0	0	0	0	0	0	0
0	0	0	0	0	0	0	0	0	0	0	0	0	0	0	0	0	0
0	0	0	0	0	0	0	0	0	0	0	0	0	0	0	0	0	0
0	0	0	0	0	0	0	0	0	0	0	0	0	0	0	0	0	0
0	0	0	0	0	0	0	0	0	0	0	0	0	0	0	0	0	0
0	0	0	0	0	0	0	0	0	0	0	0	0	0	0	0	0	0
0	0	0	0	0	0	0	0	0	0	0	0	0	0	0	0	0	0
0	0	0	0	0	0	0	0	0	0	0	0	0	0	0	0	0	0
0	0	0	0	0	0	0	0	0	0	0	0	0	0	0	0	0	0
0	0	0	0	0	0	0	0	0	0	0	0	0	0	0	0	0	0
0	0	0	0	0	0	0	0	0	0	0	0	0	0	0	0	0	0
0	0	0	0	0	0	0	0	0	0	0	0	0	0	0	0	0	0
0	0	0	0	0	0	0	0	0	0	0	0	0	0	0	0	0	0
0	0	0	0	0	0	0	0	0	0	0	0	0	0	0	0	0	0
0	0	0	0	0	0	0	0	0	0	0	0	0	0	0	0	0	0
0	0	0	0	0	0	0	0	0	0	0	0	0	0	0	0	0	0
0	0	0	0	0	0	0	0	0	0	0	0	0	0	0	0	0	0
0	0	0	0	0	0	0	0	0	0	0	0	0	0	0	0	0	0
0	0	0	0	0	0	0	0	0	0	0	0	0	0	0	0	0	0
0	0	0	0	0	0	0	0	0	0	0	0	0	0	0	0	0	0
0	0	0	0	0	0	0	0	0	0	0	0	0	0	0	0	0	0
0	0	0	0	0	0	0	0	0	0	0	0	0	0	0	0	0	0
0	0	0	0	0	0	0	0	0	0	0	0	0	0	0	0	0	0
0	0	0	0	0	0	0	0	0	0	0	0	0	0	0	0	0	0
0	0	0	0	0	0	0	0	0	0	0	0	0	0	0	0	0	0
0	0	0	0	0	0	0	0	0	0	0	0	0	0	0	0	0	0
0	0	0	0	0	0	0	0	0	0	0	0	0	0	0	0	0	0
0	0	0	0	0	0	0	0	0	0	0	0	0	0	0	0	0	0
0	0	0	0	0	0	0	0	0	0	0	0	0	0	0	0	0	0
0	0	0	0	0	0	0	0	0	0	0	0	0	0	0	0	0	0
0	0	0	0	0	0	0	0	0	0	0	0	0	0	0	0	0	0
0	0	0	0	0	0	0	0	0	0	0	0	0	0	0	0	0	0
0	0	0	0	0	0	0	0	0	0	0	0	0	0	0	0	0	0
0	0	0	0	0	0	0	0	0	0	0	0	0	0	0	0	0	0
0	0	0	0	0	0	0	0	0	0	0	0	0	0	0	0	0	0
0	0	0	0	0	0	0	0	0	0	0	0	0	0	0	0	0	0
0	0	0	0	0	0	0	0	0	0	0	0	0	0	0	0	0	0
0	0	0	0	0	0	0	0	0	0	0	0	0	0	0	0	0	0
0	0	0	0	0	0	0	0	0	0	0	0	0	0	0	0	0	0
0	0	0	0	0	0	0	0	0	0	0	0	0	0	0	0	0	0
0	0	0	0	0	0	0	0	0	0	0	0	0	0	0	0	0	0
0	0	0	0	0	0	0	0	0	0	0	0	0	0	0	0	0	0
0	0	0	0	0	0	0	0	0	0	0	0	0	0	0	0	0	0
0	0	0	0	0	0	0	0	0	0	0	0	0	0	0	0	0	0
0	0	0	0	0	0	0	0	0	0	0	0	0	0	0	0	0	0
0	0	0	0	0	0	0	0	0	0	0	0	0	0	0	0	0	0
0	0	0	0	0	0	0	0	0	0	0	0	0	0	0	0	0	0
0	0	0	0	0	0	0	0	0	0	0	0	0	0	0	0	0	0
0	0	0	0	0	0	0	0	0	0	0	0	0	0	0	0	0	0
0	0	0	0	0	0	0	0	0	0	0	0	0	0	0	0	0	0
0	0	0	0	0	0	0	0	0	0	0	0	0	0	0	0	0	0
0	0	0	0	0	0	0	0	0	0	0	0	0	0	0	0	0	0
0	0	0	0	0	0	0	0	0	0	0	0	0	0	0	0	0	0
0	0	0	0	0	0	0	0	0	0	0	0	0	0	0	0	0	0
0	0	0	0	0	0	0	0	0	0	0	0	0	0	0	0	0	0
0	0	0	0	0	0	0	0	0	0	0	0	0	0	0	0	0	0
0	0	0	0	0	0	0	0	0	0	0	0	0	0	0	0	0	0
0	0	0	0	0	0	0	0	0	0	0	0	0	0	0	0	0	0
0	0	0	0	0	0	0	0	0	0	0	0	0	0	0	0	0	0
0	0	0	0	0	0	0	0	0	0	0	0	0	0	0	0	0	0
0	0	0	0	0	0	0	0	0	0	0	0	0	0	0	0	0	0
0	0	0	0	0	0	0	0	0	0	0	0	0	0	0	0	0	0
0	0	0	0	0	0	0	0	0	0	0	0	0	0	0	0	0	0
0	0	0	0	0	0	0	0	0	0	0	0	0	0	0	0	0	0
0	0	0	0	0	0	0	0	0	0	0	0	0	0	0	0	0	0
0	0	0	0	0	0	0	0	0	0	0	0	0	0	0	0	0	0
0	0	0	0	0	0	0	0	0	0	0	0	0	0	0	0	0	0
0	0	0	0	0	0	0	0	0	0	0	0	0	0	0	0	0	0
0	0	0	0	0	0	0	0	0	0	0	0	0	0	0	0	0	0
0	0	0	0	0	0	0	0	0	0	0	0	0	0	0	0	0	0
0	0	0	0	0	0	0	0	0	0	0	0	0	0	0	0	0	0
0	0	0	0	0	0	0	0	0	0	0	0	0	0	0	0	0	0
0	0	0	0	0	0	0	0	0	0	0	0	0	0	0	0	0	0
0	0	0	0	0	0	0	0	0	0	0	0	0	0	0	0	0	0
0	0	0	0	0	0	0	0	0	0	0	0	0	0	0	0	0	0
0	0	0	0	0	0	0	0	0	0	0	0	0	0	0	0	0	0
0	0	0	0	0	0	0	0	0	0	0	0	0	0	0	0	0	0
0	0	0	0	0	0	0	0	0	0	0	0	0	0	0	0	0	0
0	0	0	0	0	0	0	0	0	0	0	0	0	0	0	0	0	0
0	0	0	0	0	0	0	0	0	0	0	0	0	0	0	0	0	0
0	0	0	0	0	0	0	0	0	0	0	0	0	0	0	0	0	0
0	0	0	0	0	0	0	0	0	0	0	0	0	0	0	0	0	0
0	0	0	0	0	0	0	0	0	0	0	0	0	0	0	0	0	0
0	0	0	0	0	0	0	0	0	0	0	0	0	0	0	0	0	0
0	0	0	0	0	0	0	0	0	0	0	0	0	0	0	0	0	0
0	0	0	0	0	0	0	0	0	0	0	0	0	0	0	0	0	0
0	0	0	0	0	0	0	0	0	0	0	0	0	0	0	0	0	0
0	0	0	0	0	0	0	0	0	0	0	0	0	0	0	0	0	0
0	0	0	0	0	0	0	0	0	0	0	0	0	0	0	0	0	0
0	0	0	0	0	0	0	0	0	0	0	0	0	0	0	0	0	0
0	0	0	0	0	0	0	0	0	0	0	0	0	0	0	0	0	0
0	0	0	0	0	0	0	0	0	0	0	0	0	0	0	0	0	0
0	0	0	0	0	0	0	0	0	0	0	0	0	0	0	0	0	0
0	0	0	0	0	0	0	0	0	0	0	0	0	0	0	0	0	0
0	0	0	0	0	0	0	0	0	0	0	0	0	0	0	0	0	0
0	0	0	0	0	0	0	0	0	0	0	0	0	0	0	0	0	0
0	0	0	0	0	0	0	0	0	0	0	0	0	0	0	0	0	0
0	0	0	0	0	0	0	0	0	0	0	0	0	0	0	0	0	0
0	0	0	0	0	0	0	0	0	0	0	0	0	0	0	0	0	0
0	0	0	0	0	0	0	0	0	0	0	0	0	0	0	0	0	0
0	0	0	0	0	0	0	0	0	0	0	0	0	0	0	0	0	0
0	0	0	0	0	0	0	0	0	0	0	0	0	0	0	0	0	0
0	0	0	0	0	0	0	0	0	0	0	0	0	0	0	0	0	0
0	0	0	0	0	0	0	0	0	0	0	0	0	0	0	0	0	0
0	0	0	0	0	0	0	0	0	0	0	0	0	0	0	0	0	0
0	0	0	0	0	0	0	0	0	0	0	0	0	0	0	0	0	0
0	0	0	0	0	0	0	0	0	0	0	0	0	0	0	0	0	0
0	0	0	0	0	0	0	0	0	0	0	0	0	0	0	0	0	0
0	0	0	0	0	0	0	0	0	0	0	0	0	0	0	0	0	0
0	0	0	0	0	0	0	0	0	0	0	0	0	0	0	0	0	0
0	0	0	0	0	0	0	0	0	0	0	0	0	0	0	0	0	0
0	0	0	0	0	0	0	0	0	0	0	0	0	0	0	0	0	0
0	0	0	0	0	0	0	0	0	0	0	0	0	0	0	0	0	0
0	0	0	0	0	0	0	0	0	0	0	0	0	0	0	0	0	0
0	0	0	0	0	0	0	0	0	0	0	0	0	0	0	0	0	0
0	0	0	0	0	0	0	0	0	0	0	0	0	0	0	0	0	0
0	0	0	0	0	0	0	0	0	0	0	0	0	0	0	0	0	0
0	0	0	0	0	0	0	0	0	0	0	0	0	0	0	0	0	0
0	0	0	0	0	0	0	0	0	0	0	0	0	0	0	0	0	0
0	0	0	0	0	0	0	0	0	0	0	0	0	0	0	0	0	0
0	0	0	0	0	0	0	0	0	0	0	0	0	0	0	0	0	0
0	0	0	0	0	0	0	0	0	0	0	0	0	0	0	0	0	0
0	0	0	0	0	0	0	0	0	0	0	0	0	0	0	0	0	0
0	0	0	0	0	0	0	0	0	0	0	0	0	0	0	0	0	0
0	0	0	0	0	0	0	0	0	0	0	0	0	0	0	0	0	0
0	0	0	0	0	0	0	0	0	0	0	0	0	0	0	0	0	0
0	0	0	0	0	0	0	0	0	0	0	0	0	0	0	0	0	0
0	0	0	0	0	0	0	0	0	0	0	0	0	0	0	0	0	0
0	0	0	0	0	0	0	0	0	0	0	0	0	0	0	0	0	0
0	0	0	0	0	0	0	0	0	0	0	0	0	0	0	0	0	0
0	0	0	0	0	0	0	0	0	0	0	0	0	0	0	0	0	0
0	0	0	0	0	0	0	0	0	0	0	0	0	0	0	0	0	0
0	0	0	0	0	0	0	0	0	0	0	0	0	0	0	0	0	0
0	0	0	0	0	0	0	0	0	0	0	0	0	0	0	0	0	0
0	0	0	0	0	0	0	0	0	0	0	0	0	0	0	0	0	0
0	0	0	0	0	0	0	0	0	0	0	0	0	0	0	0	0	0
0	0	0	0	0	0	0	0	0	0	0	0	0	0	0	0	0	0
0	0	0	0	0	0	0	0	0	0	0	0	0	0	0	0	0	0
0	0	0	0	0	0	0	0	0	0	0	0	0	0	0	0	0	0
0	0	0	0	0	0	0	0	0	0	0	0	0	0	0	0	0	0
0	0	0	0	0	0	0	0	0	0	0	0	0	0	0	0	0	0
0	0	0	0	0	0	0	0	0	0	0	0	0	0	0	0	0	0
0	0	0	0	0	0	0	0	0	0	0	0	0	0	0	0	0	0
0	0	0	0	0	0	0	0	0	0	0	0	0	0	0	0	0	0
0	0	0	0	0	0	0	0	0	0	0	0	0	0	0	0	0	0
0	0	0	0	0	0	0	0	0	0	0	0	0	0	0	0	0	0
0	0	0	0	0	0	0	0	0	0	0	0	0	0	0	0	0	0
0	0	0	0	0	0	0	0	0	0	0	0	0	0	0	0	0	0
0	0	0	0	0	0	0	0	0	0	0	0	0	0	0	0	0	0
0	0	0	0	0	0	0	0	0	0	0	0	0	0	0	0	0	0
0	0	0	0	0	0	0	0	0	0	0	0	0	0	0	0	0	0
0	0	0	0	0	0	0	0	0	0	0	0	0	0	0	0	0	0
0	0	0	0	0	0	0	0	0	0	0	0	0	0	0	0	0	0
0	0	0	0	0	0	0	0	0	0	0	0	0	0	0	0	0	0
0	0	0	0	0	0	0	0	0	0	0	0	0	0	0	0	0	0
0	0	0	0	0	0	0	0	0	0	0	0	0	0	0	0	0	0
0	0	0	0	0	0	0	0	0	0	0	0	0	0	0	0	0	0
0	0	0	0	0	0	0	0	0	0	0	0	0	0	0	0	0	0
0	0	0	0	0	0	0	0	0	0	0	0	0	0	0	0	0	0
0	0	0	0	0	0	0	0	0	0	0	0	0	0	0	0	0	0
0	0	0	0	0	0	0	0	0	0	0	0	0	0	0	0	0	0
0	0	0	0	0	0	0	0	0	0	0	0	0	0	0	0	0	0
0	0	0	0	0	0	0	0	0	0	0	0	0	0	0	0	0	0
0	0	0	0	0	0	0	0	0	0	0	0	0	0	0	0	0	0
0	0	0	0	0	0	0	0	0	0	0	0	0	0	0	0	0	0
0	0	0	0	0	0	0	0	0	0	0	0	0	0	0	0	0	0
0	0	0	0	0	0	0	0	0	0	0	0	0	0	0	0	0	0
0	0	0	0	0	0	0	0	0	0	0	0	0	0	0	0	0	0
0	0	0	0	0	0	0	0	0	0	0	0	0	0	0	0	0	0
0	0	0	0	0	0	0	0	0	0	0	0	0	0	0	0	0	0
0	0	0	0	0	0	0	0	0	0	0	0	0	0	0	0	0	0
0	0	0	0	0	0	0	0	0	0	0	0	0	0	0	0	0	0
0	0	0	0	0	0	0	0	0	0	0	0	0	0	0	0	0	0
0	0	0	0	0	0	0	0	0	0	0	0	0	0	0	0	0	0
0	0	0	0	0	0	0	0	0	0	0	0	0	0	0	0	0	0
0	0	0	0	0	0	0	0	0	0	0	0	0	0	0	0	0	0
0	0	0	0	0	0	0	0	0	0	0	0	0	0	0	0	0	0
0	0	0	0	0	0	0	0	0	0	0	0	0	0	0	0	0	0
0	0	0	0	0	0	0	0	0	0	0	0	0	0	0	0	0	0
0	0	0	0	0	0	0	0	0	0	0	0	0	0	0	0	0	0
0	0	0	0	0	0	0	0	0	0	0	0	0	0	0	0	0	0
0	0	0	0	0	0	0	0	0	0	0	0	0	0	0	0	0	0
0	0	0	0	0	0	0	0	0	0	0	0	0	0	0	0	0	0
0	0	0	0	0	0	0	0	0	0	0	0	0	0	0	0	0	0
0	0	0	0	0	0	0	0	0	0	0	0	0	0	0	0	0	0
0	0	0	0	0	0	0	0	0	0	0	0	0	0	0	0	0	0
0	0	0	0	0	0	0	0	0	0	0	0	0	0	0	0	0	0
0	0	0	0	0	0	0	0	0	0	0	0	0	0	0	0	0	0
0	0	0	0	0	0	0	0	0	0	0	0	0	0	0	0	0	0
0	0	0	0	0	0	0	0	0	0	0	0	0	0	0	0	0	0
0	0	0	0	0	0	0	0	0	0	0	0	0	0	0	0	0	0
0	0	0	0	0	0	0	0	0	0	0	0	0	0	0	0	0	0
0	0	0	0	0	0	0	0	0	0	0	0	0	0	0	0	0	0
0	0	0	0	0	0	0	0	0	0	0	0	0	0	0	0	0	0
0	0	0	0	0	0	0	0	0	0	0	0	0	0	0	0	0	0
0	0	0	0	0	0	0	0	0	0	0	0	0	0	0	0	0	0
0	0	0	0	0	0	0	0	0	0	0	0	0	0	0	0	0	0
0	0	0	0	0	0	0	0	0	0	0	0	0	0	0	0	0	0
0	0	0	0	0	0	0	0	0	0	0	0	0	0	0	0	0	0
0	0	0	0	0	0	0	0	0	0	0	0	0	0	0	0	0	0
0	0	0	0	0	0	0	0	0	0	0	0	0	0	0	0	0	0
0	0	0	0	0	0	0	0	0	0	0	0	0	0	0	0	0	0
0	0	0	0	0	0	0	0	0	0	0	0	0	0	0	0	0	0
0	0	0	0	0	0	0	0	0	0	0	0	0	0	0	0	0	0
0	0	0	0	0	0	0	0	0	0	0	0	0	0	0	0	0	0
0	0	0	0	0	0	0	0	0	0	0	0	0	0	0	0	0	0
0	0	0	0	0	0	0	0	0	0	0	0	0	0	0	0	0	0
0	0	0	0	0	0	0	0	0	0	0	0	0	0	0	0	0	0
0	0	0	0	0	0	0	0	0	0	0	0	0	0	0	0	0	0
0	0	0	0	0	0	0	0	0	0	0	0	0	0	0	0	0	0
0	0	0	0	0	0	0	0	0	0	0	0	0	0	0	0	0	0
0	0	0	0	0	0	0	0	0	0	0	0	0	0	0	0	0	0
0	0	0	0	0	0	0	0	0	0	0	0	0	0	0	0	0	0
0	0	0	0	0	0	0	0	0	0	0	0	0	0	0	0	0	0
0	0	0	0	0	0	0	0	0	0	0	0	0	0	0	0	0	0
0	0	0	0	0	0	0	0	0	0	0	0	0	0	0	0	0	0
0	0	0	0	0	0	0	0	0	0	0	0	0	0	0	0	0	0
0	0	0	0	0	0	0	0	0	0	0	0	0	0	0	0	0	0
0	0	0	0	0	0	0	0	0	0	0	0	0	0	0	0	0	0
0	0	0	0	0	0	0	0	0	0	0	0	0	0	0	0	0	0
0	0	0	0	0	0	0	0	0	0	0	0	0	0	0	0	0	0
0	0	0	0	0	0	0	0	0	0	0	0	0	0	0	0	0	0
0	0	0	0	0	0	0	0	0	0	0	0	0	0	0	0	0	0
0	0	0	0	0	0	0	0	0	0	0	0	0	0	0	0	0	0
0	0	0	0	0	0	0	0	0	0	0	0	0	0	0	0	0	0
0	0	0	0	0	0	0	0	0	0	0	0	0	0	0	0	0	0
0	0	0	0	0	0	0	0	0	0	0	0	0	0	0	0	0	0
0	0	0	0	0	0	0	0	0	0	0	0	0	0	0	0	0	0
0	0	0	0	0	0	0	0	0	0	0	0	0	0	0	0	0	0
0	0	0	0	0	0	0	0	0	0	0	0	0	0	0	0	0	0
0	0	0	0	0	0	0	0	0	0	0	0	0	0	0	0	0	0
0	0	0	0	0	0	0	0	0	0	0	0	0	0	0	0	0	0
0	0	0	0	0	0	0	0	0	0	0	0	0	0	0	0	0	0
0	0	0	0	0	0	0	0	0	0	0	0	0	0	0	0	0	0
0	0	0	0	0	0	0	0	0	0	0	0	0	0	0	0	0	0
0	0	0	0	0	0	0	0	0	0	0	0	0	0	0	0	0	0
0	0	0	0	0	0	0	0	0	0	0	0	0	0	0	0	0	0
0	0	0	0	0	0	0	0	0	0	0	0	0	0	0	0	0	0
0	0	0	0	0	0	0	0	0	0	0	0	0	0	0	0	0	0
0	0	0	0	0	0	0	0	0	0	0	0	0	0	0	0	0	0
0	0	0	0	0	0	0	0	0	0	0	0	0	0	0	0	0	0
0	0	0	0	0	0	0	0	0	0	0	0	0	0	0	0	0	0
0	0	0	0	0	0	0	0	0	0	0	0	0	0	0	0	0	0
0	0	0	0	0	0	0	0	0	0	0	0	0	0	0	0	0	0
0	0	0	0	0	0	0	0	0	0	0	0	0	0	0	0	0	0
0	0	0	0	0	0	0	0	0	0	0	0	0	0	0	0	0	0
0	0	0	0	0	0	0	0	0	0	0	0	0	0	0	0	0	0
0	0	0	0	0	0	0	0	0	0	0	0	0	0	0	0	0	0
0	0	0	0	0	0	0	0	0	0	0	0	0	0	0	0	0	0
0	0	0	0	0	0	0	0	0	0	0	0	0	0	0	0	0	0
0	0	0	0	0	0	0	0	0	0	0	0	0	0	0	0	0	0
0	0	0	0	0	0	0	0	0	0	0	0	0	0	0	0	0	0
0	0	0	0	0	0	0	0	0	0	0	0	0	0	0	0	0	0
0	0	0	0	0	0	0	0	0	0	0	0	0	0	0	0	0	0
0	0	0	0	0	0	0	0	0	0	0	0	0	0	0	0	0	0
0	0	0	0	0	0	0	0	0	0	0	0	0	0	0	0	0	0
0	0	0	0	0	0	0	0	0	0	0	0	0	0	0	0	0	0
0	0	0	0	0	0	0	0	0	0	0	0	0	0	0	0	0	0
0	0	0	0	0	0	0	0	0	0	0	0	0	0	0	0	0	0
0	0	0	0	0	0	0	0	0	0	0	0	0	0	0	0	0	0
0	0	0	0	0	0	0	0	0	0	0	0	0	0	0	0	0	0
0	0	0	0	0	0	0	0	0	0	0	0	0	0	0	0	0	0
0	0	0	0	0	0	0	0	0	0	0	0	0	0	0	0	0	0
0	0	0	0	0	0	0	0	0	0	0	0	0	0	0	0	0	0
0	0	0	0	0	0	0	0	0	0	0	0	0	0	0	0	0	0
0	0	0	0	0	0	0	0	0	0	0	0	0	0	0	0	0	0
0	0	0	0	0	0	0	0	0	0	0	0	0	0	0	0	0	0
0	0	0	0	0	0	0	0	0	0	0	0	0	0	0	0	0	0
0	0	0	0	0	0	0	0	0	0	0	0	0	0	0	0	0	0
0	0	0	0	0	0	0	0	0	0	0	0	0	0	0	0	0	0
0	0	0	0	0	0	0	0	0	0	0	0	0	0	0	0	0	0
0	0	0	0	0	0	0	0	0	0	0	0	0	0	0	0	0	0
0	0	0	0	0	0	0	0	0	0	0	0	0	0	0	0	0	0
0	0	0	0	0	0	0	0	0	0	0	0	0	0	0	0	0	0
0	0	0	0	0	0	0	0	0	0	0	0	0	0	0	0	0	0
0	0	0	0	0	0	0	0	0	0	0	0	0	0	0	0	0	0
0	0	0	0	0	0	0	0	0	0	0	0	0	0	0	0	0	0
0	0	0	0	0	0	0	0	0	0	0	0	0	0	0	0	0	0
0	0	0	0	0	0	0	0	0	0	0	0	0	0	0	0	0	0
0	0	0	0	0	0	0	0	0	0	0	0	0	0	0	0	0	0
0	0	0	0	0	0	0	0	0	0	0	0	0	0	0	0	0	0
0	0	0	0	0	0	0	0	0	0	0	0	0	0	0	0	0	0
0	0	0	0	0	0	0	0	0	0	0	0	0	0	0	0	0	0
0	0	0	0	0	0	0	0	0	0	0	0	0	0	0	0	0	0
0	0	0	0	0	0	0	0	0	0	0	0	0	0	0	0	0	0
0	0	0	0	0	0	0	0	0	0	0	0	0	0	0	0	0	0
0	0	0	0	0	0	0	0	0	0	0	0	0	0	0	0	0	0
0	0	0	0	0	0	0	0	0	0	0	0	0	0	0	0	0	0
0	0	0	0	0	0	0	0	0	0	0	0	0	0	0	0	0	0
0	0	0	0	0	0	0	0	0	0	0	0	0	0	0	0	0	0
0	0	0	0	0	0	0	0	0	0	0	0	0	0	0	0	0	0
0	0	0	0	0	0	0	0	0	0	0	0	0	0	0	0	0	0
0	0	0	0	0	0	0	0	0	0	0	0	0	0	0	0	0	0
0	0	0	0	0	0	0	0	0	0	0	0	0	0	0	0	0	0
0	0	0	0	0	0	0	0	0	0	0	0	0	0	0	0	0	0
0	0	0	0	0	0	0	0	0	0	0	0	0	0	0	0	0	0
0	0	0	0	0	0	0	0	0	0	0	0	0	0	0	0	0	0
0	0	0	0	0	0	0	0	0	0	0	0	0	0	0	0	0	0
0	0	0	0	0	0	0	0	0	0	0	0	0	0	0	0	0	0
0	0	0	0	0	0	0	0	0	0	0	0	0	0	0	0	0	0
0	0	0	0	0	0	0	0	0	0	0	0	0	0	0	0	0	0
0	0	0	0	0	0	0	0	0	0	0	0	0	0	0	0	0	0
0	0	0	0	0	0	0	0	0	0	0	0	0	0	0	0	0	0
0	0	0	0	0	0	0	0	0	0	0	0	0	0	0	0	0	0
0	0	0	0	0	0	0	0	0	0	0	0	0	0	0	0	0	0
0	0	0	0	0	0	0	0	0	0	0	0	0	0	0	0	0	0
0	0	0	0	0	0	0	0	0	0	0	0	0	0	0	0	0	0
0	0	0	0	0	0	0	0	0	0	0	0	0	0	0	0	0	0
0	0	0	0	0	0	0	0	0	0	0	0	0	0	0	0	0	0
0	0	0	0	0	0	0	0	0	0	0	0	0	0	0	0	0	0
0	0	0	0	0	0	0	0	0	0	0	0	0	0	0	0	0	0
0	0	0	0	0	0	0	0	0	0	0	0	0	0	0	0	0	0
0	0	0	0	0	0	0	0	0	0	0	0	0	0	0	0	0	0
0	0	0	0	0	0	0	0	0	0	0	0	0	0	0	0	0	0
0	0	0	0	0	0	0	0	0	0	0	0	0	0	0	0	0	0
0	0	0	0	0	0	0	0	0	0	0	0	0	0	0	0	0	0
0	0	0	0	0	0	0	0	0	0	0	0	0	0	0	0	0	0
0	0	0	0	0	0	0	0	0	0	0	0	0	0	0	0	0	0
0	0	0	0	0	0	0	0	0	0	0	0	0	0	0	0	0	0
0	0	0	0	0	0	0	0	0	0	0	0	0	0	0	0	0	0
0	0	0	0	0	0	0	0	0	0	0	0	0	0	0	0	0	0
0	0	0	0	0	0	0	0	0	0	0	0	0	0	0	0	0	0
0	0	0	0	0	0	0	0	0	0	0	0	0	0	0	0	0	0
0	0	0	0	0	0	0	0	0	0	0	0	0	0	0	0	0	0
0	0	0	0	0	0	0	0	0	0	0	0	0	0	0	0	0	0
0	0	0	0	0	0	0	0	0	0	0	0	0	0	0	0	0	0
0	0	0	0	0	0	0	0	0	0	0	0	0	0	0	0	0	0
0	0	0	0	0	0	0	0	0	0	0	0	0	0	0	0	0	0
0	0	0	0	0	0	0	0	0	0	0	0	0	0	0	0	0	0
0	0	0	0	0	0	0	0	0	0	0	0	0	0	0	0	0	0
0	0	0	0	0	0	0	0	0	0	0	0	0	0	0	0	0	0
0	0	0	0	0	0	0	0	0	0	0	0	0	0	0	0	0	0
0	0	0	0	0	0	0	0	0	0	0	0	0	0	0	0	0	0
0	0	0	0	0	0	0	0	0	0	0	0	0	0	0	0	0	0
0	0	0	0	0	0	0	0	0	0	0	0	0	0	0	0	0	0
0	0	0	0	0	0	0	0	0	0	0	0	0	0	0	0	0	0
0	0	0	0	0	0	0	0	0	0	0	0	0	0	0	0	0	0
0	0	0	0	0	0	0	0	0	0	0	0	0	0	0	0	0	0
0	0	0	0	0	0	0	0	0	0	0	0	0	0	0	0	0	0
0	0	0	0	0	0	0	0	0	0	0	0	0	0	0	0	0	0
0	0	0	0	0	0	0	0	0	0	0	0	0	0	0	0	0	0
0	0	0	0	0	0	0	0	0	0	0	0	0	0	0	0	0	0
0	0	0	0	0	0	0	0	0	0	0	0	0	0	0	0	0	0
0	0	0	0	0	0	0	0	0	0	0	0	0	0	0	0	0	0
0	0	0	0	0	0	0	0	0	0	0	0	0	0	0	0	0	0
0	0	0	0	0	0	0	0	0	0	0	0	0	0	0	0	0	0
0	0	0	0	0	0	0	0	0	0	0	0	0	0	0	0	0	0
0	0	0	0	0	0	0	0	0	0	0	0	0	0	0	0	0	0
0	0	0	0	0	0	0	0	0	0	0	0	0	0	0	0	0	0
0	0	0	0	0	0	0	0	0	0	0	0	0	0	0	0	0	0
0	0	0	0	0	0	0	0	0	0	0	0	0	0	0	0	0	0
0	0	0	0	0	0	0	0	0	0	0	0	0	0	0	0	0	0
0	0	0	0	0	0	0	0	0	0	0	0	0	0	0	0	0	0
0	0	0	0	0	0	0	0	0	0	0	0	0	0	0	0	0	0
0	0	0	0	0	0	0	0	0	0	0	0	0	0	0	0	0	0
0	0	0	0	0	0	0	0	0	0	0	0	0	0	0	0	0	0
0	0	0	0	0	0	0	0	0	0	0	0	0	0	0	0	0	0
0	0	0	0	0	0	0	0	0	0	0	0	0	0	0	0	0	0
0	0	0	0	0	0	0	0	0	0	0	0	0	0	0	0	0	0
0	0	0	0	0	0	0	0	0	0	0	0	0	0	0	0	0	0
0	0	0	0	0	0	0	0	0	0	0	0	0	0	0	0	0	0
0	0	0	0	0	0	0	0	0	0	0	0	0	0	0	0	0	0
0	0	0	0	0	0	0	0	0	0	0	0	0	0	0	0	0	0
0	0	0	0	0	0	0	0	0	0	0	0	0	0	0	0	0	0
0	0	0	0	0	0	0	0	0	0	0	0	0	0	0	0	0	0
0	0	0	0	0	0	0	0	0	0	0	0	0	0	0	0	0	0
0	0	0	0	0	0	0	0	0	0	0	0	0	0	0	0	0	0
0	0	0	0	0	0	0	0	0	0	0	0	0	0	0	0	0	0
0	0	0	0	0	0	0	0	0	0	0	0	0	0	0	0	0	0
0	0	0	0	0	0	0	0	0	0	0	0	0	0	0	0	0	0
0	0	0	0	0	0	0	0	0	0	0	0	0	0	0	0	0	0
0	0	0	0	0	0	0	0	0	0	0	0	0	0	0	0	0	0
0	0	0	0	0	0	0	0	0	0	0	0	0	0	0	0	0	0
0	0	0	0	0	0	0	0	0	0	0	0	0	0	0	0	0	0
0	0	0	0	0	0	0	0	0	0	0	0	0	0	0	0	0	0
0	0	0	0	0	0	0	0	0	0	0	0	0	0	0	0	0	0
0	0	0	0	0	0	0	0	0	0	0	0	0	0	0	0	0	0
0	0	0	0	0	0	0	0	0	0	0	0	0	0	0	0	0	0
0	0	0	0	0	0	0	0	0	0	0	0	0	0	0	0	0	0
0	0	0	0	0	0	0	0	0	0	0	0	0	0	0	0	0	0
0	0	0	0	0	0	0	0	0	0	0	0	0	0	0	0	0	0
0	0	0	0	0	0	0	0	0	0	0	0	0	0	0	0	0	0
0	0	0	0	0	0	0	0	0	0	0	0	0	0	0	0	0	0
0	0	0	0	0	0	0	0	0	0	0	0	0	0	0	0	0	0
0	0	0	0	0	0	0	0	0	0	0	0	0	0	0	0	0	0
0	0	0	0	0	0	0	0	0	0	0	0	0	0	0	0	0	0
0	0	0	0	0	0	0	0	0	0	0	0	0	0	0	0	0	0
0	0	0	0	0	0	0	0	0	0	0	0	0	0	0	0	0	0
0	0	0	0	0	0	0	0	0	0	0	0	0	0	0	0	0	0
0	0	0	0	0	0	0	0	0	0	0	0	0	0	0	0	0	0
0	0	0	0	0	0	0	0	0	0	0	0	0	0	0	0	0	0
0	0	0	0	0	0	0	0	0	0	0	0	0	0	0	0	0	0
0	0	0	0	0	0	0	0	0	0	0	0	0	0	0	0	0	0
0	0	0	0	0	0	0	0	0	0	0	0	0	0	0	0	0	0
0	0	0	0	0	0	0	0	0	0	0	0	0	0	0	0	0	0
0	0	0	0	0	0	0	0	0	0	0	0	0	0	0	0	0	0
0	0	0	0	0	0	0	0	0	0	0	0	0	0	0	0	0	0
0	0	0	0	0	0	0	0	0	0	0	0	0	0	0	0	0	0
0	0	0	0	0	0	0	0	0	0	0	0	0	0	0	0	0	0
0	0	0	0	0	0	0	0	0	0	0	0	0	0	0	0	0	0
0	0	0	0	0	0	0	0	0	0	0	0	0	0	0	0	0	0
0	0	0	0	0	0	0	0	0	0	0	0	0	0	0	0	0	0
0	0	0	0	0	0	0	0	0	0	0	0	0	0	0	0	0	0
0	0	0	0	0	0	0	0	0	0	0	0	0	0	0	0	0	0
0	0	0	0	0	0	0	0	0	0	0	0	0	0	0	0	0	0
0	0	0	0	0	0	0	0	0	0	0	0	0	0	0	0	0	0
0	0	0	0	0	0	0	0	0	0	0	0	0	0	0	0	0	0
0	0	0	0	0	0	0	0	0	0	0	0	0	0	0	0	0	0
0	0	0	0	0	0	0	0	0	0	0	0	0	0	0	0	0	0
0	0	0	0	0	0	0	0	0	0	0	0	0	0	0	0	0	0
0	0	0	0	0	0	0	0	0	0	0	0	0	0	0	0	0	0
0	0	0	0	0	0	0	0	0	0	0	0	0	0	0	0	0	0
0	0	0	0	0	0	0	0	0	0	0	0	0	0	0	0	0	0
0	0	0	0	0	0	0	0	0	0	0	0	0	0	0	0	0	0
0	0	0	0	0	0	0	0	0	0	0	0	0	0	0	0	0	0
0	0	0	0	0	0	0	0	0	0	0	0	0	0	0	0	0	0
0	0	0	0	0	0	0	0	0	0	0	0	0	0	0	0	0	0
0	0	0	0	0	0	0	0	0	0	0	0	0	0	0	0	0	0
0	0	0	0	0	0	0	0	0	0	0	0	0	0	0	0	0	0
0	0	0	0	0	0	0	0	0	0	0	0	0	0	0	0	0	0
0	0	0	0	0	0	0	0	0	0	0	0	0	0	0	0	0	0
0	0	0	0	0	0	0	0	0	0	0	0	0	0	0	0	0	0
0	0	0	0	0	0	0	0	0	0	0	0	0	0	0	0	0	0
0	0	0	0	0	0	0	0	0	0	0	0	0	0	0	0	0	0
0	0	0	0	0	0	0	0	0	0	0	0	0	0	0	0	0	0
0	0	0	0	0	0	0	0	0	0	0	0	0	0	0	0	0	0
0	0	0	0	0	0	0	0	0	0	0	0	0	0	0	0	0	0
0	0	0	0	0	0	0	0	0	0	0	0	0	0	0	0	0	0
0	0	0	0	0	0	0	0	0	0	0	0	0	0	0	0	0	0
0	0	0	0	0	0	0	0	0	0	0	0	0	0	0	0	0	0
0	0	0	0	0	0	0	0	0	0	0	0	0	0	0	0	0	0
0	0	0	0	0	0	0	0	0	0	0	0	0	0	0	0	0	0
0	0	2.39114e-10	0	2.39114e-10	0	2.39114e-10	0	2.39114e-10	0	0	0	0	0	0	0	0	0
0	0	4.4692e-10	0	4.4692e-10	0	4.4692e-10	0	4.4692e-10	0	0	0	0	0	0	0	0	0
0	0	5.64895e-10	0	5.64895e-10	0	5.64895e-10	0	5.64895e-10	0	0	0	0	0	0	0	0	0
3.43076e-11	0	1.65096e-09	0	1.65096e-09	0	1.65096e-09	0	1.65096e-09	0	0	0	0	0	0	0	0	0
6.86151e-11	0	2.68451e-09	0	2.68451e-09	0	2.68451e-09	0	2.68451e-09	0	0	0	0	0	0	0	0	0
6.86151e-11	0	3.80663e-09	0	3.80663e-09	0	3.80663e-09	0	3.80663e-09	0	6.26135e-11	0	6.26135e-11	0	6.26135e-11	0	6.26135e-11	0
2.05846e-10	0	5.26383e-09	0	5.26383e-09	0	5.26383e-09	0	5.26383e-09	0	6.26135e-11	0	6.26135e-11	0	6.26135e-11	0	6.26135e-11	0
2.35583e-10	0	8.30371e-09	0	8.30371e-09	0	8.30371e-09	0	8.30371e-09	0	1.55046e-10	0	1.55046e-10	0	1.55046e-10	0	1.55046e-10	0
2.33284e-09	0	1.27257e-08	0	1.27257e-08	0	1.27257e-08	0	1.27257e-08	0	1.89354e-10	0	1.89354e-10	0	1.89354e-10	0	1.89354e-10	0
2.83187e-09	0	2.04504e-08	0	2.04504e-08	0	2.04504e-08	0	2.04504e-08	0	5.27109e-10	0	5.27109e-10	0	5.27109e-10	0	5.27109e-10	0
3.57412e-09	0	3.06265e-08	0	3.06265e-08	0	3.06265e-08	0	3.06265e-08	0	8.62844e-10	0	8.62844e-10	0	8.62844e-10	0	8.62844e-10	0
6.21035e-09	0	5.30452e-08	0	5.30452e-08	0	5.30452e-08	0	5.30452e-08	0	2.32214e-09	0	2.32214e-09	0	2.32214e-09	0	2.32214e-09	0
1.65498e-08	0	8.0668e-08	0	8.0668e-08	0	8.0668e-08	0	8.0668e-08	0	3.93515e-09	0	3.93515e-09	0	3.93515e-09	0	3.93515e-09	0
2.78522e-08	0	1.45373e-07	0	1.45373e-07	0	1.45373e-07	0	1.45373e-07	0	6.7535e-09	0	6.7535e-09	0	6.7535e-09	0	6.7535e-09	0
3.95352e-08	0	2.17873e-07	0	2.17873e-07	0	2.17873e-07	0	2.17873e-07	0	1.34847e-08	0	1.34847e-08	0	1.34847e-08	0	1.34847e-08	0
8.97859e-08	0	3.09032e-07	0	3.09032e-07	0	3.09032e-07	0	3.09032e-07	0	2.16542e-08	0	2.16542e-08	0	2.16542e-08	0	2.16542e-08	0
1.27157e-07	0	4.36006e-07	0	4.36006e-07	0	4.36006e-07	0	4.36006e-07	0	4.0185e-08	0	4.03018e-08	0	4.10023e-08	0	4.10023e-08	0
2.09489e-07	0	6.1575e-07	0	6.1575e-07	0	6.1575e-07	0	6.1575e-07	0	6.65508e-08	0	6.66673e-08	0	6.73681e-08	0	6.73681e-08	0
3.19692e-07	0	8.61518e-07	0	8.61518e-07	0	8.61518e-07	0	8.61518e-07	0	1.0355e-07	0	1.03784e-07	0	1.06235e-07	0	1.06235e-07	0
4.75206e-07	0	1.23497e-06	0	1.23497e-06	0	1.23497e-06	0	1.23497e-06	0	1.56363e-07	0	1.56596e-07	0	1.59048e-07	0	1.58961e-07	0
7.28304e-07	0	1.65875e-06	0	1.65883e-06	0	1.65883e-06	0	1.65883e-06	0	2.60558e-07	0	2.60792e-07	0	2.63243e-07	0	2.63157e-07	0
1.09836e-06	0	2.28689e-06	0	2.28697e-06	0	2.28697e-06	0	2.28697e-06	0	4.33182e-07	0	4.33415e-07	0	4.35866e-07	0	4.3578e-07	0
1.64518e-06	0	2.97183e-06	0	2.97203e-06	0	2.97203e-06	0	2.97203e-06	0	5.93244e-07	0	5.93477e-07	0	5.96046e-07	0	5.95959e-07	0
2.44104e-06	0	3.92631e-06	0	3.92775e-06	0	3.92775e-06	0	3.92775e-06	0	8.32974e-07	0	8.33323e-07	0	8.35892e-07	0	8.36157e-07	0
3.55257e-06	0	5.03239e-06	0	5.03478e-06	0	5.03478e-06	0	5.03478e-06	0	1.20955e-06	0	1.2099e-06	0	1.21269e-06	0	1.21296e-06	0
5.03839e-06	0	6.47132e-06	0	6.47528e-06	0	6.47528e-06	0	6.47528e-06	0	1.85859e-06	0	1.85894e-06	0	1.86172e-06	0	1.86198e-06	0
7.00219e-06	0	8.29308e-06	0	8.29905e-06	0	8.29906e-06	0	8.29906e-06	0	2.80037e-06	0	2.80072e-06	0	2.80351e-06	0	2.80357e-06	0
9.54786e-06	0	1.04161e-05	6.47111e-07	1.04274e-05	6.47111e-07	1.04274e-05	6.47111e-07	1.04274e-05	6.47111e-07	3.80816e-06	1.29422e-06	3.8085e-06	1.29422e-06	3.81332e-06	1.29422e-06	3.81338e-06	1.29422e-06
1.29068e-05	1.29422e-06	1.32386e-05	1.94133e-06	1.32666e-05	1.94133e-06	1.32668e-05	1.94133e-06	1.32668e-05	1.94133e-06	5.30866e-06	1.29422e-06	5.30912e-06	1.29422e-06	5.31424e-06	1.29422e-06	5.31414e-06	1.29422e-06
1.68647e-05	1.29422e-06	1.68927e-05	1.94133e-06	1.69381e-05	1.94133e-06	1.69384e-05	1.94133e-06	1.69384e-05	1.94133e-06	7.09667e-06	1.94133e-06	7.09712e-06	1.94133e-06	7.1023e-06	1.94133e-06	7.1021e-06	1.94133e-06
2.20057e-05	1.29422e-06	2.12482e-05	3.23555e-06	2.13198e-05	3.23555e-06	2.13207e-05	3.23555e-06	2.13207e-05	3.23555e-06	9.45196e-06	1.94133e-06	9.45241e-06	1.94133e-06	9.45778e-06	1.94133e-06	9.45746e-06	1.94133e-06
2.822e-05	1.29422e-06	2.63445e-05	4.52977e-06	2.64639e-05	4.52977e-06	2.64672e-05	4.52977e-06	2.64672e-05	4.52977e-06	1.32621e-05	2.58844e-06	1.32625e-05	2.58844e-06	1.32679e-05	2.58844e-06	1.32674e-05	2.58844e-06
3.58581e-05	2.58844e-06	3.32871e-05	4.52977e-06	3.35141e-05	4.52977e-06	3.35206e-05	4.52977e-06	3.35206e-05	4.52977e-06	1.81267e-05	2.58844e-06	1.81272e-05	2.58844e-06	1.81332e-05	2.58844e-06	1.81327e-05	2.58844e-06
4.52398e-05	2.58844e-06	4.10051e-05	4.52977e-06	4.1346e-05	4.52977e-06	4.13594e-05	4.52977e-06	4.13594e-05	4.52977e-06	2.31619e-05	2.58844e-06	2.31624e-05	2.58844e-06	2.31685e-05	2.58844e-06	2.31677e-05	2.58844e-06
5.6117e-05	5.17688e-06	5.0285e-05	5.17688e-06	5.07915e-05	5.17688e-06	5.08155e-05	5.17688e-06	5.08155e-05	5.17688e-06	2.93813e-05	3.88266e-06	2.93824e-05	3.88266e-06	2.93887e-05	3.88266e-06	2.93876e-05	3.88266e-06
6.88351e-05	6.47111e-06	6.15649e-05	5.82399e-06	6.22891e-05	5.82399e-06	6.23287e-05	5.82399e-06	6.23287e-05	5.82399e-06	3.69836e-05	4.52977e-06	3.69885e-05	4.52977e-06	3.69949e-05	4.52977e-06	3.69934e-05	4.52977e-06
8.40739e-05	7.76533e-06	7.50379e-05	7.11822e-06	7.61094e-05	7.11822e-06	7.61922e-05	7.11822e-06	7.61922e-05	7.11822e-06	4.84861e-05	6.47111e-06	4.84916e-05	6.47111e-06	4.8499e-05	6.47111e-06	4.8497e-05	6.47111e-06
0.000101934	9.70666e-06	9.07884e-05	8.41244e-06	9.22821e-05	8.41244e-06	9.24197e-05	8.41244e-06	9.24197e-05	8.41244e-06	6.14772e-05	7.11822e-06	6.14834e-05	7.11822e-06	6.14919e-05	7.11822e-06	6.14884e-05	7.11822e-06
0.000122088	1.35893e-05	0.000108247	9.05955e-06	0.000110123	9.05955e-06	0.000110337	9.05955e-06	0.000110337	9.05955e-06	7.40845e-05	1.03538e-05	7.40916e-05	1.03538e-05	7.41013e-05	1.03538e-05	7.40974e-05	1.03538e-05
0.000145571	1.42364e-05	0.000128392	1.03538e-05	0.000130726	1.03538e-05	0.000131043	1.03538e-05	0.000131043	1.03538e-05	8.85325e-05	1.1648e-05	8.85441e-05	1.1648e-05	8.85538e-05	1.1648e-05	8.855e-05	1.1648e-05
0.000171735	1.68249e-05	0.000151694	1.1648e-05	0.000154549	1.1648e-05	0.000155002	1.1648e-05	0.000155002	1.1648e-05	0.000105665	1.22951e-05	0.000105677	1.22951e-05	0.000105687	1.22951e-05	0.000105683	1.22951e-05
0.000201874	2.00604e-05	0.000180967	1.35893e-05	0.00018457	1.35893e-05	0.000185289	1.35893e-05	0.000185289	1.35893e-05	0.000125045	1.42364e-05	0.000125061	1.42364e-05	0.000125072	1.42364e-05	0.000125065	1.42364e-05
0.000235973	2.3296e-05	0.000211425	1.61778e-05	0.000215743	1.61778e-05	0.000216725	1.61778e-05	0.000216725	1.61778e-05	0.000155154	1.55307e-05	0.000155173	1.55307e-05	0.000155184	1.55307e-05	0.000155176	1.55307e-05
0.000274241	2.58844e-05	0.000245261	1.94133e-05	0.000250385	1.94133e-05	0.000251691	1.94133e-05	0.000251691	1.94133e-05	0.000187869	1.87662e-05	0.000187889	1.87662e-05	0.000187903	1.87662e-05	0.000187892	1.87662e-05
0.000317364	2.71786e-05	0.000284269	2.13546e-05	0.000290318	2.13546e-05	0.000291998	2.13546e-05	0.000291998	2.13546e-05	0.000219163	2.07075e-05	0.000219191	2.07075e-05	0.000219208	2.07075e-05	0.000219196	2.07075e-05
0.000365464	3.23555e-05	0.000331139	2.3296e-05	0.000338389	2.3296e-05	0.000340589	2.3296e-05	0.000340589	2.3296e-05	0.000254428	2.3296e-05	0.000254463	2.3296e-05	0.000254487	2.3296e-05	0.000254473	2.3296e-05
0.000419502	3.94737e-05	0.000381961	2.65315e-05	0.000390457	2.65315e-05	0.000393185	2.65315e-05	0.000393185	2.65315e-05	0.000294521	2.65315e-05	0.000294593	2.65315e-05	0.00029462	2.65315e-05	0.000294606	2.65315e-05
0.000481317	5.30631e-05	0.000437376	3.36497e-05	0.000447129	3.36497e-05	0.000450338	3.36497e-05	0.000450338	3.36497e-05	0.00035334	3.68853e-05	0.000353456	3.68853e-05	0.000353492	3.68853e-05	0.00035348	3.68853e-05
0.00055044	7.18293e-05	0.000499307	4.0768e-05	0.000510453	4.0768e-05	0.000514181	4.0768e-05	0.000514181	4.0768e-05	0.000416264	5.04746e-05	0.000416513	5.04746e-05	0.000416564	5.04746e-05	0.000416554	5.04746e-05
0.000628683	8.73599e-05	0.000570946	5.75928e-05	0.000583696	5.75928e-05	0.000588025	5.75928e-05	0.000588025	5.75928e-05	0.0004753	5.95342e-05	0.000475752	5.95342e-05	0.00047582	5.95342e-05	0.000475812	5.95342e-05
0.000717341	0.000108067	0.000656899	7.37706e-05	0.00067183	7.37706e-05	0.000676854	7.37706e-05	0.000676854	7.37706e-05	0.000541168	7.95946e-05	0.000541916	7.95946e-05	0.000542008	7.95946e-05	0.000542004	7.95946e-05
0.000815528	0.000144306	0.000745439	8.93013e-05	0.000762386	8.99484e-05	0.000768	8.99484e-05	0.000768	8.99484e-05	0.000615155	9.83608e-05	0.000616404	9.83608e-05	0.000616535	9.83608e-05	0.000616538	9.83608e-05
0.000926811	0.000183132	0.000844147	0.000115833	0.000863475	0.00011648	0.000869721	0.00011648	0.000869721	0.00011648	0.000697203	0.000127481	0.000699274	0.000127481	0.000699442	0.000127481	0.000699455	0.000127481
0.00105159	0.000236842	0.000956116	0.000141717	0.000978328	0.000142364	0.000985237	0.000142364	0.000985237	0.000142364	0.000836144	0.000185074	0.000840377	0.000185721	0.000840629	0.000185721	0.000840661	0.000185721
0.00119054	0.000298965	0.00109348	0.000209664	0.00111954	0.000210311	0.00112735	0.000210311	0.00112735	0.000210311	0.000941876	0.000236195	0.000948418	0.000238784	0.000948742	0.000238784	0.000948781	0.000238784
0.00134827	0.000381795	0.00124105	0.000273081	0.00127135	0.000273728	0.00128002	0.000273728	0.00128002	0.000273728	0.00106024	0.000296377	0.00107025	0.000299612	0.0010707	0.000299612	0.00107075	0.000299612
0.00152229	0.000470449	0.00139678	0.000338439	0.00143156	0.000339733	0.00144106	0.000339733	0.00144106	0.000339733	0.00119074	0.000366265	0.00120553	0.000371441	0.00120611	0.000371441	0.00120618	0.000371441
0.00171768	0.00057787	0.00157154	0.000427093	0.00161164	0.000429681	0.00162202	0.000429681	0.00162202	0.000429681	0.00133449	0.000428387	0.00135621	0.000439388	0.00135699	0.000439388	0.00135709	0.000439388
0.00193531	0.000699527	0.00178777	0.000545514	0.00183523	0.000550044	0.00184679	0.000550044	0.00184679	0.000550044	0.0015452	0.000565575	0.0015794	0.000580458	0.00158054	0.000580458	0.00158069	0.000580458
0.00217876	0.000839302	0.00201994	0.000663288	0.00207564	0.000671054	0.0020883	0.000671054	0.0020883	0.000671054	0.0017588	0.000706645	0.00181049	0.000727352	0.00181216	0.000727352	0.00181237	0.000727352
0.00244701	0.000986844	0.00226069	0.000794652	0.00232552	0.0008063	0.00233927	0.0008063	0.00233927	0.0008063	0.00195728	0.00083089	0.00202791	0.000858069	0.00203017	0.000858069	0.00203045	0.000858069
0.00274403	0.00115445	0.00252796	0.000920838	0.00260361	0.000936369	0.00261849	0.000936369	0.00261849	0.000936369	0.00217359	0.000963548	0.00226974	0.00100173	0.00227285	0.00100173	0.00227321	0.00100173
0.00307387	0.00136605	0.00282663	0.00107744	0.00291546	0.00110138	0.00293151	0.00110138	0.00293151	0.00110138	0.00240861	0.0011195	0.00253672	0.00117192	0.00254092	0.00117192	0.00254138	0.00117192
0.00343983	0.00159319	0.00319365	0.00127028	0.00330069	0.00131493	0.00331835	0.00131493	0.00331835	0.00131493	0.00266317	0.00127287	0.00283161	0.00134923	0.00283742	0.00134923	0.00283801	0.00134923
0.00384184	0.00185591	0.00357376	0.00149741	0.00370146	0.00155889	0.00372059	0.00155889	0.0037206	0.00155889	0.00302626	0.00149094	0.00326238	0.00160548	0.00327127	0.00160548	0.00327208	0.00160548
0.00428498	0.00213676	0.0039745	0.00168831	0.00412618	0.00177373	0.00414679	0.00177373	0.00414679	0.00177373	0.00338351	0.00170578	0.0037021	0.00187338	0.00371553	0.00187468	0.00371659	0.00187468
0.0047751	0.00243119	0.00441269	0.00192645	0.00459365	0.00205652	0.00461589	0.00205652	0.00461589	0.00205652	0.00371039	0.0018928	0.00411375	0.00211735	0.00413254	0.00212123	0.0041339	0.00212123
0.00531498	0.00278193	0.00495486	0.00223771	0.00517609	0.00243508	0.00520045	0.00243508	0.00520046	0.00243508	0.00405629	0.00212576	0.0045621	0.00244284	0.00458871	0.00244867	0.00459041	0.00244867
0.0059042	0.00318314	0.0055169	0.00256838	0.00578577	0.00283823	0.00581224	0.00283823	0.00581224	0.00283823	0.00442496	0.0023296	0.00505376	0.00276122	0.00509126	0.00276963	0.00509334	0.00276963
0.00655329	0.0036387	0.00609	0.00290359	0.00641288	0.00324785	0.00644142	0.00324785	0.00644142	0.00324785	0.00494164	0.00262015	0.005765	0.00324655	0.00582273	0.00326079	0.00582546	0.00326079
0.00725993	0.00414215	0.00671277	0.0032582	0.00710109	0.00370794	0.00713193	0.00370794	0.00713194	0.00370794	0.00543429	0.00290035	0.00647441	0.00376295	0.00656015	0.00379142	0.00656358	0.00379142
0.00803808	0.00472585	0.0073973	0.003673	0.00786546	0.00427222	0.00789887	0.00427222	0.00789887	0.00427222	0.00587538	0.00314496	0.00712896	0.00426705	0.00724647	0.00431299	0.00725055	0.00431299
0.0088858	0.00543573	0.00822526	0.00424505	0.00880187	0.00504229	0.00883849	0.00504229	0.0088385	0.00504229	0.00633629	0.0034258	0.00783606	0.00485074	0.00799563	0.00492192	0.00800055	0.00492192
0.00981091	0.00617149	0.0090592	0.00480544	0.00976074	0.00584794	0.00980051	0.00584859	0.00980053	0.00584859	0.00681446	0.00370341	0.00859518	0.00548297	0.00881022	0.0056001	0.00881598	0.0056001
0.0108262	0.00705415	0.00990894	0.00538849	0.0107512	0.00671636	0.0107942	0.00671701	0.0107942	0.00671701	0.00731099	0.00399202	0.00941067	0.00618638	0.00969812	0.00635657	0.00970491	0.00635592
0.0119313	0.00802482	0.0108288	0.00602525	0.0118407	0.00770579	0.0118872	0.00770709	0.0118872	0.00770709	0.00798677	0.00442365	0.0105638	0.00728193	0.0109759	0.00756731	0.0109844	0.00756666
0.0131339	0.00909643	0.0118374	0.00675907	0.0130539	0.00885765	0.0131044	0.00885959	0.0131045	0.00885959	0.00861201	0.00481256	0.0116816	0.00836908	0.0122487	0.00883565	0.0122588	0.00883435
0.0144456	0.0103117	0.0130607	0.00775303	0.0145592	0.0105434	0.0146154	0.0105473	0.0146155	0.0105473	0.0091614	0.00515359	0.0126944	0.0093831	0.0134275	0.0100619	0.0134391	0.0100606
0.0158674	0.0116713	0.0141674	0.00858069	0.0159493	0.0119515	0.0160107	0.011956	0.0160108	0.011956	0.00972309	0.00552374	0.0137635	0.0104942	0.0147029	0.0114351	0.0147163	0.0114338
0.0174057	0.0132049	0.0153411	0.00955394	0.0174551	0.0136838	0.0175224	0.0136903	0.0175226	0.0136903	0.0102964	0.00592689	0.0148914	0.0116816	0.0160833	0.01295	0.0160986	0.0129487
0.0190893	0.0149508	0.0166057	0.0105168	0.0191153	0.0155222	0.0191895	0.0155339	0.0191897	0.0155339	0.0108811	0.00631127	0.0160784	0.0129642	0.0175778	0.0146506	0.0175951	0.0146493
0.0209114	0.0168948	0.0181193	0.0117528	0.0211525	0.0179631	0.0212364	0.0179806	0.0212368	0.0179806	0.011761	0.00688267	0.0179442	0.0150401	0.0200243	0.0175917	0.0200452	0.0175898
0.022878	0.0191092	0.0196013	0.0130283	0.0232091	0.0206137	0.0233036	0.0206461	0.0233042	0.0206467	0.0123636	0.00727935	0.0192647	0.0164612	0.021829	0.0197899	0.0218527	0.019788
0.0249994	0.0215999	0.0210541	0.0143031	0.0252811	0.0233147	0.0253874	0.0233672	0.0253882	0.0233698	0.0129702	0.00766114	0.0206349	0.0180084	0.0237723	0.0223415	0.0237991	0.0223408
0.0272953	0.0244524	0.0225865	0.0156426	0.0275306	0.0263122	0.0276512	0.0263924	0.0276524	0.0263982	0.0135801	0.00803453	0.0220505	0.0196987	0.0258607	0.025203	0.025891	0.025203
0.0297596	0.0278096	0.0242096	0.0171775	0.0299883	0.0298564	0.0301267	0.0299651	0.0301284	0.0299748	0.0141918	0.0084312	0.0235108	0.0214116	0.0281062	0.0283726	0.0281406	0.0283739
0.0324072	0.0314172	0.0262151	0.0192425	0.0331305	0.0347809	0.0332966	0.0349517	0.0332991	0.034975	0.014994	0.00897348	0.0254811	0.0238253	0.0312906	0.0331178	0.0313313	0.0331198
0.0352637	0.0355303	0.0279189	0.0209664	0.0359046	0.03918	0.0360983	0.0394375	0.036102	0.0394731	0.0157038	0.0094737	0.0272813	0.0261704	0.034388	0.0382526	0.0344365	0.0382617
0.0383148	0.0400037	0.0296789	0.0227621	0.0388736	0.0437647	0.0391013	0.0441116	0.0391067	0.0441737	0.0163102	0.00984838	0.0288535	0.0280898	0.037227	0.0428672	0.0372841	0.0428866
0.0415957	0.0449994	0.0315067	0.0245559	0.0420703	0.0487792	0.0423405	0.0492257	0.0423483	0.0493325	0.0169122	0.0102353	0.0304488	0.0300195	0.0402565	0.0479955	0.0403248	0.048024
0.0450791	0.0503167	0.0336721	0.0269373	0.0460093	0.0554017	0.0463423	0.056021	0.046354	0.0561906	0.0175067	0.0106269	0.0320615	0.0319071	0.04348	0.0534358	0.0435641	0.053483
0.0488206	0.0563814	0.0357212	0.0293639	0.0499218	0.0621912	0.0503293	0.0630033	0.0503465	0.0632544	0.0180957	0.0109718	0.0336894	0.0338303	0.0469081	0.0594682	0.0470136	0.0595497
0.0528003	0.0626888	0.0376409	0.0315855	0.0537383	0.0685627	0.05423	0.0696181	0.0542543	0.0699637	0.0188491	0.0113976	0.0358215	0.0362848	0.0517006	0.0678554	0.0518459	0.0679984
0.0570399	0.0695281	0.0395902	0.0339623	0.057784	0.0755062	0.058379	0.0768515	0.0584134	0.0773329	0.0195033	0.0117684	0.0377144	0.0385322	0.0562821	0.0764386	0.0564818	0.0766722
0.0615511	0.0771375	0.0415896	0.0365171	0.0621128	0.0831472	0.0628365	0.0848427	0.0628848	0.0854859	0.0200571	0.0120854	0.0393405	0.0404781	0.0604392	0.0843638	0.0607027	0.0847139
0.0663295	0.0853739	0.0439302	0.0397611	0.0674212	0.0932299	0.068332	0.095399	0.0684026	0.0962803	0.0206001	0.0124323	0.0409565	0.042354	0.0648165	0.0926915	0.065166	0.093202
0.0713815	0.0941992	0.0460753	0.0430316	0.072549	0.103569	0.0736744	0.106344	0.0737742	0.107528	0.0211278	0.0127617	0.042559	0.0442287	0.069411	0.101796	0.0698756	0.102506
0.0767596	0.104132	0.0480589	0.0461565	0.0775139	0.113394	0.0788793	0.116813	0.0790154	0.118316	0.0216434	0.0131008	0.0441453	0.0461125	0.0742255	0.111556	0.0748416	0.112538
0.0824315	0.115006	0.0500414	0.0496599	0.08272	0.124489	0.0843755	0.128595	0.0845608	0.130516	0.0222822	0.0135777	0.0461588	0.0487035	0.0808125	0.125825	0.0816971	0.127262
0.0883791	0.127276	0.0520341	0.0534908	0.0882081	0.137057	0.0902165	0.142049	0.0904668	0.144414	0.0228292	0.0140559	0.0479081	0.0511716	0.086971	0.140649	0.088183	0.14274
0.0946936	0.141362	0.054366	0.0586845	0.0949792	0.154782	0.0974986	0.160981	0.0978514	0.163923	0.023284	0.0145127	0.0493806	0.0534397	0.0924566	0.154835	0.0940252	0.157632
0.10132	0.157479	0.0563919	0.0641947	0.10121	0.174024	0.10428	0.181696	0.104756	0.185316	0.0237198	0.0149987	0.0508137	0.0558566	0.0981117	0.171213	0.100122	0.174933
0.10827	0.176543	0.0582408	0.0696446	0.107187	0.194575	0.110858	0.204064	0.111481	0.208473	0.0241325	0.0155067	0.0521943	0.0584127	0.103914	0.190036	0.106466	0.19502
0.115518	0.198898	0.0600484	0.0758867	0.113333	0.219853	0.117708	0.231743	0.118519	0.237121	0.0245237	0.0161881	0.0535238	0.0612937	0.10985	0.212448	0.113055	0.219121
0.123117	0.226245	0.0618474	0.0831006	0.119789	0.250184	0.125003	0.265353	0.126057	0.271964	0.0249875	0.0171323	0.0551511	0.0654488	0.117709	0.248032	0.121962	0.25777
0.131006	0.25914	0.0639467	0.0937178	0.127804	0.300224	0.134234	0.322005	0.135669	0.330526	0.0253681	0.0180356	0.0565116	0.069512	0.124795	0.287795	0.130188	0.301694
0.140206	0.304874	0.0655592	0.103391	0.134313	0.347759	0.141866	0.377085	0.14368	0.387844	0.025674	0.0189461	0.0576214	0.0735202	0.130926	0.328926	0.137459	0.348201
0.146456	0.341934	0.067065	0.113717	0.140718	0.40359	0.149495	0.443422	0.151757	0.457185	0.0259552	0.0199317	0.0586621	0.0779995	0.137048	0.378688	0.144884	0.405665
0.15639	0.412181	0.0685046	0.12562	0.14716	0.471947	0.157302	0.526625	0.160098	0.544808	0.0262095	0.0211735	0.059631	0.0833284	0.14312	0.438694	0.152428	0.477003
0.16597	0.496432	0.0699091	0.139498	0.153796	0.556089	0.165498	0.631803	0.168945	0.656804	0.0264413	0.022599	0.060531	0.0892527	0.149118	0.510938	0.160065	0.566062
0.174895	0.594242	0.0714838	0.160016	0.161728	0.69656	0.175542	0.814933	0.179935	0.854726	0.0267006	0.0244996	0.0615786	0.0980554	0.156691	0.62671	0.170039	0.714963
0.184142	0.721065	0.07265	0.178526	0.167945	0.829743	0.183587	0.995418	0.188858	1.05379	0.0268995	0.0264312	0.0624123	0.107334	0.163207	0.755538	0.178917	0.889218
0.193614	0.889992	0.073702	0.199465	0.173859	0.991267	0.191391	1.2222	0.197628	1.30951	0.0270486	0.0284541	0.0630618	0.116818	0.168626	0.893629	0.186523	1.08414
0.203126	1.12016	0.0746711	0.223588	0.179608	1.19563	0.199148	1.51985	0.206469	1.6546	0.0271775	0.0308012	0.0636447	0.128512	0.173836	1.06622	0.194058	1.33739
0.213087	1.46786	0.0755805	0.253707	0.185334	1.47004	0.207055	1.93318	0.215625	2.1487	0.0272872	0.0334026	0.0641631	0.142529	0.178804	1.28718	0.201464	1.67462
0.222798	1.99357	0.0765703	0.304307	0.192028	2.00176	0.216605	2.76976	0.226915	3.19466	0.0273791	0.0362311	0.0646227	0.160161	0.183534	1.58881	0.208734	2.15519
0.233017	2.93836	0.0772807	0.362471	0.19715	2.69227	0.224142	3.89564	0.236009	4.66511	0.0274545	0.0396672	0.0650223	0.183803	0.187999	2.03347	0.215811	2.89826
0.24256	4.55108	0.0778805	0.44095	0.201734	3.72511	0.231076	5.62971	0.244532	7.00802	0.0275298	0.0454233	0.0654572	0.22628	0.193368	2.9751	0.224637	4.57
0.252153	7.65835	0.0784094	0.558779	0.206039	5.4355	0.237803	8.59296	0.252967	11.1368	0.0275792	0.0526321	0.0657762	0.285611	0.19778	4.53732	0.232155	7.51018
0.261984	14.119	0.0788734	0.741956	0.210092	8.37558	0.244379	13.8649	0.261385	18.6894	0.0276094	0.0616813	0.0659995	0.367719	0.20129	7.05688	0.23832	12.4676
0.271104	26.4454	0.0793426	1.14555	0.214567	15.5925	0.252046	27.4416	0.271471	38.7373	0.0276305	0.0741815	0.0661787	0.492086	0.20451	11.5248	0.244149	21.638
0.28046	52.8116	0.0796696	1.74767	0.217997	27.4259	0.258286	50.8948	0.279898	74.2633	0.0276447	0.0917797	0.0663185	0.684904	0.20748	19.6991	0.249682	39.0945
0.289336	105.639	0.0799017	2.56597	0.220654	44.8194	0.263423	87.1521	0.287003	130.178	0.027654	0.115898	0.0664233	0.971387	0.210186	34.5455	0.254877	72.0546
0.29802	214.468	0.0800783	3.71954	0.222864	70.8525	0.267976	143.903	0.293441	218.816	0.0276597	0.148765	0.0664984	1.38809	0.212634	61.5425	0.25973	134.524
0.306327	433.087	0.0801997	5.10238	0.224492	103.423	0.271532	217.248	0.298565	334.5	0.0276637	0.202639	0.0665611	2.10798	0.21542	123.934	0.265478	286.733
0.314285	868.255	0.080263	6.18321	0.225382	130.622	0.27353	279.384	0.301518	435.18	0.0276656	0.268979	0.0665929	2.99551	0.217548	229.678	0.270075	559.121
0.317848	1192.36	0.0802774	6.53936	0.225598	140.474	0.274022	302.061	0.302268	473.242	0.0276661	0.306208	0.0666013	3.46071	0.218354	300.022	0.271885	748.176
0.317848	1192.36	0.0802774	6.53936	0.225598	140.474	0.274022	302.061	0.302268	473.242	0.0276661	0.306208	0.0666013	3.46071	0.218354	300.022	0.271885	748.176
0.317848	1192.36	0.0802774	6.53936	0.225598	140.474	0.274022	302.061	0.302268	473.242	0.0276661	0.306208	0.0666013	3.46071	0.218354	300.022	0.271885	748.176
0.317848	1192.36	0.0802774	6.53936	0.225598	140.474	0.274022	302.061	0.302268	473.242	0.0276661	0.306208	0.0666013	3.46071	0.218354	300.022	0.271885	748.176
