# Supplementary material for: Sensitive protein alignments at tree-of-life scale using DIAMOND
Source: Nat Methods. 2021 Apr 7;18(4):366–8. doi: 10.1038/s41592-021-01101-x (PMC8026399; doi:10.1038/s41592-021-01101-x)
Supplement: Source Data Extended Data Fig. 7 — Data points consisting of coverage and errors per query that are the basis of the ROC curves used for Extended Data Fig. 7. [file 41592_2021_1101_MOESM10_ESM.xlsx]

## Sheet: Sheet1
BLAST v2.10.0 reference_Coverage	BLAST v2.10.0 reference_Errors/query	DIAMOND v2.0.7 default_Coverage	DIAMOND v2.0.7 default_Errors/query	DIAMOND v2.0.7 sensitive_Coverage	DIAMOND v2.0.7 sensitive_Errors/query	DIAMOND v2.0.7 very-sensitive_Coverage	DIAMOND v2.0.7 very-sensitive_Errors/query	DIAMOND v2.0.7 ultra-sensitive_Coverage	DIAMOND v2.0.7 ultra-sensitive_Errors/query	MMSeqs2 release11 s1.0_Coverage	MMSeqs2 release11 s1.0_Errors/query	MMSeqs2 release11 s2.5_Coverage	MMSeqs2 release11 s2.5_Errors/query	MMSeqs2 release11 s6.0_Coverage	MMSeqs2 release11 s6.0_Errors/query	MMSeqs2 release11 s7.5_Coverage	MMSeqs2 release11 s7.5_Errors/query	MMSeqs2 release11 s7.5**_Coverage	MMSeqs2 release11 s7.5**_Errors/query	DIAMOND v0.7.12 fast_Coverage	DIAMOND v0.7.12 fast_Errors/query	DIAMOND v0.7.12 sensitive_Coverage	DIAMOND v0.7.12 sensitive_Errors/query
0	0	0	0	0	0	0	0	0	0	0	0	0	0	0	0	0	0
0	0	0	0	0	0	0	0	0	0	0	0	0	0	0	0	0	0
0	0	0	0	0	0	0	0	0	0	0	0	0	0	0	0	0	0
0	0	0	0	0	0	0	0	0	0	0	0	0	0	0	0	0	0
0	0	0	0	0	0	0	0	0	0	0	0	0	0	0	0	0	0
0	0	0	0	0	0	0	0	0	0	0	0	0	0	0	0	0	0
0	0	0	0	0	0	0	0	0	0	0	0	0	0	0	0	0	0
0	0	0	0	0	0	0	0	0	0	0	0	0	0	0	0	0	0
0	0	0	0	0	0	0	0	0	0	0	0	0	0	0	0	0	0
0	0	0	0	0	0	0	0	0	0	0	0	0	0	0	0	0	0
0	0	0	0	0	0	0	0	0	0	0	0	0	0	0	0	0	0
0	0	0	0	0	0	0	0	0	0	0	0	0	0	0	0	0	0
0	0	0	0	0	0	0	0	0	0	0	0	0	0	0	0	0	0
0	0	0	0	0	0	0	0	0	0	0	0	0	0	0	0	0	0
0	0	0	0	0	0	0	0	0	0	0	0	0	0	0	0	0	0
0	0	0	0	0	0	0	0	0	0	0	0	0	0	0	0	0	0
0	0	0	0	0	0	0	0	0	0	0	0	0	0	0	0	0	0
0	0	0	0	0	0	0	0	0	0	0	0	0	0	0	0	0	0
0	0	0	0	0	0	0	0	0	0	0	0	0	0	0	0	0	0
0	0	0	0	0	0	0	0	0	0	0	0	0	0	0	0	0	0
0	0	0	0	0	0	0	0	0	0	0	0	0	0	0	0	0	0
0	0	0	0	0	0	0	0	0	0	0	0	0	0	0	0	0	0
0	0	0	0	0	0	0	0	0	0	0	0	0	0	0	0	0	0
0	0	0	0	0	0	0	0	0	0	0	0	0	0	0	0	0	0
0	0	0	0	0	0	0	0	0	0	0	0	0	0	0	0	0	0
0	0	0	0	0	0	0	0	0	0	0	0	0	0	0	0	0	0
0	0	0	0	0	0	0	0	0	0	0	0	0	0	0	0	0	0
0	0	0	0	0	0	0	0	0	0	0	0	0	0	0	0	0	0
0	0	0	0	0	0	0	0	0	0	0	0	0	0	0	0	0	0
0	0	0	0	0	0	0	0	0	0	0	0	0	0	0	0	0	0
0	0	0	0	0	0	0	0	0	0	0	0	0	0	0	0	0	0
0	0	0	0	0	0	0	0	0	0	0	0	0	0	0	0	0	0
0	0	0	0	0	0	0	0	0	0	0	0	0	0	0	0	0	0
0	0	0	0	0	0	0	0	0	0	0	0	0	0	0	0	0	0
0	0	0	0	0	0	0	0	0	0	0	0	0	0	0	0	0	0
0	0	0	0	0	0	0	0	0	0	0	0	0	0	0	0	0	0
0	0	0	0	0	0	0	0	0	0	0	0	0	0	0	0	0	0
0	0	0	0	0	0	0	0	0	0	0	0	0	0	0	0	0	0
0	0	0	0	0	0	0	0	0	0	0	0	0	0	0	0	0	0
0	0	0	0	0	0	0	0	0	0	0	0	0	0	0	0	0	0
0	0	0	0	0	0	0	0	0	0	0	0	0	0	0	0	0	0
0	0	0	0	0	0	0	0	0	0	0	0	0	0	0	0	0	0
0	0	0	0	0	0	0	0	0	0	0	0	0	0	0	0	0	0
0	0	0	0	0	0	0	0	0	0	0	0	0	0	0	0	0	0
0	0	0	0	0	0	0	0	0	0	0	0	0	0	0	0	0	0
0	0	0	0	0	0	0	0	0	0	0	0	0	0	0	0	0	0
0	0	0	0	0	0	0	0	0	0	0	0	0	0	0	0	0	0
0	0	0	0	0	0	0	0	0	0	0	0	0	0	0	0	0	0
0	0	0	0	0	0	0	0	0	0	0	0	0	0	0	0	0	0
0	0	0	0	0	0	0	0	0	0	0	0	0	0	0	0	0	0
0	0	0	0	0	0	0	0	0	0	0	0	0	0	0	0	0	0
0	0	0	0	0	0	0	0	0	0	0	0	0	0	0	0	0	0
0	0	0	0	0	0	0	0	0	0	0	0	0	0	0	0	0	0
0	0	0	0	0	0	0	0	0	0	0	0	0	0	0	0	0	0
0	0	0	0	0	0	0	0	0	0	0	0	0	0	0	0	0	0
0	0	0	0	0	0	0	0	0	0	0	0	0	0	0	0	0	0
0	0	0	0	0	0	0	0	0	0	0	0	0	0	0	0	0	0
0	0	0	0	0	0	0	0	0	0	0	0	0	0	0	0	0	0
0	0	0	0	0	0	0	0	0	0	0	0	0	0	0	0	0	0
0	0	0	0	0	0	0	0	0	0	0	0	0	0	0	0	0	0
0	0	0	0	0	0	0	0	0	0	0	0	0	0	0	0	0	0
0	0	0	0	0	0	0	0	0	0	0	0	0	0	0	0	0	0
0	0	0	0	0	0	0	0	0	0	0	0	0	0	0	0	0	0
0	0	0	0	0	0	0	0	0	0	0	0	0	0	0	0	0	0
0	0	0	0	0	0	0	0	0	0	0	0	0	0	0	0	0	0
0	0	0	0	0	0	0	0	0	0	0	0	0	0	0	0	0	0
0	0	0	0	0	0	0	0	0	0	0	0	0	0	0	0	0	0
0	0	0	0	0	0	0	0	0	0	0	0	0	0	0	0	0	0
0	0	0	0	0	0	0	0	0	0	0	0	0	0	0	0	0	0
0	0	0	0	0	0	0	0	0	0	0	0	0	0	0	0	0	0
0	0	0	0	0	0	0	0	0	0	0	0	0	0	0	0	0	0
0	0	0	0	0	0	0	0	0	0	0	0	0	0	0	0	0	0
0	0	0	0	0	0	0	0	0	0	0	0	0	0	0	0	0	0
0	0	0	0	0	0	0	0	0	0	0	0	0	0	0	0	0	0
0	0	0	0	0	0	0	0	0	0	0	0	0	0	0	0	0	0
0	0	0	0	0	0	0	0	0	0	0	0	0	0	0	0	0	0
0	0	0	0	0	0	0	0	0	0	0	0	0	0	0	0	0	0
0	0	0	0	0	0	0	0	0	0	0	0	0	0	0	0	0	0
0	0	0	0	0	0	0	0	0	0	0	0	0	0	0	0	0	0
0	0	0	0	0	0	0	0	0	0	0	0	0	0	0	0	0	0
0	0	0	0	0	0	0	0	0	0	0	0	0	0	0	0	0	0
0	0	0	0	0	0	0	0	0	0	0	0	0	0	0	0	0	0
0	0	0	0	0	0	0	0	0	0	0	0	0	0	0	0	0	0
0	0	0	0	0	0	0	0	0	0	0	0	0	0	0	0	0	0
0	0	0	0	0	0	0	0	0	0	0	0	0	0	0	0	0	0
0	0	0	0	0	0	0	0	0	0	0	0	0	0	0	0	0	0
0	0	0	0	0	0	0	0	0	0	0	0	0	0	0	0	0	0
0	0	0	0	0	0	0	0	0	0	0	0	0	0	0	0	0	0
0	0	0	0	0	0	0	0	0	0	0	0	0	0	0	0	0	0
0	0	0	0	0	0	0	0	0	0	0	0	0	0	0	0	0	0
0	0	0	0	0	0	0	0	0	0	0	0	0	0	0	0	0	0
0	0	0	0	0	0	0	0	0	0	0	0	0	0	0	0	0	0
0	0	0	0	0	0	0	0	0	0	0	0	0	0	0	0	0	0
0	0	0	0	0	0	0	0	0	0	0	0	0	0	0	0	0	0
0	0	0	0	0	0	0	0	0	0	0	0	0	0	0	0	0	0
0	0	0	0	0	0	0	0	0	0	0	0	0	0	0	0	0	0
0	0	0	0	0	0	0	0	0	0	0	0	0	0	0	0	0	0
0	0	0	0	0	0	0	0	0	0	0	0	0	0	0	0	0	0
0	0	0	0	0	0	0	0	0	0	0	0	0	0	0	0	0	0
0	0	0	0	0	0	0	0	0	0	0	0	0	0	0	0	0	0
0	0	0	0	0	0	0	0	0	0	0	0	0	0	0	0	0	0
0	0	0	0	0	0	0	0	0	0	0	0	0	0	0	0	0	0
0	0	0	0	0	0	0	0	0	0	0	0	0	0	0	0	0	0
0	0	0	0	0	0	0	0	0	0	0	0	0	0	0	0	0	0
0	0	0	0	0	0	0	0	0	0	0	0	0	0	0	0	0	0
0	0	0	0	0	0	0	0	0	0	0	0	0	0	0	0	0	0
0	0	0	0	0	0	0	0	0	0	0	0	0	0	0	0	0	0
0	0	0	0	0	0	0	0	0	0	0	0	0	0	0	0	0	0
0	0	0	0	0	0	0	0	0	0	0	0	0	0	0	0	0	0
0	0	0	0	0	0	0	0	0	0	0	0	0	0	0	0	0	0
0	0	0	0	0	0	0	0	0	0	0	0	0	0	0	0	0	0
0	0	0	0	0	0	0	0	0	0	0	0	0	0	0	0	0	0
0	0	0	0	0	0	0	0	0	0	0	0	0	0	0	0	0	0
0	0	0	0	0	0	0	0	0	0	0	0	0	0	0	0	0	0
0	0	0	0	0	0	0	0	0	0	0	0	0	0	0	0	0	0
0	0	0	0	0	0	0	0	0	0	0	0	0	0	0	0	0	0
0	0	0	0	0	0	0	0	0	0	0	0	0	0	0	0	0	0
0	0	0	0	0	0	0	0	0	0	0	0	0	0	0	0	0	0
0	0	0	0	0	0	0	0	0	0	0	0	0	0	0	0	0	0
0	0	0	0	0	0	0	0	0	0	0	0	0	0	0	0	0	0
0	0	0	0	0	0	0	0	0	0	0	0	0	0	0	0	0	0
0	0	0	0	0	0	0	0	0	0	0	0	0	0	0	0	0	0
0	0	0	0	0	0	0	0	0	0	0	0	0	0	0	0	0	0
0	0	0	0	0	0	0	0	0	0	0	0	0	0	0	0	0	0
0	0	0	0	0	0	0	0	0	0	0	0	0	0	0	0	0	0
0	0	0	0	0	0	0	0	0	0	0	0	0	0	0	0	0	0
0	0	0	0	0	0	0	0	0	0	0	0	0	0	0	0	0	0
0	0	0	0	0	0	0	0	0	0	0	0	0	0	0	0	0	0
0	0	0	0	0	0	0	0	0	0	0	0	0	0	0	0	0	0
0	0	0	0	0	0	0	0	0	0	0	0	0	0	0	0	0	0
0	0	0	0	0	0	0	0	0	0	0	0	0	0	0	0	0	0
0	0	0	0	0	0	0	0	0	0	0	0	0	0	0	0	0	0
0	0	0	0	0	0	0	0	0	0	0	0	0	0	0	0	0	0
0	0	0	0	0	0	0	0	0	0	0	0	0	0	0	0	0	0
0	0	0	0	0	0	0	0	0	0	0	0	0	0	0	0	0	0
0	0	0	0	0	0	0	0	0	0	0	0	0	0	0	0	0	0
0	0	0	0	0	0	0	0	0	0	0	0	0	0	0	0	0	0
0	0	0	0	0	0	0	0	0	0	0	0	0	0	0	0	0	0
0	0	0	0	0	0	0	0	0	0	0	0	0	0	0	0	0	0
0	0	0	0	0	0	0	0	0	0	0	0	0	0	0	0	0	0
0	0	0	0	0	0	0	0	0	0	0	0	0	0	0	0	0	0
0	0	0	0	0	0	0	0	0	0	0	0	0	0	0	0	0	0
0	0	0	0	0	0	0	0	0	0	0	0	0	0	0	0	0	0
0	0	0	0	0	0	0	0	0	0	0	0	0	0	0	0	0	0
0	0	0	0	0	0	0	0	0	0	0	0	0	0	0	0	0	0
0	0	0	0	0	0	0	0	0	0	0	0	0	0	0	0	0	0
0	0	0	0	0	0	0	0	0	0	0	0	0	0	0	0	0	0
0	0	0	0	0	0	0	0	0	0	0	0	0	0	0	0	0	0
0	0	0	0	0	0	0	0	0	0	0	0	0	0	0	0	0	0
0	0	0	0	0	0	0	0	0	0	0	0	0	0	0	0	0	0
0	0	0	0	0	0	0	0	0	0	0	0	0	0	0	0	0	0
0	0	0	0	0	0	0	0	0	0	0	0	0	0	0	0	0	0
0	0	0	0	0	0	0	0	0	0	0	0	0	0	0	0	0	0
0	0	0	0	0	0	0	0	0	0	0	0	0	0	0	0	0	0
0	0	0	0	0	0	0	0	0	0	0	0	0	0	0	0	0	0
0	0	0	0	0	0	0	0	0	0	0	0	0	0	0	0	0	0
0	0	0	0	0	0	0	0	0	0	0	0	0	0	0	0	0	0
0	0	0	0	0	0	0	0	0	0	0	0	0	0	0	0	0	0
0	0	0	0	0	0	0	0	0	0	0	0	0	0	0	0	0	0
0	0	0	0	0	0	0	0	0	0	0	0	0	0	0	0	0	0
0	0	0	0	0	0	0	0	0	0	0	0	0	0	0	0	0	0
0	0	0	0	0	0	0	0	0	0	0	0	0	0	0	0	0	0
0	0	0	0	0	0	0	0	0	0	0	0	0	0	0	0	0	0
0	0	0	0	0	0	0	0	0	0	0	0	0	0	0	0	0	0
0	0	0	0	0	0	0	0	0	0	0	0	0	0	0	0	0	0
0	0	0	0	0	0	0	0	0	0	0	0	0	0	0	0	0	0
0	0	0	0	0	0	0	0	0	0	0	0	0	0	0	0	0	0
0	0	0	0	0	0	0	0	0	0	0	0	0	0	0	0	0	0
0	0	0	0	0	0	0	0	0	0	0	0	0	0	0	0	0	0
0	0	0	0	0	0	0	0	0	0	0	0	0	0	0	0	0	0
0	0	0	0	0	0	0	0	0	0	0	0	0	0	0	0	0	0
0	0	0	0	0	0	0	0	0	0	0	0	0	0	0	0	0	0
0	0	0	0	0	0	0	0	0	0	0	0	0	0	0	0	0	0
0	0	0	0	0	0	0	0	0	0	0	0	0	0	0	0	0	0
0	0	0	0	0	0	0	0	0	0	0	0	0	0	0	0	0	0
0	0	0	0	0	0	0	0	0	0	0	0	0	0	0	0	0	0
0	0	0	0	0	0	0	0	0	0	0	0	0	0	0	0	0	0
0	0	0	0	0	0	0	0	0	0	0	0	0	0	0	0	0	0
0	0	0	0	0	0	0	0	0	0	0	0	0	0	0	0	0	0
0	0	0	0	0	0	0	0	0	0	0	0	0	0	0	0	0	0
0	0	0	0	0	0	0	0	0	0	0	0	0	0	0	0	0	0
0	0	0	0	0	0	0	0	0	0	0	0	0	0	0	0	0	0
0	0	0	0	0	0	0	0	0	0	0	0	0	0	0	0	0	0
0	0	0	0	0	0	0	0	0	0	0	0	0	0	0	0	0	0
0	0	0	0	0	0	0	0	0	0	0	0	0	0	0	0	0	0
0	0	0	0	0	0	0	0	0	0	0	0	0	0	0	0	0	0
0	0	0	0	0	0	0	0	0	0	0	0	0	0	0	0	0	0
0	0	0	0	0	0	0	0	0	0	0	0	0	0	0	0	0	0
0	0	0	0	0	0	0	0	0	0	0	0	0	0	0	0	0	0
0	0	0	0	0	0	0	0	0	0	0	0	0	0	0	0	0	0
0	0	0	0	0	0	0	0	0	0	0	0	0	0	0	0	0	0
0	0	0	0	0	0	0	0	0	0	0	0	0	0	0	0	0	0
0	0	0	0	0	0	0	0	0	0	0	0	0	0	0	0	0	0
0	0	0	0	0	0	0	0	0	0	0	0	0	0	0	0	0	0
0	0	0	0	0	0	0	0	0	0	0	0	0	0	0	0	0	0
0	0	0	0	0	0	0	0	0	0	0	0	0	0	0	0	0	0
0	0	0	0	0	0	0	0	0	0	0	0	0	0	0	0	0	0
0	0	0	0	0	0	0	0	0	0	0	0	0	0	0	0	0	0
0	0	0	0	0	0	0	0	0	0	0	0	0	0	0	0	0	0
0	0	0	0	0	0	0	0	0	0	0	0	0	0	0	0	0	0
0	0	0	0	0	0	0	0	0	0	0	0	0	0	0	0	0	0
0	0	0	0	0	0	0	0	0	0	0	0	0	0	0	0	0	0
0	0	0	0	0	0	0	0	0	0	0	0	0	0	0	0	0	0
0	0	0	0	0	0	0	0	0	0	0	0	0	0	0	0	0	0
0	0	0	0	0	0	0	0	0	0	0	0	0	0	0	0	0	0
0	0	0	0	0	0	0	0	0	0	0	0	0	0	0	0	0	0
0	0	0	0	0	0	0	0	0	0	0	0	0	0	0	0	0	0
0	0	0	0	0	0	0	0	0	0	0	0	0	0	0	0	0	0
0	0	0	0	0	0	0	0	0	0	0	0	0	0	0	0	0	0
0	0	0	0	0	0	0	0	0	0	0	0	0	0	0	0	0	0
0	0	0	0	0	0	0	0	0	0	0	0	0	0	0	0	0	0
0	0	0	0	0	0	0	0	0	0	0	0	0	0	0	0	0	0
0	0	0	0	0	0	0	0	0	0	0	0	0	0	0	0	0	0
0	0	0	0	0	0	0	0	0	0	0	0	0	0	0	0	0	0
0	0	0	0	0	0	0	0	0	0	0	0	0	0	0	0	0	0
0	0	0	0	0	0	0	0	0	0	0	0	0	0	0	0	0	0
0	0	0	0	0	0	0	0	0	0	0	0	0	0	0	0	0	0
0	0	0	0	0	0	0	0	0	0	0	0	0	0	0	0	0	0
0	0	0	0	0	0	0	0	0	0	0	0	0	0	0	0	0	0
0	0	0	0	0	0	0	0	0	0	0	0	0	0	0	0	0	0
0	0	0	0	0	0	0	0	0	0	0	0	0	0	0	0	0	0
0	0	0	0	0	0	0	0	0	0	0	0	0	0	0	0	0	0
0	0	0	0	0	0	0	0	0	0	0	0	0	0	0	0	0	0
0	0	0	0	0	0	0	0	0	0	0	0	0	0	0	0	0	0
0	0	0	0	0	0	0	0	0	0	0	0	0	0	0	0	0	0
0	0	0	0	0	0	0	0	0	0	0	0	0	0	0	0	0	0
0	0	0	0	0	0	0	0	0	0	0	0	0	0	0	0	0	0
0	0	0	0	0	0	0	0	0	0	0	0	0	0	0	0	0	0
0	0	0	0	0	0	0	0	0	0	0	0	0	0	0	0	0	0
0	0	0	0	0	0	0	0	0	0	0	0	0	0	0	0	0	0
0	0	0	0	0	0	0	0	0	0	0	0	0	0	0	0	0	0
0	0	0	0	0	0	0	0	0	0	0	0	0	0	0	0	0	0
0	0	0	0	0	0	0	0	0	0	0	0	0	0	0	0	0	0
0	0	0	0	0	0	0	0	0	0	0	0	0	0	0	0	0	0
0	0	0	0	0	0	0	0	0	0	0	0	0	0	0	0	0	0
0	0	0	0	0	0	0	0	0	0	0	0	0	0	0	0	0	0
0	0	0	0	0	0	0	0	0	0	0	0	0	0	0	0	0	0
0	0	0	0	0	0	0	0	0	0	0	0	0	0	0	0	0	0
0	0	0	0	0	0	0	0	0	0	0	0	0	0	0	0	0	0
0	0	0	0	0	0	0	0	0	0	0	0	0	0	0	0	0	0
0	0	0	0	0	0	0	0	0	0	0	0	0	0	0	0	0	0
0	0	0	0	0	0	0	0	0	0	0	0	0	0	0	0	0	0
0	0	0	0	0	0	0	0	0	0	0	0	0	0	0	0	0	0
0	0	0	0	0	0	0	0	0	0	0	0	0	0	0	0	0	0
0	0	0	0	0	0	0	0	0	0	0	0	0	0	0	0	0	0
0	0	0	0	0	0	0	0	0	0	0	0	0	0	0	0	0	0
0	0	0	0	0	0	0	0	0	0	0	0	0	0	0	0	0	0
0	0	0	0	0	0	0	0	0	0	0	0	0	0	0	0	0	0
0	0	0	0	0	0	0	0	0	0	0	0	0	0	0	0	0	0
0	0	0	0	0	0	0	0	0	0	0	0	0	0	0	0	0	0
0	0	0	0	0	0	0	0	0	0	0	0	0	0	0	0	0	0
0	0	0	0	0	0	0	0	0	0	0	0	0	0	0	0	0	0
0	0	0	0	0	0	0	0	0	0	0	0	0	0	0	0	0	0
0	0	0	0	0	0	0	0	0	0	0	0	0	0	0	0	0	0
0	0	0	0	0	0	0	0	0	0	0	0	0	0	0	0	0	0
0	0	0	0	0	0	0	0	0	0	0	0	0	0	0	0	0	0
0	0	0	0	0	0	0	0	0	0	0	0	0	0	0	0	0	0
0	0	0	0	0	0	0	0	0	0	0	0	0	0	0	0	0	0
0	0	0	0	0	0	0	0	0	0	0	0	0	0	0	0	0	0
0	0	0	0	0	0	0	0	0	0	0	0	0	0	0	0	0	0
0	0	0	0	0	0	0	0	0	0	0	0	0	0	0	0	0	0
0	0	0	0	0	0	0	0	0	0	0	0	0	0	0	0	0	0
0	0	0	0	0	0	0	0	0	0	0	0	0	0	0	0	0	0
0	0	0	0	0	0	0	0	0	0	0	0	0	0	0	0	0	0
0	0	0	0	0	0	0	0	0	0	0	0	0	0	0	0	0	0
0	0	0	0	0	0	0	0	0	0	0	0	0	0	0	0	0	0
0	0	0	0	0	0	0	0	0	0	0	0	0	0	0	0	0	0
0	0	0	0	0	0	0	0	0	0	0	0	0	0	0	0	0	0
0	0	0	0	0	0	0	0	0	0	0	0	0	0	0	0	0	0
0	0	0	0	0	0	0	0	0	0	0	0	0	0	0	0	0	0
0	0	0	0	0	0	0	0	0	0	0	0	0	0	0	0	0	0
0	0	0	0	0	0	0	0	0	0	0	0	0	0	0	0	0	0
0	0	0	0	0	0	0	0	0	0	0	0	0	0	0	0	0	0
0	0	0	0	0	0	0	0	0	0	0	0	0	0	0	0	0	0
0	0	0	0	0	0	0	0	0	0	0	0	0	0	0	0	0	0
0	0	0	0	0	0	0	0	0	0	0	0	0	0	0	0	0	0
0	0	0	0	0	0	0	0	0	0	0	0	0	0	0	0	0	0
0	0	0	0	0	0	0	0	0	0	0	0	0	0	0	0	0	0
0	0	0	0	0	0	0	0	0	0	0	0	0	0	0	0	0	0
0	0	0	0	0	0	0	0	0	0	0	0	0	0	0	0	0	0
0	0	0	0	0	0	0	0	0	0	0	0	0	0	0	0	0	0
0	0	0	0	0	0	0	0	0	0	0	0	0	0	0	0	0	0
0	0	0	0	0	0	0	0	0	0	0	0	0	0	0	0	0	0
0	0	0	0	0	0	0	0	0	0	0	0	0	0	0	0	0	0
0	0	0	0	0	0	0	0	0	0	0	0	0	0	0	0	0	0
0	0	0	0	0	0	0	0	0	0	0	0	0	0	0	0	0	0
0	0	0	0	0	0	0	0	0	0	0	0	0	0	0	0	0	0
0	0	0	0	0	0	0	0	0	0	0	0	0	0	0	0	0	0
0	0	0	0	0	0	0	0	0	0	0	0	0	0	0	0	0	0
0	0	0	0	0	0	0	0	0	0	0	0	0	0	0	0	0	0
0	0	0	0	0	0	0	0	0	0	0	0	0	0	0	0	0	0
0	0	0	0	0	0	0	0	0	0	0	0	0	0	0	0	0	0
0	0	0	0	0	0	0	0	0	0	0	0	0	0	0	0	0	0
0	0	0	0	0	0	0	0	0	0	0	0	0	0	0	0	0	0
0	0	0	0	0	0	0	0	0	0	0	0	0	0	0	0	0	0
0	0	0	0	0	0	0	0	0	0	0	0	0	0	0	0	0	0
0	0	0	0	0	0	0	0	0	0	0	0	0	0	0	0	0	0
0	0	0	0	0	0	0	0	0	0	0	0	0	0	0	0	0	0
0	0	0	0	0	0	0	0	0	0	0	0	0	0	0	0	0	0
0	0	0	0	0	0	0	0	0	0	0	0	0	0	0	0	0	0
0	0	0	0	0	0	0	0	0	0	0	0	0	0	0	0	0	0
0	0	0	0	0	0	0	0	0	0	0	0	0	0	0	0	0	0
0	0	0	0	0	0	0	0	0	0	0	0	0	0	0	0	0	0
0	0	0	0	0	0	0	0	0	0	0	0	0	0	0	0	0	0
0	0	0	0	0	0	0	0	0	0	0	0	0	0	0	0	0	0
0	0	0	0	0	0	0	0	0	0	0	0	0	0	0	0	0	0
0	0	0	0	0	0	0	0	0	0	0	0	0	0	0	0	0	0
0	0	0	0	0	0	0	0	0	0	0	0	0	0	0	0	0	0
0	0	0	0	0	0	0	0	0	0	0	0	0	0	0	0	0	0
0	0	0	0	0	0	0	0	0	0	0	0	0	0	0	0	0	0
0	0	0	0	0	0	0	0	0	0	0	0	0	0	0	0	0	0
0	0	0	0	0	0	0	0	0	0	0	0	0	0	0	0	0	0
0	0	0	0	0	0	0	0	0	0	0	0	0	0	0	0	0	0
0	0	0	0	0	0	0	0	0	0	0	0	0	0	0	0	0	0
0	0	0	0	0	0	0	0	0	0	0	0	0	0	0	0	0	0
0	0	0	0	0	0	0	0	0	0	0	0	0	0	0	0	0	0
0	0	0	0	0	0	0	0	0	0	0	0	0	0	0	0	0	0
0	0	0	0	0	0	0	0	0	0	0	0	0	0	0	0	0	0
0	0	0	0	0	0	0	0	0	0	0	0	0	0	0	0	0	0
0	0	0	0	0	0	0	0	0	0	0	0	0	0	0	0	0	0
0	0	0	0	0	0	0	0	0	0	0	0	0	0	0	0	0	0
0	0	0	0	0	0	0	0	0	0	0	0	0	0	0	0	0	0
0	0	0	0	0	0	0	0	0	0	0	0	0	0	0	0	0	0
0	0	0	0	0	0	0	0	0	0	0	0	0	0	0	0	0	0
0	0	0	0	0	0	0	0	0	0	0	0	0	0	0	0	0	0
0	0	0	0	0	0	0	0	0	0	0	0	0	0	0	0	0	0
0	0	0	0	0	0	0	0	0	0	0	0	0	0	0	0	0	0
0	0	0	0	0	0	0	0	0	0	0	0	0	0	0	0	0	0
0	0	0	0	0	0	0	0	0	0	0	0	0	0	0	0	0	0
0	0	0	0	0	0	0	0	0	0	0	0	0	0	0	0	0	0
0	0	0	0	0	0	0	0	0	0	0	0	0	0	0	0	0	0
0	0	0	0	0	0	0	0	0	0	0	0	0	0	0	0	0	0
0	0	0	0	0	0	0	0	0	0	0	0	0	0	0	0	0	0
0	0	0	0	0	0	0	0	0	0	0	0	0	0	0	0	0	0
0	0	0	0	0	0	0	0	0	0	0	0	0	0	0	0	0	0
0	0	0	0	0	0	0	0	0	0	0	0	0	0	0	0	0	0
0	0	0	0	0	0	0	0	0	0	0	0	0	0	0	0	0	0
0	0	0	0	0	0	0	0	0	0	0	0	0	0	0	0	0	0
0	0	0	0	0	0	0	0	0	0	0	0	0	0	0	0	0	0
0	0	0	0	0	0	0	0	0	0	0	0	0	0	0	0	0	0
0	0	0	0	0	0	0	0	0	0	0	0	0	0	0	0	0	0
0	0	0	0	0	0	0	0	0	0	0	0	0	0	0	0	0	0
0	0	0	0	0	0	0	0	0	0	0	0	0	0	0	0	0	0
0	0	0	0	0	0	0	0	0	0	0	0	0	0	0	0	0	0
0	0	0	0	0	0	0	0	0	0	0	0	0	0	0	0	0	0
0	0	0	0	0	0	0	0	0	0	0	0	0	0	0	0	0	0
0	0	0	0	0	0	0	0	0	0	0	0	0	0	0	0	0	0
0	0	0	0	0	0	0	0	0	0	0	0	0	0	0	0	0	0
0	0	0	0	0	0	0	0	0	0	0	0	0	0	0	0	0	0
0	0	0	0	0	0	0	0	0	0	0	0	0	0	0	0	0	0
0	0	0	0	0	0	0	0	0	0	0	0	0	0	0	0	0	0
0	0	0	0	0	0	0	0	0	0	0	0	0	0	0	0	0	0
0	0	0	0	0	0	0	0	0	0	0	0	0	0	0	0	0	0
0	0	0	0	0	0	0	0	0	0	0	0	0	0	0	0	0	0
0	0	0	0	0	0	0	0	0	0	0	0	0	0	0	0	0	0
0	0	0	0	0	0	0	0	0	0	0	0	0	0	0	0	0	0
0	0	0	0	0	0	0	0	0	0	0	0	0	0	0	0	0	0
0	0	0	0	0	0	0	0	0	0	0	0	0	0	0	0	0	0
0	0	0	0	0	0	0	0	0	0	0	0	0	0	0	0	0	0
0	0	0	0	0	0	0	0	0	0	0	0	0	0	0	0	0	0
0	0	0	0	0	0	0	0	0	0	0	0	0	0	0	0	0	0
0	0	0	0	0	0	0	0	0	0	0	0	0	0	0	0	0	0
0	0	0	0	0	0	0	0	0	0	0	0	0	0	0	0	0	0
0	0	0	0	0	0	0	0	0	0	0	0	0	0	0	0	0	0
0	0	0	0	0	0	0	0	0	0	0	0	0	0	0	0	0	0
0	0	0	0	0	0	0	0	0	0	0	0	0	0	0	0	0	0
0	0	0	0	0	0	0	0	0	0	0	0	0	0	0	0	0	0
0	0	0	0	0	0	0	0	0	0	0	0	0	0	0	0	0	0
0	0	0	0	0	0	0	0	0	0	0	0	0	0	0	0	0	0
0	0	0	0	0	0	0	0	0	0	0	0	0	0	0	0	0	0
0	0	0	0	0	0	0	0	0	0	0	0	0	0	0	0	0	0
0	0	0	0	0	0	0	0	0	0	0	0	0	0	0	0	0	0
0	0	0	0	0	0	0	0	0	0	0	0	0	0	0	0	0	0
0	0	0	0	0	0	0	0	0	0	0	0	0	0	0	0	0	0
0	0	0	0	0	0	0	0	0	0	0	0	0	0	0	0	0	0
0	0	0	0	0	0	0	0	0	0	0	0	0	0	0	0	0	0
0	0	0	0	0	0	0	0	0	0	0	0	0	0	0	0	0	0
0	0	0	0	0	0	0	0	0	0	0	0	0	0	0	0	0	0
0	0	0	0	0	0	0	0	0	0	0	0	0	0	0	0	0	0
0	0	0	0	0	0	0	0	0	0	0	0	0	0	0	0	0	0
0	0	0	0	0	0	0	0	0	0	0	0	0	0	0	0	0	0
0	0	0	0	0	0	0	0	0	0	0	0	0	0	0	0	0	0
0	0	0	0	0	0	0	0	0	0	0	0	0	0	0	0	0	0
0	0	0	0	0	0	0	0	0	0	0	0	0	0	0	0	0	0
0	0	0	0	0	0	0	0	0	0	0	0	0	0	0	0	0	0
0	0	0	0	0	0	0	0	0	0	0	0	0	0	0	0	0	0
0	0	0	0	0	0	0	0	0	0	0	0	0	0	0	0	0	0
0	0	0	0	0	0	0	0	0	0	0	0	0	0	0	0	0	0
0	0	0	0	0	0	0	0	0	0	0	0	0	0	0	0	0	0
0	0	0	0	0	0	0	0	0	0	0	0	0	0	0	0	0	0
0	0	0	0	0	0	0	0	0	0	0	0	0	0	0	0	0	0
0	0	0	0	0	0	0	0	0	0	0	0	0	0	0	0	0	0
0	0	0	0	0	0	0	0	0	0	0	0	0	0	0	0	0	0
0	0	0	0	0	0	0	0	0	0	0	0	0	0	0	0	0	0
0	0	0	0	0	0	0	0	0	0	0	0	0	0	0	0	0	0
0	0	0	0	0	0	0	0	0	0	0	0	0	0	0	0	0	0
0	0	0	0	0	0	0	0	0	0	0	0	0	0	0	0	0	0
0	0	0	0	0	0	0	0	0	0	0	0	0	0	0	0	0	0
0	0	0	0	0	0	0	0	0	0	0	0	0	0	0	0	0	0
0	0	0	0	0	0	0	0	0	0	0	0	0	0	0	0	0	0
0	0	0	0	0	0	0	0	0	0	0	0	0	0	0	0	0	0
0	0	0	0	0	0	0	0	0	0	0	0	0	0	0	0	0	0
0	0	0	0	0	0	0	0	0	0	0	0	0	0	0	0	0	0
0	0	0	0	0	0	0	0	0	0	0	0	0	0	0	0	0	0
0	0	0	0	0	0	0	0	0	0	0	0	0	0	0	0	0	0
0	0	0	0	0	0	0	0	0	0	0	0	0	0	0	0	0	0
0	0	0	0	0	0	0	0	0	0	0	0	0	0	0	0	0	0
0	0	0	0	0	0	0	0	0	0	0	0	0	0	0	0	0	0
0	0	0	0	0	0	0	0	0	0	0	0	0	0	0	0	0	0
0	0	0	0	0	0	0	0	0	0	0	0	0	0	0	0	0	0
0	0	0	0	0	0	0	0	0	0	0	0	0	0	0	0	0	0
0	0	0	0	0	0	0	0	0	0	0	0	0	0	0	0	0	0
0	0	0	0	0	0	0	0	0	0	0	0	0	0	0	0	0	0
0	0	0	0	0	0	0	0	0	0	0	0	0	0	0	0	0	0
0	0	0	0	0	0	0	0	0	0	0	0	0	0	0	0	0	0
0	0	0	0	0	0	0	0	0	0	0	0	0	0	0	0	0	0
0	0	0	0	0	0	0	0	0	0	0	0	0	0	0	0	0	0
0	0	0	0	0	0	0	0	0	0	0	0	0	0	0	0	0	0
0	0	0	0	0	0	0	0	0	0	0	0	0	0	0	0	0	0
0	0	0	0	0	0	0	0	0	0	0	0	0	0	0	0	0	0
0	0	0	0	0	0	0	0	0	0	0	0	0	0	0	0	0	0
0	0	0	0	0	0	0	0	0	0	0	0	0	0	0	0	0	0
0	0	0	0	0	0	0	0	0	0	0	0	0	0	0	0	0	0
0	0	0	0	0	0	0	0	0	0	0	0	0	0	0	0	0	0
0	0	0	0	0	0	0	0	0	0	0	0	0	0	0	0	0	0
0	0	0	0	0	0	0	0	0	0	0	0	0	0	0	0	0	0
0	0	0	0	0	0	0	0	0	0	0	0	0	0	0	0	0	0
0	0	0	0	0	0	0	0	0	0	0	0	0	0	0	0	0	0
0	0	0	0	0	0	0	0	0	0	0	0	0	0	0	0	0	0
0	0	0	0	0	0	0	0	0	0	0	0	0	0	0	0	0	0
0	0	0	0	0	0	0	0	0	0	0	0	0	0	0	0	0	0
0	0	0	0	0	0	0	0	0	0	0	0	0	0	0	0	0	0
0	0	0	0	0	0	0	0	0	0	0	0	0	0	0	0	0	0
0	0	0	0	0	0	0	0	0	0	0	0	0	0	0	0	0	0
0	0	0	0	0	0	0	0	0	0	0	0	0	0	0	0	0	0
0	0	0	0	0	0	0	0	0	0	0	0	0	0	0	0	0	0
0	0	0	0	0	0	0	0	0	0	0	0	0	0	0	0	0	0
0	0	0	0	0	0	0	0	0	0	0	0	0	0	0	0	0	0
0	0	0	0	0	0	0	0	0	0	0	0	0	0	0	0	0	0
0	0	0	0	0	0	0	0	0	0	0	0	0	0	0	0	0	0
0	0	0	0	0	0	0	0	0	0	0	0	0	0	0	0	0	0
0	0	0	0	0	0	0	0	0	0	0	0	0	0	0	0	0	0
0	0	0	0	0	0	0	0	0	0	0	0	0	0	0	0	0	0
0	0	0	0	0	0	0	0	0	0	0	0	0	0	0	0	0	0
0	0	0	0	0	0	0	0	0	0	0	0	0	0	0	0	0	0
0	0	0	0	0	0	0	0	0	0	0	0	0	0	0	0	0	0
0	0	0	0	0	0	0	0	0	0	0	0	0	0	0	0	0	0
0	0	0	0	0	0	0	0	0	0	0	0	0	0	0	0	0	0
0	0	0	0	0	0	0	0	0	0	0	0	0	0	0	0	0	0
0	0	0	0	0	0	0	0	0	0	0	0	0	0	0	0	0	0
0	0	0	0	0	0	0	0	0	0	0	0	0	0	0	0	0	0
0	0	0	0	0	0	0	0	0	0	0	0	0	0	0	0	0	0
0	0	0	0	0	0	0	0	0	0	0	0	0	0	0	0	0	0
0	0	0	0	0	0	0	0	0	0	0	0	0	0	0	0	0	0
0	0	0	0	0	0	0	0	0	0	0	0	0	0	0	0	0	0
0	0	0	0	0	0	0	0	0	0	0	0	0	0	0	0	0	0
0	0	0	0	0	0	0	0	0	0	0	0	0	0	0	0	0	0
0	0	0	0	0	0	0	0	0	0	0	0	0	0	0	0	0	0
0	0	0	0	0	0	0	0	0	0	0	0	0	0	0	0	0	0
0	0	0	0	0	0	0	0	0	0	0	0	0	0	0	0	0	0
0	0	0	0	0	0	0	0	0	0	0	0	0	0	0	0	0	0
0	0	0	0	0	0	0	0	0	0	0	0	0	0	0	0	0	0
0	0	0	0	0	0	0	0	0	0	0	0	0	0	0	0	0	0
0	0	0	0	0	0	0	0	0	0	0	0	0	0	0	0	0	0
0	0	0	0	0	0	0	0	0	0	0	0	0	0	0	0	0	0
0	0	0	0	0	0	0	0	0	0	0	0	0	0	0	0	0	0
0	0	0	0	0	0	0	0	0	0	0	0	0	0	0	0	0	0
0	0	0	0	0	0	0	0	0	0	0	0	0	0	0	0	0	0
0	0	0	0	0	0	0	0	0	0	0	0	0	0	0	0	0	0
0	0	0	0	0	0	0	0	0	0	0	0	0	0	0	0	0	0
0	0	0	0	0	0	0	0	0	0	0	0	0	0	0	0	0	0
0	0	0	0	0	0	0	0	0	0	0	0	0	0	0	0	0	0
0	0	0	0	0	0	0	0	0	0	0	0	0	0	0	0	0	0
0	0	0	0	0	0	0	0	0	0	0	0	0	0	0	0	0	0
0	0	0	0	0	0	0	0	0	0	0	0	0	0	0	0	0	0
0	0	0	0	0	0	0	0	0	0	0	0	0	0	0	0	0	0
0	0	0	0	0	0	0	0	0	0	0	0	0	0	0	0	0	0
0	0	0	0	0	0	0	0	0	0	0	0	0	0	0	0	0	0
0	0	0	0	0	0	0	0	0	0	0	0	0	0	0	0	0	0
0	0	0	0	0	0	0	0	0	0	0	0	0	0	0	0	0	0
0	0	0	0	0	0	0	0	0	0	0	0	0	0	0	0	0	0
0	0	0	0	0	0	0	0	0	0	0	0	0	0	0	0	0	0
0	0	0	0	0	0	0	0	0	0	0	0	0	0	0	0	0	0
0	0	0	0	0	0	0	0	0	0	0	0	0	0	0	0	0	0
0	0	0	0	0	0	0	0	0	0	0	0	0	0	0	0	0	0
0	0	0	0	0	0	0	0	0	0	0	0	0	0	0	0	0	0
0	0	0	0	0	0	0	0	0	0	0	0	0	0	0	0	0	0
0	0	0	0	0	0	0	0	0	0	0	0	0	0	0	0	0	0
0	0	0	0	0	0	0	0	0	0	0	0	0	0	0	0	0	0
0	0	0	0	0	0	0	0	0	0	0	0	0	0	0	0	0	0
0	0	0	0	0	0	0	0	0	0	0	0	0	0	0	0	0	0
0	0	0	0	0	0	0	0	0	0	0	0	0	0	0	0	0	0
0	0	0	0	0	0	0	0	0	0	0	0	0	0	0	0	0	0
0	0	0	0	0	0	0	0	0	0	0	0	0	0	0	0	0	0
0	0	0	0	0	0	0	0	0	0	0	0	0	0	0	0	0	0
0	0	0	0	0	0	0	0	0	0	0	0	0	0	0	0	0	0
0	0	0	0	0	0	0	0	0	0	0	0	0	0	0	0	0	0
0	0	0	0	0	0	0	0	0	0	0	0	0	0	0	0	0	0
0	0	0	0	0	0	0	0	0	0	0	0	0	0	0	0	0	0
0	0	0	0	0	0	0	0	0	0	0	0	0	0	0	0	0	0
0	0	0	0	0	0	0	0	0	0	0	0	0	0	0	0	0	0
0	0	0	0	0	0	0	0	0	0	0	0	0	0	0	0	0	0
0	0	0	0	0	0	0	0	0	0	0	0	0	0	0	0	0	0
0	0	0	0	0	0	0	0	0	0	0	0	0	0	0	0	0	0
0	0	0	0	0	0	0	0	0	0	0	0	0	0	0	0	0	0
0	0	0	0	0	0	0	0	0	0	0	0	0	0	0	0	0	0
0	0	0	0	0	0	0	0	0	0	0	0	0	0	0	0	0	0
0	0	0	0	0	0	0	0	0	0	0	0	0	0	0	0	0	0
0	0	0	0	0	0	0	0	0	0	0	0	0	0	0	0	0	0
0	0	0	0	0	0	0	0	0	0	0	0	0	0	0	0	0	0
0	0	0	0	0	0	0	0	0	0	0	0	0	0	0	0	0	0
0	0	0	0	0	0	0	0	0	0	0	0	0	0	0	0	0	0
0	0	0	0	0	0	0	0	0	0	0	0	0	0	0	0	0	0
0	0	0	0	0	0	0	0	0	0	0	0	0	0	0	0	0	0
0	0	0	0	0	0	0	0	0	0	0	0	0	0	0	0	0	0
0	0	0	0	0	0	0	0	0	0	0	0	0	0	0	0	0	0
0	0	0	0	0	0	0	0	0	0	0	0	0	0	0	0	0	0
0	0	0	0	0	0	0	0	0	0	0	0	0	0	0	0	0	0
0	0	0	0	0	0	0	0	0	0	0	0	0	0	0	0	0	0
0	0	0	0	0	0	0	0	0	0	0	0	0	0	0	0	0	0
0	0	0	0	0	0	0	0	0	0	0	0	0	0	0	0	0	0
0	0	0	0	0	0	0	0	0	0	0	0	0	0	0	0	0	0
0	0	0	0	0	0	0	0	0	0	0	0	0	0	0	0	0	0
0	0	0	0	0	0	0	0	0	0	0	0	0	0	0	0	0	0
0	0	0	0	0	0	0	0	0	0	0	0	0	0	0	0	0	0
0	0	0	0	0	0	0	0	0	0	0	0	0	0	0	0	0	0
0	0	0	0	0	0	0	0	0	0	0	0	0	0	0	0	0	0
0	0	0	0	0	0	0	0	0	0	0	0	0	0	0	0	0	0
0	0	0	0	0	0	0	0	0	0	0	0	0	0	0	0	0	0
0	0	0	0	0	0	0	0	0	0	0	0	0	0	0	0	0	0
0	0	0	0	0	0	0	0	0	0	0	0	0	0	0	0	0	0
0	0	0	0	0	0	0	0	0	0	0	0	0	0	0	0	0	0
0	0	0	0	0	0	0	0	0	0	0	0	0	0	0	0	0	0
0	0	0	0	0	0	0	0	0	0	0	0	0	0	0	0	0	0
0	0	0	0	0	0	0	0	0	0	0	0	0	0	0	0	0	0
0	0	0	0	0	0	0	0	0	0	0	0	0	0	0	0	0	0
0	0	0	0	0	0	0	0	0	0	0	0	0	0	0	0	0	0
0	0	0	0	0	0	0	0	0	0	0	0	0	0	0	0	0	0
0	0	0	0	0	0	0	0	0	0	0	0	0	0	0	0	0	0
0	0	0	0	0	0	0	0	0	0	0	0	0	0	0	0	0	0
0	0	0	0	0	0	0	0	0	0	0	0	0	0	0	0	0	0
0	0	0	0	0	0	0	0	0	0	0	0	0	0	0	0	0	0
0	0	0	0	0	0	0	0	0	0	0	0	0	0	0	0	0	0
0	0	0	0	0	0	0	0	0	0	0	0	0	0	0	0	0	0
0	0	0	0	0	0	0	0	0	0	0	0	0	0	0	0	0	0
0	0	0	0	0	0	0	0	0	0	0	0	0	0	0	0	0	0
0	0	0	0	0	0	0	0	0	0	0	0	0	0	0	0	0	0
0	0	0	0	0	0	0	0	0	0	0	0	0	0	0	0	0	0
0	0	0	0	0	0	0	0	0	0	0	0	0	0	0	0	0	0
0	0	0	0	0	0	0	0	0	0	0	0	0	0	0	0	0	0
0	0	0	0	0	0	0	0	0	0	0	0	0	0	0	0	0	0
0	0	0	0	0	0	0	0	0	0	0	0	0	0	0	0	0	0
0	0	0	0	0	0	0	0	0	0	0	0	0	0	0	0	0	0
0	0	0	0	0	0	0	0	0	0	0	0	0	0	0	0	0	0
0	0	0	0	0	0	0	0	0	0	0	0	0	0	0	0	0	0
0	0	0	0	0	0	0	0	0	0	0	0	0	0	0	0	0	0
0	0	0	0	0	0	0	0	0	0	0	0	0	0	0	0	0	0
0	0	0	0	0	0	0	0	0	0	0	0	0	0	0	0	0	0
0	0	0	0	0	0	0	0	0	0	0	0	0	0	0	0	0	0
0	0	0	0	0	0	0	0	0	0	0	0	0	0	0	0	0	0
0	0	0	0	0	0	0	0	0	0	0	0	0	0	0	0	0	0
0	0	0	0	0	0	0	0	0	0	0	0	0	0	0	0	0	0
0	0	0	0	0	0	0	0	0	0	0	0	0	0	0	0	0	0
0	0	0	0	0	0	0	0	0	0	0	0	0	0	0	0	0	0
0	0	0	0	0	0	0	0	0	0	0	0	0	0	0	0	0	0
0	0	0	0	0	0	0	0	0	0	0	0	0	0	0	0	0	0
0	0	0	0	0	0	0	0	0	0	0	0	0	0	0	0	0	0
0	0	0	0	0	0	0	0	0	0	0	0	0	0	0	0	0	0
0	0	0	0	0	0	0	0	0	0	0	0	0	0	0	0	0	0
0	0	0	0	0	0	0	0	0	0	0	0	0	0	0	0	0	0
0	0	0	0	0	0	0	0	0	0	0	0	0	0	0	0	0	0
0	0	0	0	0	0	0	0	0	0	0	0	0	0	0	0	0	0
0	0	0	0	0	0	0	0	0	0	0	0	0	0	0	0	0	0
0	0	0	0	0	0	0	0	0	0	0	0	0	0	0	0	0	0
0	0	0	0	0	0	0	0	0	0	0	0	0	0	0	0	0	0
0	0	0	0	0	0	0	0	0	0	0	0	0	0	0	0	0	0
0	0	0	0	0	0	0	0	0	0	0	0	0	0	0	0	0	0
0	0	0	0	0	0	0	0	0	0	0	0	0	0	0	0	0	0
0	0	0	0	0	0	0	0	0	0	0	0	0	0	0	0	0	0
0	0	0	0	0	0	0	0	0	0	0	0	0	0	0	0	0	0
0	0	0	0	0	0	0	0	0	0	0	0	0	0	0	0	0	0
0	0	0	0	0	0	0	0	0	0	0	0	0	0	0	0	0	0
0	0	0	0	0	0	0	0	0	0	0	0	0	0	0	0	0	0
0	0	0	0	0	0	0	0	0	0	0	0	0	0	0	0	0	0
0	0	0	0	0	0	0	0	0	0	0	0	0	0	0	0	0	0
0	0	0	0	0	0	0	0	0	0	0	0	0	0	0	0	0	0
0	0	0	0	0	0	0	0	0	0	0	0	0	0	0	0	0	0
0	0	0	0	0	0	0	0	0	0	0	0	0	0	0	0	0	0
0	0	0	0	0	0	0	0	0	0	0	0	0	0	0	0	0	0
0	0	0	0	0	0	0	0	0	0	0	0	0	0	0	0	0	0
0	0	0	0	0	0	0	0	0	0	0	0	0	0	0	0	0	0
0	0	0	0	0	0	0	0	0	0	0	0	0	0	0	0	0	0
0	0	0	0	0	0	0	0	0	0	0	0	0	0	0	0	0	0
0	0	0	0	0	0	0	0	0	0	0	0	0	0	0	0	0	0
0	0	0	0	0	0	0	0	0	0	0	0	0	0	0	0	0	0
0	0	0	0	0	0	0	0	0	0	0	0	0	0	0	0	0	0
0	0	0	0	0	0	0	0	0	0	0	0	0	0	0	0	0	0
0	0	0	0	0	0	0	0	0	0	0	0	0	0	0	0	0	0
0	0	0	0	0	0	0	0	0	0	0	0	0	0	0	0	0	0
0	0	0	0	0	0	0	0	0	0	0	0	0	0	0	0	0	0
0	0	0	0	0	0	0	0	0	0	0	0	0	0	0	0	0	0
0	0	0	0	0	0	0	0	0	0	0	0	0	0	0	0	0	0
0	0	0	0	0	0	0	0	0	0	0	0	0	0	0	0	0	0
0	0	0	0	0	0	0	0	0	0	0	0	0	0	0	0	0	0
0	0	0	0	0	0	0	0	0	0	0	0	0	0	0	0	0	0
0	0	0	0	0	0	0	0	0	0	0	0	0	0	0	0	0	0
0	0	0	0	0	0	0	0	0	0	0	0	0	0	0	0	0	0
0	0	0	0	0	0	0	0	0	0	0	0	0	0	0	0	0	0
0	0	0	0	0	0	0	0	0	0	0	0	0	0	0	0	0	0
0	0	0	0	0	0	0	0	0	0	0	0	0	0	0	0	0	0
0	0	0	0	0	0	0	0	0	0	0	0	0	0	0	0	0	0
0	0	0	0	0	0	0	0	0	0	0	0	0	0	0	0	0	0
0	0	0	0	0	0	0	0	0	0	0	0	0	0	0	0	0	0
0	0	0	0	0	0	0	0	0	0	0	0	0	0	0	0	0	0
0	0	0	0	0	0	0	0	0	0	0	0	0	0	0	0	0	0
0	0	0	0	0	0	0	0	0	0	0	0	0	0	0	0	0	0
0	0	0	0	0	0	0	0	0	0	0	0	0	0	0	0	0	0
0	0	0	0	0	0	0	0	0	0	0	0	0	0	0	0	0	0
0	0	0	0	0	0	0	0	0	0	0	0	0	0	0	0	0	0
0	0	0	0	0	0	0	0	0	0	0	0	0	0	0	0	0	0
0	0	0	0	0	0	0	0	0	0	0	0	0	0	0	0	0	0
0	0	0	0	0	0	0	0	0	0	0	0	0	0	0	0	0	0
0	0	0	0	0	0	0	0	0	0	0	0	0	0	0	0	0	0
0	0	0	0	0	0	0	0	0	0	0	0	0	0	0	0	0	0
0	0	0	0	0	0	0	0	0	0	0	0	0	0	0	0	0	0
0	0	0	0	0	0	0	0	0	0	0	0	0	0	0	0	0	0
0	0	0	0	0	0	0	0	0	0	0	0	0	0	0	0	0	0
0	0	0	0	0	0	0	0	0	0	0	0	0	0	0	0	0	0
0	0	0	0	0	0	0	0	0	0	0	0	0	0	0	0	0	0
0	0	0	0	0	0	0	0	0	0	0	0	0	0	0	0	0	0
0	0	0	0	0	0	0	0	0	0	0	0	0	0	0	0	0	0
0	0	0	0	0	0	0	0	0	0	0	0	0	0	0	0	0	0
0	0	0	0	0	0	0	0	0	0	0	0	0	0	0	0	0	0
0	0	0	0	0	0	0	0	0	0	0	0	0	0	0	0	0	0
0	0	0	0	0	0	0	0	0	0	0	0	0	0	0	0	0	0
0	0	0	0	0	0	0	0	0	0	0	0	0	0	0	0	0	0
0	0	0	0	0	0	0	0	0	0	0	0	0	0	0	0	0	0
0	0	0	0	0	0	0	0	0	0	0	0	0	0	0	0	0	0
0	0	0	0	0	0	0	0	0	0	0	0	0	0	0	0	0	0
0	0	0	0	0	0	0	0	0	0	0	0	0	0	0	0	0	0
0	0	0	0	0	0	0	0	0	0	0	0	0	0	0	0	0	0
0	0	0	0	0	0	0	0	0	0	0	0	0	0	0	0	0	0
0	0	0	0	0	0	0	0	0	0	0	0	0	0	0	0	0	0
0	0	0	0	0	0	0	0	0	0	0	0	0	0	0	0	0	0
0	0	0	0	0	0	0	0	0	0	0	0	0	0	0	0	0	0
0	0	0	0	0	0	0	0	0	0	0	0	0	0	0	0	0	0
0	0	0	0	0	0	0	0	0	0	0	0	0	0	0	0	0	0
0	0	0	0	0	0	0	0	0	0	0	0	0	0	0	0	0	0
0	0	0	0	0	0	0	0	0	0	0	0	0	0	0	0	0	0
0	0	0	0	0	0	0	0	0	0	0	0	0	0	0	0	0	0
0	0	0	0	0	0	0	0	0	0	0	0	0	0	0	0	0	0
0	0	0	0	0	0	0	0	0	0	0	0	0	0	0	0	0	0
0	0	0	0	0	0	0	0	0	0	0	0	0	0	0	0	0	0
0	0	0	0	0	0	0	0	0	0	0	0	0	0	0	0	0	0
0	0	0	0	0	0	0	0	0	0	0	0	0	0	0	0	0	0
0	0	0	0	0	0	0	0	0	0	0	0	0	0	0	0	0	0
0	0	0	0	0	0	0	0	0	0	0	0	0	0	0	0	0	0
0	0	0	0	0	0	0	0	0	0	0	0	0	0	0	0	0	0
0	0	0	0	0	0	0	0	0	0	0	0	0	0	0	0	0	0
0	0	0	0	0	0	0	0	0	0	0	0	0	0	0	0	0	0
0	0	0	0	0	0	0	0	0	0	0	0	0	0	0	0	0	0
0	0	0	0	0	0	0	0	0	0	0	0	0	0	0	0	0	0
0	0	0	0	0	0	0	0	0	0	0	0	0	0	0	0	0	0
0	0	0	0	0	0	0	0	0	0	0	0	0	0	0	0	0	0
0	0	0	0	0	0	0	0	0	0	0	0	0	0	0	0	0	0
0	0	0	0	0	0	0	0	0	0	0	0	0	0	0	0	0	0
0	0	0	0	0	0	0	0	0	0	0	0	0	0	0	0	0	0
0	0	0	0	0	0	0	0	0	0	0	0	0	0	0	0	0	0
0	0	0	0	0	0	0	0	0	0	0	0	0	0	0	0	0	0
0	0	0	0	0	0	0	0	0	0	0	0	0	0	0	0	0	0
0	0	0	0	0	0	0	0	0	0	0	0	0	0	0	0	0	0
0	0	0	0	0	0	0	0	0	0	0	0	0	0	0	0	0	0
0	0	0	0	0	0	0	0	0	0	0	0	0	0	0	0	0	0
0	0	0	0	0	0	0	0	0	0	0	0	0	0	0	0	0	0
0	0	0	0	0	0	0	0	0	0	0	0	0	0	0	0	0	0
0	0	0	0	0	0	0	0	0	0	0	0	0	0	0	0	0	0
0	0	0	0	0	0	0	0	0	0	0	0	0	0	0	0	0	0
0	0	0	0	0	0	0	0	0	0	0	0	0	0	0	0	0	0
0	0	0	0	0	0	0	0	0	0	0	0	0	0	0	0	0	0
0	0	0	0	0	0	0	0	0	0	0	0	0	0	0	0	0	0
0	0	0	0	0	0	0	0	0	0	0	0	0	0	0	0	0	0
0	0	0	0	0	0	0	0	0	0	0	0	0	0	0	0	0	0
0	0	0	0	0	0	0	0	0	0	0	0	0	0	0	0	0	0
0	0	0	0	0	0	0	0	0	0	0	0	0	0	0	0	0	0
0	0	0	0	0	0	0	0	0	0	0	0	0	0	0	0	0	0
0	0	0	0	0	0	0	0	0	0	0	0	0	0	0	0	0	0
0	0	0	0	0	0	0	0	0	0	0	0	0	0	0	0	0	0
0	0	0	0	0	0	0	0	0	0	0	0	0	0	0	0	0	0
0	0	0	0	0	0	0	0	0	0	0	0	0	0	0	0	0	0
0	0	0	0	0	0	0	0	0	0	0	0	0	0	0	0	0	0
0	0	0	0	0	0	0	0	0	0	0	0	0	0	0	0	0	0
0	0	0	0	0	0	0	0	0	0	0	0	0	0	0	0	0	0
0	0	0	0	0	0	0	0	0	0	0	0	0	0	0	0	0	0
0	0	0	0	0	0	0	0	0	0	0	0	0	0	0	0	0	0
0	0	0	0	0	0	0	0	0	0	0	0	0	0	0	0	0	0
0	0	0	0	0	0	0	0	0	0	0	0	0	0	0	0	0	0
0	0	0	0	0	0	0	0	0	0	0	0	0	0	0	0	0	0
0	0	0	0	0	0	0	0	0	0	0	0	0	0	0	0	0	0
0	0	0	0	0	0	0	0	0	0	0	0	0	0	0	0	0	0
0	0	0	0	0	0	0	0	0	0	0	0	0	0	0	0	0	0
0	0	0	0	0	0	0	0	0	0	0	0	0	0	0	0	0	0
0	0	0	0	0	0	0	0	0	0	0	0	0	0	0	0	0	0
0	0	0	0	0	0	0	0	0	0	0	0	0	0	0	0	0	0
0	0	0	0	0	0	0	0	0	0	0	0	0	0	0	0	0	0
0	0	0	0	0	0	0	0	0	0	0	0	0	0	0	0	0	0
0	0	0	0	0	0	0	0	0	0	0	0	0	0	0	0	0	0
0	0	0	0	0	0	0	0	0	0	0	0	0	0	0	0	0	0
0	0	0	0	0	0	0	0	0	0	0	0	0	0	0	0	0	0
0	0	0	0	0	0	0	0	0	0	0	0	0	0	0	0	0	0
0	0	0	0	0	0	0	0	0	0	0	0	0	0	0	0	0	0
0	0	0	0	0	0	0	0	0	0	0	0	0	0	0	0	0	0
0	0	0	0	0	0	0	0	0	0	0	0	0	0	0	0	0	0
0	0	0	0	0	0	0	0	0	0	0	0	0	0	0	0	0	0
0	0	0	0	0	0	0	0	0	0	0	0	0	0	0	0	0	0
0	0	0	0	0	0	0	0	0	0	0	0	0	0	0	0	0	0
0	0	0	0	0	0	0	0	0	0	0	0	0	0	0	0	0	0
0	0	0	0	0	0	0	0	0	0	0	0	0	0	0	0	0	0
0	0	0	0	0	0	0	0	0	0	0	0	0	0	0	0	0	0
0	0	0	0	0	0	0	0	0	0	0	0	0	0	0	0	0	0
0	0	0	0	0	0	0	0	0	0	0	0	0	0	0	0	0	0
0	0	0	0	0	0	0	0	0	0	0	0	0	0	0	0	0	0
0	0	0	0	0	0	0	0	0	0	0	0	0	0	0	0	0	0
0	0	0	0	0	0	0	0	0	0	0	0	0	0	0	0	0	0
0	0	0	0	0	0	0	0	0	0	0	0	0	0	0	0	0	0
0	0	0	0	0	0	0	0	0	0	0	0	0	0	0	0	0	0
0	0	0	0	0	0	0	0	0	0	0	0	0	0	0	0	0	0
0	0	0	0	0	0	0	0	0	0	0	0	0	0	0	0	0	0
0	0	0	0	0	0	0	0	0	0	0	0	0	0	0	0	0	0
0	0	0	0	0	0	0	0	0	0	0	0	0	0	0	0	0	0
0	0	0	0	0	0	0	0	0	0	0	0	0	0	0	0	0	0
0	0	0	0	0	0	0	0	0	0	0	0	0	0	0	0	0	0
0	0	0	0	0	0	0	0	0	0	0	0	0	0	0	0	0	0
0	0	0	0	0	0	0	0	0	0	0	0	0	0	0	0	0	0
0	0	0	0	0	0	0	0	0	0	0	0	0	0	0	0	0	0
0	0	0	0	0	0	0	0	0	0	0	0	0	0	0	0	0	0
0	0	0	0	0	0	0	0	0	0	0	0	0	0	0	0	0	0
0	0	0	0	0	0	0	0	0	0	0	0	0	0	0	0	0	0
0	0	0	0	0	0	0	0	0	0	0	0	0	0	0	0	0	0
0	0	0	0	0	0	0	0	0	0	0	0	0	0	0	0	0	0
0	0	0	0	0	0	0	0	0	0	0	0	0	0	0	0	0	0
0	0	0	0	0	0	0	0	0	0	0	0	0	0	0	0	0	0
0	0	0	0	0	0	0	0	0	0	0	0	0	0	0	0	0	0
0	0	0	0	0	0	0	0	0	0	0	0	0	0	0	0	0	0
0	0	0	0	0	0	0	0	0	0	0	0	0	0	0	0	0	0
0	0	0	0	0	0	0	0	0	0	0	0	0	0	0	0	0	0
0	0	0	0	0	0	0	0	0	0	0	0	0	0	0	0	0	0
0	0	0	0	0	0	0	0	0	0	0	0	0	0	0	0	0	0
0	0	0	0	0	0	0	0	0	0	0	0	0	0	0	0	0	0
0	0	0	0	0	0	0	0	0	0	0	0	0	0	0	0	0	0
0	0	0	0	0	0	0	0	0	0	0	0	0	0	0	0	0	0
0	0	0	0	0	0	0	0	0	0	0	0	0	0	0	0	0	0
0	0	0	0	0	0	0	0	0	0	0	0	0	0	0	0	0	0
0	0	0	0	0	0	0	0	0	0	0	0	0	0	0	0	0	0
0	0	0	0	0	0	0	0	0	0	0	0	0	0	0	0	0	0
0	0	0	0	0	0	0	0	0	0	0	0	0	0	0	0	0	0
0	0	0	0	0	0	0	0	0	0	0	0	0	0	0	0	0	0
0	0	0	0	0	0	0	0	0	0	0	0	0	0	0	0	0	0
0	0	0	0	0	0	0	0	0	0	0	0	0	0	0	0	0	0
0	0	0	0	0	0	0	0	0	0	0	0	0	0	0	0	0	0
0	0	0	0	0	0	0	0	0	0	0	0	0	0	0	0	0	0
0	0	0	0	0	0	0	0	0	0	0	0	0	0	0	0	0	0
0	0	0	0	0	0	0	0	0	0	0	0	0	0	0	0	0	0
0	0	0	0	0	0	0	0	0	0	0	0	0	0	0	0	0	0
0	0	0	0	0	0	0	0	0	0	0	0	0	0	0	0	0	0
0	0	0	0	0	0	0	0	0	0	0	0	0	0	0	0	0	0
0	0	0	0	0	0	0	0	0	0	0	0	0	0	0	0	0	0
0	0	0	0	0	0	0	0	0	0	0	0	0	0	0	0	0	0
0	0	0	0	0	0	0	0	0	0	0	0	0	0	0	0	0	0
0	0	0	0	0	0	0	0	0	0	0	0	0	0	0	0	0	0
0	0	0	0	0	0	0	0	0	0	0	0	0	0	0	0	0	0
0	0	0	0	0	0	0	0	0	0	0	0	0	0	0	0	0	0
0	0	0	0	0	0	0	0	0	0	0	0	0	0	0	0	0	0
0	0	0	0	0	0	0	0	0	0	0	0	0	0	0	0	0	0
0	0	0	0	0	0	0	0	0	0	0	0	0	0	0	0	0	0
0	0	0	0	0	0	0	0	0	0	0	0	0	0	0	0	0	0
0	0	0	0	0	0	0	0	0	0	0	0	0	0	0	0	0	0
0	0	0	0	0	0	0	0	0	0	0	0	0	0	0	0	0	0
0	0	0	0	0	0	0	0	0	0	0	0	0	0	0	0	0	0
0	0	0	0	0	0	0	0	0	0	0	0	0	0	0	0	0	0
0	0	0	0	0	0	0	0	0	0	0	0	0	0	0	0	0	0
0	0	0	0	0	0	0	0	0	0	0	0	0	0	0	0	0	0
0	0	0	0	0	0	0	0	0	0	0	0	0	0	0	0	0	0
0	0	0	0	0	0	0	0	0	0	0	0	0	0	0	0	0	0
0	0	0	0	0	0	0	0	0	0	0	0	0	0	0	0	0	0
0	0	0	0	0	0	0	0	0	0	0	0	0	0	0	0	0	0
0	0	0	0	0	0	0	0	0	0	0	0	0	0	0	0	0	0
0	0	0	0	0	0	0	0	0	0	0	0	0	0	0	0	0	0
0	0	0	0	0	0	0	0	0	0	0	0	0	0	0	0	0	0
0	0	0	0	0	0	0	0	0	0	0	0	0	0	0	0	0	0
0	0	0	0	0	0	0	0	0	0	0	0	0	0	0	0	0	0
0	0	0	0	0	0	0	0	0	0	0	0	0	0	0	0	0	0
0	0	0	0	0	0	0	0	0	0	0	0	0	0	0	0	0	0
0	0	0	0	0	0	0	0	0	0	0	0	0	0	0	0	0	0
0	0	0	0	0	0	0	0	0	0	0	0	0	0	0	0	0	0
0	0	0	0	0	0	0	0	0	0	0	0	0	0	0	0	0	0
0	0	0	0	0	0	0	0	0	0	0	0	0	0	0	0	0	0
0	0	0	0	0	0	0	0	0	0	0	0	0	0	0	0	0	0
0	0	0	0	0	0	0	0	0	0	0	0	0	0	0	0	0	0
0	0	0	0	0	0	0	0	0	0	0	0	0	0	0	0	0	0
0	0	0	0	0	0	0	0	0	0	0	0	0	0	0	0	0	0
0	0	0	0	0	0	0	0	0	0	0	0	0	0	0	0	0	0
0	0	0	0	0	0	0	0	0	0	0	0	0	0	0	0	0	0
0	0	0	0	0	0	0	0	0	0	0	0	0	0	0	0	0	0
0	0	0	0	0	0	0	0	0	0	0	0	0	0	0	0	0	0
0	0	0	0	0	0	0	0	0	0	0	0	0	0	0	0	0	0
0	0	0	0	0	0	0	0	0	0	0	0	0	0	0	0	0	0
0	0	0	0	0	0	0	0	0	0	0	0	0	0	0	0	0	0
0	0	0	0	0	0	0	0	0	0	0	0	0	0	0	0	0	0
0	0	0	0	0	0	0	0	0	0	0	0	0	0	0	0	0	0
0	0	0	0	0	0	0	0	0	0	0	0	0	0	0	0	0	0
0	0	0	0	0	0	0	0	0	0	0	0	0	0	0	0	0	0
0	0	0	0	0	0	0	0	0	0	0	0	0	0	0	0	0	0
0	0	0	0	0	0	0	0	0	0	0	0	0	0	0	0	0	0
0	0	0	0	0	0	0	0	0	0	0	0	0	0	0	0	0	0
0	0	0	0	0	0	0	0	0	0	0	0	0	0	0	0	0	0
0	0	0	0	0	0	0	0	0	0	0	0	0	0	0	0	0	0
0	0	0	0	0	0	0	0	0	0	0	0	0	0	0	0	0	0
0	0	0	0	0	0	0	0	0	0	0	0	0	0	0	0	0	0
0	0	0	0	0	0	0	0	0	0	0	0	0	0	0	0	0	0
0	0	5.16929e-11	0	5.16929e-11	0	5.16929e-11	0	5.16929e-11	0	0	0	0	0	0	0	0	0
0	0	5.16929e-11	0	5.16929e-11	0	5.16929e-11	0	5.16929e-11	0	0	0	0	0	0	0	0	0
0	0	5.16929e-11	0	5.16929e-11	0	5.16929e-11	0	5.16929e-11	0	0	0	0	0	0	0	0	0
0	0	5.16929e-11	0	5.16929e-11	0	5.16929e-11	0	5.16929e-11	0	0	0	0	0	0	0	0	0
0	0	3.94293e-10	0	3.94293e-10	0	3.94293e-10	0	3.94293e-10	0	0	0	0	0	0	0	0	0
0	0	3.94293e-10	0	3.94293e-10	0	3.94293e-10	0	3.94293e-10	0	0	0	0	0	0	0	0	0
0	0	5.28648e-10	0	5.28648e-10	0	5.28648e-10	0	5.28648e-10	0	0	0	0	0	0	0	0	0
0	0	1.1068e-09	0	1.1068e-09	0	1.1068e-09	0	1.1068e-09	0	0	0	0	0	0	0	0	0
0	0	1.7589e-09	0	1.7589e-09	0	1.7589e-09	0	1.7589e-09	0	0	0	0	0	0	0	0	0
5.16929e-11	0	7.24954e-09	0	7.24954e-09	0	7.24954e-09	0	7.24954e-09	0	0	0	0	0	0	0	0	0
5.16929e-11	0	1.36539e-08	0	1.36539e-08	0	1.36539e-08	0	1.36539e-08	0	0	0	0	0	0	0	0	0
5.16929e-11	0	2.13222e-08	0	2.13222e-08	0	2.13222e-08	0	2.13222e-08	0	0	0	0	0	0	0	0	0
5.16929e-11	0	2.5898e-08	0	2.5898e-08	0	2.5898e-08	0	2.5898e-08	0	0	0	0	0	0	0	0	0
5.16929e-11	0	2.72857e-08	0	2.72857e-08	0	2.72857e-08	0	2.72857e-08	0	0	0	0	0	0	0	0	0
1.0417e-10	0	2.90133e-08	0	2.90133e-08	0	2.90133e-08	0	2.90133e-08	0	0	0	0	0	0	0	0	0
2.13878e-09	0	4.17962e-08	0	4.17962e-08	0	4.17962e-08	0	4.17962e-08	0	0	0	0	0	0	0	0	0
5.86777e-09	0	6.86609e-08	0	6.86609e-08	0	6.86609e-08	0	6.86609e-08	0	0	0	0	0	0	0	0	0
2.17607e-08	0	1.03043e-07	0	1.03043e-07	0	1.03043e-07	0	1.03043e-07	0	4.59538e-11	0	4.59538e-11	0	4.59538e-11	0	4.59538e-11	0
2.48046e-08	0	1.23182e-07	0	1.23182e-07	0	1.23182e-07	0	1.23182e-07	0	1.73083e-10	0	1.73083e-10	0	1.73083e-10	0	1.73083e-10	0
4.08493e-08	0	1.51233e-07	0	1.51233e-07	0	1.51233e-07	0	1.51233e-07	0	1.70008e-09	0	1.70008e-09	0	1.70008e-09	0	1.70008e-09	0
5.25842e-08	0	1.87462e-07	0	1.87462e-07	0	1.87462e-07	0	1.87462e-07	0	1.83443e-09	0	1.83443e-09	0	1.83443e-09	0	1.83443e-09	0
6.11649e-08	0	2.35439e-07	0	2.35439e-07	0	2.35439e-07	0	2.35439e-07	0	4.70682e-09	0	4.70682e-09	0	4.70682e-09	0	4.70682e-09	0
8.1935e-08	0	2.86896e-07	0	2.86896e-07	0	2.86896e-07	0	2.86896e-07	0	5.00946e-09	0	5.00946e-09	0	5.00946e-09	0	5.00946e-09	0
1.05955e-07	0	3.51062e-07	0	3.51062e-07	0	3.51062e-07	0	3.51062e-07	0	8.54579e-09	0	8.54579e-09	0	8.54579e-09	0	8.54579e-09	0
1.37591e-07	0	4.43818e-07	0	4.43818e-07	0	4.43818e-07	0	4.43818e-07	0	1.5935e-08	0	1.5935e-08	0	1.5935e-08	0	1.5935e-08	0
1.98635e-07	0	5.43404e-07	0	5.43404e-07	0	5.43404e-07	0	5.43404e-07	0	1.85877e-08	0	1.85877e-08	0	1.85877e-08	0	1.85877e-08	0
2.92969e-07	0	6.78332e-07	0	6.78332e-07	0	6.78332e-07	0	6.78332e-07	0	2.46934e-08	0	2.46934e-08	0	2.46934e-08	0	2.46934e-08	0
3.85658e-07	0	8.25393e-07	0	8.25393e-07	0	8.25393e-07	0	8.25393e-07	0	3.61766e-08	0	3.61766e-08	0	3.61766e-08	0	3.61766e-08	0
4.98505e-07	0	9.86385e-07	0	9.86385e-07	0	9.86385e-07	0	9.86385e-07	0	5.064e-08	0	5.064e-08	0	5.064e-08	0	5.064e-08	0
6.2143e-07	0	1.13995e-06	0	1.13995e-06	0	1.13995e-06	0	1.13995e-06	0	7.20721e-08	0	7.20721e-08	0	7.20721e-08	0	7.20721e-08	0
7.57965e-07	0	1.36305e-06	0	1.36305e-06	0	1.36305e-06	0	1.36305e-06	0	9.1735e-08	0	9.1735e-08	0	9.1735e-08	0	9.1735e-08	0
9.3323e-07	0	1.62945e-06	0	1.62945e-06	0	1.62945e-06	0	1.62945e-06	0	1.10797e-07	0	1.10797e-07	0	1.10797e-07	0	1.10797e-07	0
1.15864e-06	0	1.9098e-06	0	1.9098e-06	0	1.9098e-06	0	1.9098e-06	0	2.17053e-07	0	2.17053e-07	0	2.17053e-07	0	2.17053e-07	0
1.40665e-06	0	2.20671e-06	0	2.20671e-06	0	2.20671e-06	0	2.20671e-06	0	2.67241e-07	0	2.67241e-07	0	2.67241e-07	0	2.67241e-07	0
1.69016e-06	0	2.61801e-06	1e-06	2.61801e-06	1e-06	2.61801e-06	1e-06	2.61801e-06	1e-06	3.83249e-07	0	3.83249e-07	0	3.83249e-07	0	3.83249e-07	0
2.0396e-06	0	3.08108e-06	1e-06	3.08108e-06	1e-06	3.08108e-06	1e-06	3.08108e-06	1e-06	4.85684e-07	0	4.85684e-07	0	4.85684e-07	0	4.85684e-07	0
2.46144e-06	0	3.56186e-06	1e-06	3.56186e-06	1e-06	3.56186e-06	1e-06	3.56186e-06	1e-06	6.07249e-07	0	6.07249e-07	0	6.07249e-07	0	6.07249e-07	0
2.95159e-06	0	4.10349e-06	2e-06	4.10349e-06	2e-06	4.10349e-06	2e-06	4.10349e-06	2e-06	7.70457e-07	0	7.70457e-07	0	7.70457e-07	0	7.70457e-07	0
3.51686e-06	0	4.77362e-06	2e-06	4.77362e-06	2e-06	4.77362e-06	2e-06	4.77362e-06	2e-06	9.3751e-07	0	9.3751e-07	0	9.3751e-07	0	9.3751e-07	0
4.16439e-06	0	5.48622e-06	2e-06	5.48622e-06	2e-06	5.48622e-06	2e-06	5.48622e-06	2e-06	1.14595e-06	0	1.14595e-06	0	1.14595e-06	0	1.14595e-06	0
4.83884e-06	0	6.24631e-06	2e-06	6.24631e-06	2e-06	6.24631e-06	2e-06	6.24631e-06	2e-06	1.49565e-06	0	1.49565e-06	0	1.49565e-06	0	1.49565e-06	0
5.66437e-06	0	7.13382e-06	2e-06	7.13382e-06	2e-06	7.13382e-06	2e-06	7.13382e-06	2e-06	1.75539e-06	0	1.75539e-06	0	1.75539e-06	0	1.75539e-06	0
6.58798e-06	0	8.17535e-06	2e-06	8.17535e-06	2e-06	8.17535e-06	2e-06	8.17535e-06	2e-06	2.07204e-06	0	2.07204e-06	0	2.07204e-06	0	2.07204e-06	0
7.66573e-06	0	9.28288e-06	2e-06	9.28288e-06	2e-06	9.28288e-06	2e-06	9.28288e-06	2e-06	2.43092e-06	0	2.43092e-06	0	2.43092e-06	0	2.43092e-06	0
8.75481e-06	0	1.04958e-05	2e-06	1.04958e-05	2e-06	1.04958e-05	2e-06	1.04958e-05	2e-06	2.88688e-06	1e-06	2.88688e-06	1e-06	2.88688e-06	1e-06	2.88688e-06	1e-06
1.00793e-05	0	1.18254e-05	2e-06	1.18254e-05	2e-06	1.18254e-05	2e-06	1.18254e-05	2e-06	3.77578e-06	2e-06	3.77578e-06	2e-06	3.7758e-06	2e-06	3.7758e-06	2e-06
1.14628e-05	0	1.33927e-05	4e-06	1.33927e-05	4e-06	1.33927e-05	4e-06	1.33927e-05	4e-06	4.45991e-06	2e-06	4.45991e-06	2e-06	4.45993e-06	2e-06	4.4599e-06	2e-06
1.30236e-05	0	1.51118e-05	4e-06	1.51118e-05	4e-06	1.51118e-05	4e-06	1.51118e-05	4e-06	5.20668e-06	3e-06	5.20668e-06	3e-06	5.20671e-06	3e-06	5.20669e-06	3e-06
1.47716e-05	0	1.68368e-05	4e-06	1.68368e-05	4e-06	1.68368e-05	4e-06	1.68368e-05	4e-06	6.06208e-06	3e-06	6.06208e-06	3e-06	6.06211e-06	3e-06	6.06209e-06	3e-06
1.66771e-05	0	1.87432e-05	4e-06	1.87432e-05	4e-06	1.87432e-05	4e-06	1.87432e-05	4e-06	6.95063e-06	3e-06	6.95063e-06	3e-06	6.95066e-06	3e-06	6.95064e-06	3e-06
1.88558e-05	0	2.09427e-05	4e-06	2.09427e-05	4e-06	2.09427e-05	4e-06	2.09427e-05	4e-06	8.50193e-06	3e-06	8.50202e-06	3e-06	8.50205e-06	3e-06	8.50203e-06	3e-06
2.13366e-05	0	2.34449e-05	4e-06	2.34449e-05	4e-06	2.34449e-05	4e-06	2.34449e-05	4e-06	9.63743e-06	3e-06	9.63753e-06	3e-06	9.63756e-06	3e-06	9.63753e-06	3e-06
2.39018e-05	1e-06	2.61654e-05	4e-06	2.61654e-05	4e-06	2.61654e-05	4e-06	2.61654e-05	4e-06	1.09142e-05	3e-06	1.09143e-05	3e-06	1.09143e-05	3e-06	1.09143e-05	3e-06
2.67892e-05	1e-06	2.90962e-05	4e-06	2.90962e-05	4e-06	2.90962e-05	4e-06	2.90962e-05	4e-06	1.23491e-05	4e-06	1.23493e-05	4e-06	1.23493e-05	4e-06	1.23493e-05	4e-06
3.00052e-05	1e-06	3.24499e-05	4e-06	3.24499e-05	4e-06	3.24499e-05	4e-06	3.24499e-05	4e-06	1.39743e-05	4e-06	1.39744e-05	4e-06	1.39745e-05	4e-06	1.39744e-05	4e-06
3.35313e-05	1e-06	3.60474e-05	4e-06	3.60474e-05	4e-06	3.60474e-05	4e-06	3.60474e-05	4e-06	1.66724e-05	4e-06	1.66727e-05	4e-06	1.66727e-05	4e-06	1.66727e-05	4e-06
3.73985e-05	1e-06	4.00403e-05	4e-06	4.00403e-05	4e-06	4.00403e-05	4e-06	4.00403e-05	4e-06	1.87551e-05	4e-06	1.87555e-05	4e-06	1.87555e-05	4e-06	1.87555e-05	4e-06
4.16313e-05	1e-06	4.42669e-05	5e-06	4.42669e-05	5e-06	4.42669e-05	5e-06	4.42669e-05	5e-06	2.09992e-05	4e-06	2.09997e-05	4e-06	2.09998e-05	4e-06	2.09997e-05	4e-06
4.63897e-05	1e-06	4.89473e-05	5e-06	4.89473e-05	5e-06	4.89473e-05	5e-06	4.89473e-05	5e-06	2.36394e-05	4e-06	2.364e-05	4e-06	2.36402e-05	4e-06	2.36402e-05	4e-06
5.16685e-05	2e-06	5.41999e-05	6e-06	5.41999e-05	6e-06	5.41999e-05	6e-06	5.41999e-05	6e-06	2.64442e-05	4e-06	2.64449e-05	4e-06	2.64451e-05	4e-06	2.6445e-05	4e-06
5.73636e-05	3e-06	6.00821e-05	6e-06	6.00821e-05	6e-06	6.00822e-05	6e-06	6.00822e-05	6e-06	2.95486e-05	4e-06	2.95493e-05	4e-06	2.95497e-05	4e-06	2.95491e-05	4e-06
6.38421e-05	3e-06	6.61858e-05	7e-06	6.61858e-05	7e-06	6.61858e-05	7e-06	6.61859e-05	7e-06	3.47279e-05	5e-06	3.47289e-05	5e-06	3.47293e-05	5e-06	3.47288e-05	5e-06
7.04616e-05	3e-06	7.2718e-05	7e-06	7.2718e-05	7e-06	7.2718e-05	7e-06	7.27181e-05	7e-06	3.8714e-05	5e-06	3.87151e-05	5e-06	3.87155e-05	5e-06	3.87147e-05	5e-06
7.77106e-05	6e-06	8.02877e-05	7e-06	8.02879e-05	7e-06	8.0288e-05	7e-06	8.0288e-05	7e-06	4.29779e-05	6e-06	4.29792e-05	6e-06	4.29795e-05	6e-06	4.29788e-05	6e-06
8.55996e-05	6e-06	8.85299e-05	8e-06	8.85302e-05	8e-06	8.85303e-05	8e-06	8.85304e-05	8e-06	4.79329e-05	6e-06	4.79343e-05	6e-06	4.79348e-05	6e-06	4.7934e-05	6e-06
9.41825e-05	6e-06	9.69485e-05	1e-05	9.69488e-05	1e-05	9.6949e-05	1e-05	9.69495e-05	1e-05	5.32432e-05	7e-06	5.32447e-05	7e-06	5.32453e-05	7e-06	5.32445e-05	7e-06
0.000103822	8e-06	0.000106256	1.1e-05	0.000106256	1.1e-05	0.000106257	1.1e-05	0.000106257	1.1e-05	6.19372e-05	7e-06	6.19389e-05	7e-06	6.19396e-05	7e-06	6.19389e-05	7e-06
0.000114054	8e-06	0.000116247	1.1e-05	0.000116247	1.1e-05	0.000116248	1.1e-05	0.000116249	1.1e-05	6.84175e-05	7e-06	6.84193e-05	7e-06	6.84202e-05	7e-06	6.84195e-05	7e-06
0.000125273	9e-06	0.000127576	1.1e-05	0.000127577	1.1e-05	0.000127578	1.1e-05	0.000127579	1.1e-05	7.5566e-05	7e-06	7.55692e-05	7e-06	7.55701e-05	7e-06	7.55694e-05	7e-06
0.000137387	9e-06	0.00013994	1.2e-05	0.000139941	1.2e-05	0.000139943	1.2e-05	0.000139943	1.2e-05	8.31512e-05	9e-06	8.31564e-05	9e-06	8.31574e-05	9e-06	8.31567e-05	9e-06
0.000150775	1.1e-05	0.000152932	1.2e-05	0.000152934	1.2e-05	0.00015294	1.2e-05	0.00015294	1.2e-05	9.1588e-05	9e-06	9.15933e-05	9e-06	9.15944e-05	9e-06	9.15938e-05	9e-06
0.000164966	1.2e-05	0.000166828	1.3e-05	0.000166829	1.3e-05	0.000166834	1.3e-05	0.000166835	1.3e-05	0.000105574	9e-06	0.00010558	9e-06	0.000105581	9e-06	0.000105581	9e-06
0.000180367	1.2e-05	0.000182047	1.4e-05	0.00018205	1.4e-05	0.000182054	1.4e-05	0.000182058	1.4e-05	0.000115903	1e-05	0.00011591	1e-05	0.000115912	1e-05	0.000115911	1e-05
0.000197195	1.4e-05	0.000199428	1.7e-05	0.000199432	1.7e-05	0.000199436	1.7e-05	0.00019944	1.7e-05	0.000126995	1e-05	0.000127006	1e-05	0.000127008	1e-05	0.000127007	1e-05
0.000214587	1.5e-05	0.000217245	1.8e-05	0.000217249	1.8e-05	0.000217253	1.8e-05	0.000217254	1.8e-05	0.000138897	1.3e-05	0.000138908	1.3e-05	0.00013891	1.3e-05	0.000138909	1.3e-05
0.000234164	1.5e-05	0.000236127	1.8e-05	0.000236131	1.8e-05	0.000236135	1.8e-05	0.000236137	1.8e-05	0.000151866	1.3e-05	0.00015188	1.3e-05	0.000151882	1.3e-05	0.000151881	1.3e-05
0.000254598	1.6e-05	0.000257283	1.9e-05	0.000257287	1.9e-05	0.000257293	1.9e-05	0.000257296	1.9e-05	0.0001737	1.7e-05	0.000173722	1.7e-05	0.000173724	1.7e-05	0.000173723	1.7e-05
0.000276559	1.8e-05	0.000280566	1.9e-05	0.000280573	1.9e-05	0.000280579	1.9e-05	0.000280581	1.9e-05	0.000189574	1.7e-05	0.000189604	1.7e-05	0.000189607	1.7e-05	0.000189606	1.7e-05
0.00030027	1.8e-05	0.000303926	2e-05	0.000303936	2e-05	0.00030394	2e-05	0.000303941	2e-05	0.000206629	1.8e-05	0.000206678	1.8e-05	0.000206681	1.8e-05	0.00020668	1.8e-05
0.00032557	1.9e-05	0.000329217	2e-05	0.000329231	2e-05	0.000329235	2e-05	0.000329237	2e-05	0.000224785	2e-05	0.000224851	2e-05	0.000224854	2e-05	0.000224853	2e-05
0.000352604	2e-05	0.000356451	2e-05	0.000356472	2e-05	0.000356477	2e-05	0.00035648	2e-05	0.000244262	2e-05	0.000244354	2e-05	0.000244357	2e-05	0.000244355	2e-05
0.000381695	2e-05	0.000386282	2.3e-05	0.000386314	2.3e-05	0.000386319	2.3e-05	0.000386326	2.3e-05	0.00026525	2e-05	0.000265376	2e-05	0.000265379	2e-05	0.000265371	2e-05
0.00041263	2e-05	0.000419349	2.3e-05	0.000419397	2.3e-05	0.000419403	2.3e-05	0.000419409	2.3e-05	0.000298845	2.1e-05	0.000299029	2.1e-05	0.000299033	2.1e-05	0.000299021	2.1e-05
0.000445447	2e-05	0.000452871	2.3e-05	0.000452928	2.3e-05	0.000452934	2.3e-05	0.000452941	2.3e-05	0.000323186	2.1e-05	0.00032344	2.1e-05	0.000323444	2.1e-05	0.000323432	2.1e-05
0.000480914	2e-05	0.000489273	2.4e-05	0.000489345	2.4e-05	0.000489353	2.4e-05	0.000489356	2.4e-05	0.000349006	2.1e-05	0.000349336	2.1e-05	0.00034934	2.1e-05	0.000349327	2.1e-05
0.000519239	2.4e-05	0.000527654	2.5e-05	0.000527739	2.5e-05	0.000527748	2.5e-05	0.000527751	2.5e-05	0.000377034	2.1e-05	0.000377445	2.1e-05	0.00037745	2.1e-05	0.000377436	2.1e-05
0.000560277	2.4e-05	0.000571539	2.7e-05	0.000571649	2.7e-05	0.000571659	2.7e-05	0.000571663	2.7e-05	0.000407059	2.1e-05	0.000407585	2.1e-05	0.00040759	2.1e-05	0.000407574	2.1e-05
0.000603498	2.4e-05	0.000615395	2.8e-05	0.000615536	2.8e-05	0.000615545	2.8e-05	0.000615552	2.8e-05	0.000455177	2.2e-05	0.000455922	2.2e-05	0.000455927	2.2e-05	0.000455907	2.2e-05
0.000649167	2.5e-05	0.000662167	2.9e-05	0.000662345	2.9e-05	0.000662359	2.9e-05	0.000662369	2.9e-05	0.000490173	2.5e-05	0.000491146	2.5e-05	0.000491152	2.5e-05	0.000491131	2.5e-05
0.000698399	2.8e-05	0.000711766	2.9e-05	0.000711982	2.9e-05	0.000711998	2.9e-05	0.00071201	2.9e-05	0.000527632	2.8e-05	0.000528833	2.8e-05	0.00052884	2.8e-05	0.000528813	2.8e-05
0.000751038	2.9e-05	0.00076929	3.1e-05	0.000769586	3.1e-05	0.000769604	3.1e-05	0.000769615	3.1e-05	0.000567524	3e-05	0.000568968	3e-05	0.00056898	3e-05	0.000568951	3e-05
0.000807042	3.2e-05	0.000825678	3.4e-05	0.000826048	3.4e-05	0.000826062	3.4e-05	0.000826075	3.4e-05	0.000610414	3.2e-05	0.000612166	3.2e-05	0.000612179	3.2e-05	0.00061215	3.2e-05
0.000865636	3.5e-05	0.000885694	3.6e-05	0.000886146	3.6e-05	0.000886162	3.6e-05	0.000886181	3.6e-05	0.000678141	3.3e-05	0.000680557	3.3e-05	0.000680572	3.3e-05	0.000680541	3.3e-05
0.000929773	3.7e-05	0.000950267	4.1e-05	0.000950844	4.1e-05	0.000950862	4.1e-05	0.00095088	4.1e-05	0.000727202	3.5e-05	0.000730191	3.5e-05	0.000730213	3.5e-05	0.00073018	3.5e-05
0.00099719	3.8e-05	0.00102111	4.7e-05	0.00102181	4.7e-05	0.00102184	4.7e-05	0.00102186	4.7e-05	0.000779628	3.9e-05	0.000783293	3.9e-05	0.000783316	3.9e-05	0.000783278	3.9e-05
0.0010692	4e-05	0.00109888	4.9e-05	0.00109977	5e-05	0.0010998	5e-05	0.00109982	5e-05	0.000835635	4.1e-05	0.000840163	4.1e-05	0.000840192	4.1e-05	0.000840154	4.1e-05
0.00114579	4.3e-05	0.00117678	5.2e-05	0.00117786	5.3e-05	0.0011779	5.3e-05	0.00117792	5.3e-05	0.000894346	4.5e-05	0.000899867	4.5e-05	0.000899899	4.5e-05	0.000899859	4.5e-05
0.0012273	5e-05	0.00125962	5.6e-05	0.00126097	5.7e-05	0.00126102	5.7e-05	0.00126104	5.7e-05	0.000957087	4.7e-05	0.000963944	4.7e-05	0.000963981	4.7e-05	0.000963938	4.7e-05
0.00131386	5.4e-05	0.00134873	6.2e-05	0.00135038	6.3e-05	0.00135043	6.3e-05	0.00135046	6.3e-05	0.00105685	5e-05	0.00106611	5e-05	0.00106615	5e-05	0.00106609	5e-05
0.0014056	6e-05	0.00145036	7.1e-05	0.00145241	7.2e-05	0.00145245	7.2e-05	0.00145249	7.2e-05	0.00112875	5.5e-05	0.00114008	5.5e-05	0.00114014	5.5e-05	0.00114008	5.5e-05
0.00150218	6.6e-05	0.00155047	7.5e-05	0.00155302	7.6e-05	0.00155308	7.6e-05	0.00155311	7.6e-05	0.00120483	5.7e-05	0.00121862	5.7e-05	0.00121868	5.7e-05	0.00121862	5.7e-05
0.00160572	6.9e-05	0.00165631	8e-05	0.00165945	8.1e-05	0.0016595	8.1e-05	0.00165954	8.1e-05	0.00128563	6.3e-05	0.00130238	6.3e-05	0.00130246	6.3e-05	0.0013024	6.3e-05
0.00171451	7.7e-05	0.0017686	9.1e-05	0.00177244	9.2e-05	0.00177251	9.2e-05	0.00177255	9.2e-05	0.00137043	6.9e-05	0.0013907	6.9e-05	0.00139081	6.9e-05	0.00139074	6.9e-05
0.00183079	8.7e-05	0.00189875	9.9e-05	0.00190349	0.0001	0.00190357	0.0001	0.00190362	0.0001	0.00150603	7.5e-05	0.00153293	7.6e-05	0.00153309	7.6e-05	0.00153301	7.6e-05
0.00195474	9.3e-05	0.00202593	0.000112	0.00203169	0.000113	0.00203178	0.000113	0.00203183	0.000113	0.00160266	8e-05	0.00163492	8.1e-05	0.00163513	8.1e-05	0.00163506	8.1e-05
0.00208483	0.000101	0.00216071	0.00012	0.0021677	0.000122	0.00216781	0.000122	0.00216786	0.000122	0.00170519	8.7e-05	0.00174388	8.8e-05	0.00174415	8.8e-05	0.00174407	8.8e-05
0.00222381	0.000109	0.00230318	0.000134	0.00231162	0.000137	0.00231174	0.000137	0.00231179	0.000137	0.00181328	9.2e-05	0.00185966	9.3e-05	0.00186002	9.3e-05	0.00185994	9.3e-05
0.00237034	0.000118	0.00245764	0.00014	0.00246789	0.000145	0.00246803	0.000145	0.00246809	0.000145	0.00192724	9.8e-05	0.00198236	9.9e-05	0.00198285	9.9e-05	0.00198277	9.9e-05
0.00252609	0.000132	0.00263064	0.000151	0.00264337	0.000156	0.00264351	0.000156	0.00264358	0.000156	0.0021048	0.000116	0.00217574	0.00012	0.00217651	0.00012	0.00217642	0.00012
0.00268996	0.000143	0.00280061	0.000162	0.00281584	0.000167	0.00281598	0.000167	0.00281606	0.000167	0.00223256	0.000124	0.00231634	0.000128	0.00231735	0.000128	0.00231726	0.000128
0.00286509	0.000161	0.00297985	0.000177	0.00299807	0.000182	0.00299823	0.000182	0.00299832	0.000182	0.00236631	0.00014	0.00246501	0.000144	0.00246635	0.000144	0.00246626	0.000144
0.00305043	0.000173	0.00317204	0.000198	0.00319381	0.000203	0.00319398	0.000203	0.00319408	0.000203	0.00250592	0.000155	0.00262161	0.000159	0.00262337	0.000159	0.00262327	0.000159
0.00324699	0.000185	0.00339249	0.00022	0.00341886	0.000225	0.00341906	0.000225	0.00341917	0.000225	0.00265181	0.000164	0.00278715	0.000169	0.00278946	0.000169	0.00278935	0.000169
0.00345474	0.000205	0.00360365	0.000232	0.00363514	0.000237	0.00363536	0.000237	0.00363547	0.000237	0.00280574	0.00018	0.00296353	0.000186	0.00296656	0.000186	0.00296645	0.000186
0.0036733	0.000221	0.00382676	0.00026	0.00386415	0.000266	0.00386441	0.000266	0.00386454	0.000266	0.00304324	0.000194	0.00324057	0.000203	0.00324512	0.000203	0.003245	0.000203
0.00390567	0.00024	0.00406472	0.000277	0.00410912	0.000283	0.00410941	0.000283	0.00410954	0.000283	0.00321218	0.000214	0.00344103	0.000223	0.00344683	0.000223	0.0034467	0.000223
0.0041518	0.000259	0.00433691	0.000306	0.00439018	0.000312	0.0043905	0.000312	0.00439063	0.000312	0.00338856	0.000235	0.00365247	0.000245	0.00365992	0.000245	0.00365979	0.000245
0.00441121	0.000287	0.00460487	0.000335	0.00466818	0.000342	0.00466854	0.000342	0.00466869	0.000342	0.00357162	0.000248	0.00387549	0.00026	0.00388508	0.00026	0.00388495	0.00026
0.00468633	0.000315	0.00488465	0.000365	0.00495937	0.000372	0.00495978	0.000372	0.00495993	0.000372	0.00376391	0.000266	0.00411236	0.000281	0.00412445	0.000281	0.00412431	0.000281
0.00497714	0.000336	0.00517874	0.000396	0.00526686	0.000404	0.00526734	0.000404	0.00526749	0.000404	0.00405801	0.000287	0.00448249	0.000311	0.00449961	0.000311	0.00449946	0.000311
0.0052831	0.000369	0.00549341	0.000434	0.00559709	0.000444	0.00559762	0.000444	0.00559781	0.000444	0.0042672	0.000309	0.00475059	0.000339	0.00477229	0.000339	0.00477213	0.000339
0.00560566	0.000402	0.00584721	0.000465	0.00597055	0.000478	0.00597117	0.000478	0.00597139	0.000478	0.00448432	0.000337	0.00503342	0.000369	0.00506062	0.000369	0.00506046	0.000369
0.00594624	0.000439	0.00618842	0.000509	0.00633278	0.000526	0.00633348	0.000526	0.00633372	0.000526	0.00470764	0.00036	0.00532887	0.000399	0.00536282	0.000399	0.00536265	0.000399
0.00630838	0.000475	0.00654954	0.000563	0.00671801	0.000581	0.00671879	0.000581	0.00671905	0.000581	0.00494034	0.000385	0.00564217	0.000433	0.00568423	0.000434	0.00568406	0.000434
0.00668907	0.000513	0.0069282	0.000607	0.00712398	0.00063	0.00712487	0.00063	0.00712516	0.00063	0.00529263	0.000427	0.00612851	0.000488	0.00618613	0.000491	0.00618596	0.000491
0.00709061	0.000556	0.00736553	0.000671	0.00759576	0.000699	0.0075968	0.000699	0.00759716	0.000699	0.00554323	0.00047	0.00648007	0.000542	0.00655093	0.000546	0.00655075	0.000546
0.00751325	0.00061	0.00778226	0.000735	0.00804877	0.000767	0.00804993	0.000767	0.00805031	0.000767	0.0058004	0.000506	0.00684756	0.000587	0.00693414	0.000591	0.00693397	0.000591
0.0079573	0.000671	0.00821595	0.0008	0.00852346	0.000839	0.00852478	0.000839	0.00852519	0.000839	0.0060652	0.000543	0.00723316	0.000631	0.00733847	0.000636	0.0073383	0.000636
0.00842519	0.000735	0.00867272	0.000863	0.00902714	0.000914	0.00902863	0.000914	0.00902907	0.000914	0.00633743	0.000585	0.00763591	0.000683	0.00776342	0.000689	0.00776325	0.000689
0.00891716	0.00083	0.00917268	0.000943	0.00958309	0.001012	0.00958475	0.001012	0.00958522	0.001012	0.00661703	0.000635	0.00805731	0.00075	0.00821129	0.00076	0.00821114	0.00076
0.0094364	0.000914	0.00969659	0.001042	0.0101702	0.001122	0.0101722	0.001122	0.0101727	0.001122	0.00703669	0.000709	0.0087076	0.000849	0.00890925	0.000865	0.00890911	0.000865
0.00998244	0.00102	0.010214	0.001168	0.0107544	0.001261	0.0107566	0.001262	0.0107572	0.001262	0.00733235	0.000763	0.00917377	0.000919	0.00941448	0.00094	0.00941438	0.00094
0.0105539	0.001111	0.0107529	0.001287	0.0113687	0.001402	0.0113713	0.001403	0.0113719	0.001403	0.00763552	0.000824	0.00965978	0.001012	0.00994565	0.001038	0.00994556	0.001038
0.0111577	0.001232	0.0113254	0.001422	0.0120284	0.001556	0.0120315	0.001557	0.0120322	0.001557	0.00794688	0.000921	0.0101679	0.001129	0.0105057	0.001159	0.0105057	0.001159
0.0117931	0.001342	0.0119708	0.001588	0.0127796	0.001753	0.0127833	0.001756	0.012784	0.001756	0.00826371	0.001005	0.0106936	0.001253	0.0110918	0.001293	0.0110918	0.001293
0.0124565	0.001496	0.0125751	0.001759	0.0134912	0.001954	0.0134955	0.001957	0.0134964	0.001957	0.00873482	0.001143	0.0114995	0.001451	0.0120035	0.00151	0.0120036	0.00151
0.0131526	0.001649	0.0132043	0.001933	0.0142405	0.002156	0.0142454	0.002159	0.0142463	0.002159	0.00906506	0.00123	0.0120725	0.001581	0.012661	0.001654	0.0126612	0.001654
0.0138865	0.001833	0.0138652	0.002121	0.0150362	0.002381	0.0150419	0.002384	0.0150429	0.002384	0.00940136	0.001346	0.0126677	0.001754	0.0133519	0.001846	0.0133522	0.001846
0.0146557	0.002042	0.0146157	0.00235	0.0159493	0.002654	0.0159559	0.002657	0.015957	0.002657	0.00974367	0.001459	0.0132838	0.001931	0.0140772	0.002041	0.0140776	0.002041
0.0154652	0.002257	0.0153264	0.002582	0.0168284	0.002937	0.016836	0.00294	0.0168372	0.00294	0.0100911	0.001579	0.01392	0.002121	0.0148359	0.002249	0.0148364	0.002249
0.0163095	0.002535	0.0160486	0.002835	0.017733	0.003252	0.0177416	0.003255	0.0177429	0.003255	0.0106031	0.00177	0.0148852	0.002397	0.0160127	0.00259	0.0160135	0.00259
0.0171965	0.002824	0.016806	0.003098	0.0186941	0.003602	0.0187041	0.003607	0.0187055	0.003607	0.0109611	0.001919	0.0155683	0.002643	0.0168598	0.002874	0.0168608	0.002875
0.0181232	0.00316	0.0176024	0.003413	0.0197194	0.004016	0.0197308	0.004021	0.0197324	0.004021	0.0113239	0.002105	0.0162734	0.002912	0.0177488	0.00319	0.0177501	0.003191
0.0191013	0.003521	0.0184815	0.003837	0.0208692	0.004542	0.0208826	0.00455	0.0208843	0.00455	0.0116924	0.002309	0.0169985	0.003206	0.0186805	0.003541	0.0186822	0.003542
0.020117	0.003932	0.0193027	0.004225	0.0219601	0.005055	0.0219754	0.005064	0.0219773	0.005064	0.0120645	0.002534	0.0177432	0.003541	0.0196534	0.003949	0.0196554	0.003951
0.0211844	0.004387	0.0201524	0.004654	0.0231077	0.00561	0.0231253	0.005619	0.0231273	0.00562	0.0124407	0.002786	0.0185088	0.00391	0.0206732	0.004411	0.0206757	0.004414
0.0223033	0.004916	0.0210416	0.00513	0.0243287	0.006246	0.024349	0.006257	0.0243512	0.006258	0.0129865	0.003136	0.0196522	0.004464	0.0222434	0.005112	0.0222468	0.005117
0.0234727	0.005506	0.0220436	0.005728	0.0257291	0.007051	0.025753	0.007062	0.0257554	0.007063	0.0133693	0.003403	0.0204626	0.004908	0.0233782	0.005691	0.0233824	0.005696
0.0246987	0.006238	0.0229643	0.006315	0.0270437	0.007859	0.0270713	0.007876	0.027074	0.007876	0.0137555	0.00368	0.0212916	0.005401	0.0245639	0.006329	0.0245689	0.006337
0.0259866	0.007029	0.0239091	0.006977	0.0284163	0.008764	0.0284483	0.008781	0.0284513	0.008781	0.0141459	0.003953	0.0221406	0.005911	0.0258065	0.007012	0.0258126	0.007019
0.0273228	0.007872	0.0248822	0.007706	0.0298571	0.009723	0.0298943	0.009743	0.0298975	0.009743	0.0145395	0.004319	0.0230103	0.006528	0.0271078	0.007838	0.0271153	0.007846
0.0287245	0.008746	0.0259374	0.008532	0.0314503	0.010851	0.031494	0.010875	0.0314977	0.010875	0.0150994	0.004811	0.0242853	0.007446	0.02909	0.009156	0.0291	0.009164
0.0301886	0.009785	0.0270231	0.009447	0.033128	0.012153	0.0331797	0.012185	0.033184	0.012184	0.0154944	0.005206	0.025189	0.00817	0.0305254	0.010153	0.0305375	0.010162
0.0317298	0.010996	0.0280586	0.010389	0.0347619	0.013496	0.0348223	0.013531	0.0348271	0.013532	0.0158929	0.005659	0.026112	0.008974	0.03203	0.011316	0.0320448	0.011324
0.0333359	0.012221	0.029117	0.011322	0.0364664	0.014886	0.0365371	0.014932	0.0365426	0.014934	0.0162918	0.006094	0.0270509	0.009802	0.0335992	0.012535	0.0336173	0.012545
0.0350154	0.013602	0.0302229	0.012392	0.0382866	0.016491	0.0383696	0.016544	0.0383758	0.016545	0.0166907	0.00659	0.0280026	0.010735	0.0352345	0.013908	0.0352567	0.013921
0.0367672	0.015189	0.0314612	0.013658	0.0403804	0.018433	0.0404805	0.018494	0.0404878	0.018496	0.0170926	0.0071	0.0289727	0.011655	0.0369447	0.015317	0.0369718	0.015339
0.0386092	0.016869	0.0325778	0.015012	0.0423156	0.02047	0.0424333	0.020554	0.0424419	0.020558	0.017653	0.007919	0.0303738	0.01319	0.0395366	0.017712	0.0395735	0.017746
0.040532	0.018663	0.0337127	0.016398	0.044331	0.022578	0.044469	0.022691	0.044479	0.022699	0.0180513	0.008575	0.0313683	0.014336	0.0414208	0.019585	0.0414663	0.019633
0.0425396	0.02068	0.034879	0.017937	0.0464506	0.024901	0.0466129	0.025039	0.0466246	0.025051	0.0184474	0.009258	0.0323743	0.01557	0.0433843	0.021594	0.0434404	0.021659
0.0446459	0.022952	0.0361606	0.019719	0.0488444	0.02766	0.0490382	0.027837	0.0490524	0.02785	0.0188474	0.010006	0.0333979	0.016954	0.0454389	0.023904	0.045508	0.023983
0.0468405	0.025526	0.0374289	0.021811	0.0512833	0.030806	0.0515153	0.031019	0.0515326	0.031037	0.0192451	0.010823	0.0344316	0.018449	0.0475754	0.026291	0.0476607	0.026388
0.0491287	0.028228	0.0386258	0.023863	0.0536419	0.033967	0.0539145	0.034224	0.053935	0.034245	0.0197931	0.012078	0.0359007	0.020743	0.0507855	0.030255	0.0509013	0.030393
0.0515331	0.031334	0.0398482	0.026131	0.0561141	0.037375	0.0564343	0.037692	0.0564588	0.037727	0.0201852	0.013085	0.0369512	0.02256	0.0531287	0.033226	0.0532711	0.033396
0.0540365	0.034774	0.0411182	0.028843	0.0587566	0.041441	0.0591341	0.041806	0.0591636	0.04186	0.0205741	0.014351	0.0380064	0.024686	0.0555647	0.03676	0.0557396	0.036961
0.0566379	0.03873	0.0425324	0.031947	0.0617977	0.046292	0.0622533	0.046722	0.0622902	0.046786	0.0209598	0.015675	0.0390673	0.026929	0.0580925	0.040591	0.0583068	0.040838
0.0593798	0.043101	0.0437897	0.035156	0.0645784	0.051296	0.0651123	0.051795	0.065157	0.051876	0.0213446	0.017105	0.0401356	0.029397	0.0607236	0.044777	0.0609853	0.045086
0.0622385	0.047877	0.0450575	0.038678	0.0674569	0.056719	0.0680812	0.057326	0.0681359	0.057424	0.0217261	0.018627	0.0412048	0.032115	0.0634496	0.049388	0.0637688	0.049776
0.0652222	0.053097	0.0463432	0.042387	0.0704651	0.062608	0.0711951	0.063322	0.0712618	0.063444	0.0222445	0.020904	0.0427044	0.036285	0.0675164	0.056749	0.067942	0.057288
0.0683302	0.058912	0.0477607	0.046961	0.0738972	0.069783	0.0747634	0.070676	0.0748466	0.070838	0.0226149	0.022762	0.0437715	0.039629	0.0704781	0.062644	0.0709931	0.063316
0.0715864	0.065425	0.0491356	0.051971	0.0773356	0.077884	0.0783583	0.078982	0.0784615	0.079182	0.0229795	0.024884	0.0448389	0.043443	0.0735511	0.069208	0.0741718	0.07004
0.0749773	0.072693	0.0504172	0.056959	0.0806251	0.085915	0.0818104	0.087224	0.081936	0.087469	0.0233409	0.027031	0.0459082	0.047389	0.0767361	0.076266	0.0774811	0.0773
0.0785112	0.080846	0.0517152	0.06265	0.0840658	0.095096	0.0854389	0.096666	0.0855921	0.096972	0.0236969	0.02939	0.0469726	0.051851	0.0800289	0.084394	0.0809207	0.085646
0.0822182	0.090103	0.0530589	0.069059	0.0877434	0.105528	0.089339	0.10739	0.0895273	0.107771	0.0241707	0.032837	0.0484325	0.058466	0.0848626	0.096918	0.0860148	0.09862
0.0860785	0.100404	0.0545581	0.076717	0.0920128	0.118281	0.0939039	0.120545	0.0941415	0.121023	0.0245118	0.03578	0.0494785	0.064145	0.0884021	0.107246	0.0897679	0.109345
0.0901246	0.11197	0.0558516	0.084616	0.0958041	0.131657	0.0979806	0.134372	0.0982692	0.13496	0.0248457	0.039007	0.0505176	0.070499	0.0920532	0.119066	0.093666	0.121651
0.0943203	0.125113	0.057139	0.093503	0.0996871	0.146425	0.102181	0.149629	0.102531	0.150359	0.0251728	0.042456	0.0515477	0.077546	0.0958216	0.132319	0.09772	0.135445
0.0987176	0.14024	0.0584459	0.103311	0.10376	0.163055	0.10662	0.16687	0.107044	0.167726	0.0254928	0.046371	0.0525658	0.085522	0.0996919	0.147414	0.101918	0.151156
0.103294	0.157303	0.0598672	0.114963	0.108373	0.183265	0.111691	0.187842	0.112215	0.188878	0.0258084	0.050626	0.0535744	0.094262	0.103679	0.164465	0.106279	0.168988
0.108079	0.176933	0.0612583	0.128164	0.113058	0.207087	0.116901	0.212714	0.117545	0.214024	0.0262201	0.057084	0.0549344	0.107726	0.109458	0.19131	0.112694	0.197136
0.113083	0.199171	0.0625185	0.141663	0.117413	0.231542	0.121776	0.238313	0.122547	0.239866	0.0265186	0.062489	0.0559136	0.119324	0.113708	0.214316	0.117452	0.221304
0.118289	0.224645	0.0637818	0.156663	0.121916	0.259525	0.12686	0.267663	0.127783	0.269514	0.026808	0.068421	0.0568722	0.132325	0.118042	0.240591	0.12236	0.248982
0.123695	0.253838	0.0650679	0.173714	0.12667	0.292072	0.132283	0.301863	0.133391	0.304126	0.0270909	0.074906	0.0578175	0.146891	0.122487	0.270671	0.127451	0.280654
0.129376	0.287003	0.0665048	0.194955	0.132237	0.333793	0.138725	0.345848	0.14009	0.34867	0.0273675	0.081755	0.0587483	0.16285	0.127045	0.304812	0.132734	0.316659
0.13529	0.325238	0.0677514	0.216412	0.137195	0.3778	0.144526	0.392695	0.146154	0.396238	0.0277246	0.091903	0.0599812	0.186696	0.133549	0.358222	0.140428	0.373501
0.141412	0.368891	0.0689425	0.239547	0.142092	0.426353	0.150317	0.444365	0.15224	0.448722	0.02798	0.100262	0.0608573	0.206924	0.138278	0.405312	0.146091	0.423526
0.147844	0.41956	0.0701357	0.265308	0.14717	0.481897	0.156398	0.503667	0.158668	0.509009	0.0282272	0.109318	0.0617111	0.229723	0.143083	0.459897	0.151925	0.481712
0.154524	0.477884	0.071401	0.295524	0.15279	0.549732	0.163218	0.57647	0.165931	0.583125	0.0284679	0.118936	0.0625462	0.25465	0.147983	0.523333	0.157966	0.549415
0.161463	0.546258	0.0726825	0.331573	0.158739	0.634916	0.170587	0.668724	0.173853	0.677196	0.0286969	0.129124	0.06335	0.281679	0.152908	0.595906	0.164138	0.627373
0.168648	0.625933	0.0737701	0.366939	0.163941	0.721968	0.177101	0.76353	0.180907	0.773841	0.028916	0.140174	0.0641294	0.311943	0.157905	0.680458	0.170505	0.718738
0.176128	0.719317	0.0748327	0.406415	0.169222	0.82242	0.183815	0.873701	0.188241	0.886327	0.0291883	0.155775	0.0651287	0.355339	0.164819	0.81139	0.179558	0.86194
0.183854	0.828788	0.0758913	0.451362	0.174698	0.941856	0.19089	1.00586	0.196044	1.02158	0.0293782	0.168491	0.065827	0.392162	0.169798	0.929991	0.186187	0.992527
0.192824	0.976042	0.0770363	0.506976	0.180943	1.1009	0.199126	1.18437	0.205233	1.20497	0.0295564	0.18179	0.0664923	0.432194	0.174782	1.0682	0.192955	1.14659
0.1989	1.0896	0.0780421	0.565238	0.186663	1.28086	0.206838	1.39047	0.213954	1.4181	0.0297201	0.195257	0.0671189	0.475185	0.179714	1.22917	0.199795	1.32845
0.208534	1.29629	0.0789348	0.625639	0.19192	1.4738	0.214029	1.6141	0.222172	1.65099	0.0298722	0.209132	0.0677133	0.521382	0.184621	1.41829	0.206747	1.54621
0.217824	1.53325	0.07979	0.69315	0.197193	1.7017	0.221388	1.88413	0.23069	1.93513	0.0300555	0.22786	0.06846	0.587683	0.191267	1.71624	0.216475	1.89926
0.226481	1.79602	0.0806466	0.770634	0.20272	1.98387	0.229269	2.22704	0.239942	2.30159	0.0301764	0.242083	0.0689625	0.641231	0.195934	1.98735	0.223465	2.231
0.235463	2.12389	0.0815257	0.866437	0.20873	2.37397	0.238074	2.7206	0.250452	2.84212	0.0302849	0.256379	0.0694302	0.697366	0.200497	2.30575	0.230472	2.63681
0.244687	2.54204	0.082251	0.962446	0.213885	2.80545	0.245806	3.2934	0.259827	3.49331	0.0303829	0.270501	0.0698633	0.756139	0.204924	2.68434	0.237445	3.1423
0.253979	3.08576	0.0829037	1.06378	0.218716	3.30808	0.253193	3.98916	0.268917	4.31249	0.0304702	0.28503	0.070263	0.819285	0.209231	3.1482	0.244414	3.79686
0.263751	3.86312	0.083523	1.17982	0.223513	3.9583	0.260715	4.93881	0.278323	5.48071	0.0305464	0.298685	0.0706269	0.884147	0.213354	3.71768	0.251268	4.65565
0.273324	4.95987	0.084144	1.32464	0.228591	4.90791	0.268899	6.41509	0.288741	7.389	0.0306361	0.317094	0.0710791	0.978919	0.2188	4.74559	0.260641	6.34318
0.283446	6.76601	0.0847306	1.50664	0.233664	6.44651	0.277359	9.01571	0.29973	10.9613	0.030691	0.331067	0.0713707	1.05795	0.222522	5.85251	0.267245	8.32672
0.292964	9.55651	0.0851919	1.7017	0.237824	8.4725	0.284467	12.6851	0.30912	16.2687	0.0307371	0.345111	0.0716305	1.14642	0.226036	7.44039	0.273662	11.3949
0.302593	14.4184	0.0856106	1.94326	0.241762	11.444	0.291372	18.3538	0.318393	24.7558	0.0307751	0.36029	0.0718609	1.25396	0.229367	9.88191	0.27992	16.4348
0.312543	23.5781	0.0860022	2.27852	0.245655	16.3003	0.298412	28.0777	0.328021	39.7545	0.0308061	0.377606	0.0720617	1.39015	0.232499	13.7901	0.285975	24.9822
0.321855	39.5491	0.0863759	2.80211	0.249626	25.2339	0.305851	46.8417	0.338377	69.4819	0.030838	0.403657	0.0722928	1.62373	0.236518	22.5741	0.294011	45.5684
0.331488	70.9983	0.0866997	3.66581	0.253296	42.7269	0.31304	85.6418	0.348604	132.842	0.0308544	0.430356	0.0724262	1.89337	0.239181	35.0376	0.299512	75.934
0.340713	129.335	0.0869441	4.80145	0.256235	68.1239	0.319012	144.409	0.357238	230.597	0.0308661	0.465364	0.0725332	2.27665	0.241639	56.3234	0.304732	129.722
0.349828	241.32	0.0871556	6.48281	0.258948	109.173	0.324786	243.648	0.365725	398.344	0.0308742	0.511222	0.0726169	2.82026	0.24392	93.4619	0.309714	227.09
0.35862	451.73	0.0873381	9.12559	0.26151	179.169	0.330575	421.719	0.374405	704.039	0.0308794	0.571212	0.0726804	3.57237	0.246021	157.266	0.314438	401.554
0.367096	842.825	0.0874946	13.5882	0.263953	309.647	0.336534	777.326	0.383499	1325.01	0.0308837	0.674488	0.0727397	4.8999	0.248644	299.73	0.320542	812.057
0.370897	1118.64	0.0875508	16.3144	0.26491	395.393	0.339046	1025.61	0.387398	1764.68	0.0308846	0.725811	0.0727539	5.54807	0.249483	385.083	0.322571	1067.56
0.370897	1118.64	0.0875508	16.3144	0.26491	395.393	0.339046	1025.61	0.387398	1764.68	0.0308846	0.725811	0.0727539	5.54807	0.249483	385.083	0.322571	1067.56
0.370897	1118.64	0.0875508	16.3144	0.26491	395.393	0.339046	1025.61	0.387398	1764.68	0.0308846	0.725811	0.0727539	5.54807	0.249483	385.083	0.322571	1067.56
0.370897	1118.64	0.0875508	16.3144	0.26491	395.393	0.339046	1025.61	0.387398	1764.68	0.0308846	0.725811	0.0727539	5.54807	0.249483	385.083	0.322571	1067.56
